# Supplementary material for: Glioblastoma survival is associated with distinct proteomic alteration signatures post chemoirradiation in a large-scale proteomic panel
Source: Front Oncol. 2023 Aug 10;13:1127645. doi: 10.3389/fonc.2023.1127645 (PMC10448824; doi:10.3389/fonc.2023.1127645)
Supplement: Supplementary file 1 [file Table_1.xlsx]

## Sheet: HALLMARK v2023.2 Up
NAME	SIZE	ES	NES	NOM p-val	FDR q-val	FWER p-val	RANK AT MAX	LEADING EDGE
HALLMARK_OXIDATIVE_PHOSPHORYLATION	78	0.661173	2.19287	0	0	0	921	tags=41%, list=14%, signal=47%
HALLMARK_FATTY_ACID_METABOLISM	101	0.613215	2.11358	0	0	0	1248	tags=45%, list=20%, signal=55%
HALLMARK_ADIPOGENESIS	102	0.531883	1.84069	0	0.00446063	0.014	1155	tags=38%, list=18%, signal=46%
HALLMARK_PEROXISOME	50	0.575713	1.80381	0	0.00403725	0.017	751	tags=32%, list=12%, signal=36%
HALLMARK_MYC_TARGETS_V2	21	0.608266	1.58579	0.0167683	0.0449208	0.216	322	tags=24%, list=5%, signal=25%
HALLMARK_XENOBIOTIC_METABOLISM	123	0.437447	1.55622	0.00125945	0.0539332	0.293	912	tags=30%, list=14%, signal=34%
HALLMARK_MTORC1_SIGNALING	111	0.439288	1.54625	0.00798935	0.0512437	0.321	1039	tags=26%, list=16%, signal=31%
HALLMARK_MYC_TARGETS_V1	119	0.428557	1.51272	0.00623441	0.0639863	0.427	733	tags=23%, list=11%, signal=25%
HALLMARK_APICAL_SURFACE	26	0.550311	1.50077	0.0355487	0.0638137	0.459	1409	tags=62%, list=22%, signal=79%
HALLMARK_BILE_ACID_METABOLISM	41	0.493952	1.48473	0.0373027	0.0667995	0.501	913	tags=29%, list=14%, signal=34%
HALLMARK_INTERFERON_ALPHA_RESPONSE	50	0.457896	1.41827	0.0487106	0.117984	0.742	1489	tags=40%, list=23%, signal=52%
HALLMARK_HEME_METABOLISM	84	0.413971	1.38965	0.0365059	0.136846	0.822	1093	tags=31%, list=17%, signal=37%
HALLMARK_KRAS_SIGNALING_DN	90	0.402034	1.35374	0.0466667	0.169941	0.902	674	tags=14%, list=11%, signal=16%
HALLMARK_HEDGEHOG_SIGNALING	24	0.490997	1.32068	0.116822	0.201219	0.949	1311	tags=42%, list=21%, signal=52%
HALLMARK_GLYCOLYSIS	131	0.353617	1.2516	0.0905753	0.304591	0.996	710	tags=20%, list=11%, signal=22%
HALLMARK_ESTROGEN_RESPONSE_LATE	96	0.353461	1.22509	0.135027	0.338692	0.998	772	tags=19%, list=12%, signal=21%
HALLMARK_PANCREAS_BETA_CELLS	22	0.429787	1.1417	0.278788	0.507914	1	645	tags=18%, list=10%, signal=20%
HALLMARK_UV_RESPONSE_UP	92	0.32852	1.11975	0.275907	0.537736	1	1171	tags=24%, list=18%, signal=29%
HALLMARK_ESTROGEN_RESPONSE_EARLY	80	0.326067	1.09826	0.297587	0.566626	1	813	tags=18%, list=13%, signal=20%
HALLMARK_CHOLESTEROL_HOMEOSTASIS	41	0.365317	1.0871	0.331343	0.566688	1	1244	tags=32%, list=19%, signal=39%
HALLMARK_PI3K_AKT_MTOR_SIGNALING	74	0.327107	1.08112	0.321429	0.553551	1	789	tags=15%, list=12%, signal=17%
HALLMARK_UNFOLDED_PROTEIN_RESPONSE	57	0.336836	1.0659	0.364771	0.56552	1	554	tags=14%, list=9%, signal=15%
HALLMARK_INTERFERON_GAMMA_RESPONSE	117	0.295398	1.03588	0.389677	0.614664	1	1401	tags=29%, list=22%, signal=37%
HALLMARK_E2F_TARGETS	95	0.296098	1.01279	0.43984	0.645982	1	687	tags=15%, list=11%, signal=16%
HALLMARK_APICAL_JUNCTION	120	0.275454	0.970994	0.53375	0.722911	1	859	tags=18%, list=13%, signal=21%
HALLMARK_EPITHELIAL_MESENCHYMAL_TRANSITION	150	0.266676	0.968075	0.535404	0.701795	1	1260	tags=29%, list=20%, signal=36%
HALLMARK_PROTEIN_SECRETION	52	0.300845	0.93755	0.546763	0.748805	1	1628	tags=33%, list=25%, signal=44%
HALLMARK_HYPOXIA	122	0.266	0.937405	0.569604	0.722374	1	849	tags=16%, list=13%, signal=18%
HALLMARK_ANDROGEN_RESPONSE	52	0.298951	0.93292	0.572886	0.707458	1	1463	tags=29%, list=23%, signal=37%
HALLMARK_NOTCH_SIGNALING	19	0.361425	0.925189	0.573668	0.699731	1	1196	tags=26%, list=19%, signal=32%
HALLMARK_IL6_JAK_STAT3_SIGNALING	73	0.277873	0.92346	0.60221	0.680641	1	858	tags=19%, list=13%, signal=22%
HALLMARK_REACTIVE_OXYGEN_SPECIES_PATHWAY	31	0.310386	0.881447	0.639517	0.747227	1	786	tags=23%, list=12%, signal=26%
HALLMARK_G2M_CHECKPOINT	79	0.249259	0.830511	0.775296	0.820311	1	981	tags=15%, list=15%, signal=18%
HALLMARK_DNA_REPAIR	70	0.235218	0.769728	0.872456	0.888761	1	1590	tags=27%, list=25%, signal=36%
HALLMARK_MITOTIC_SPINDLE	65	0.217949	0.701645	0.921788	0.938414	1	569	tags=9%, list=9%, signal=10%

## Sheet: HALLMARK v2023.2 Down
NAME	SIZE	ES	NES	NOM p-val	FDR q-val	FWER p-val	RANK AT MAX	LEADING EDGE
HALLMARK_COAGULATION	109	-0.469605	-1.88321	0	0.00577641	0.005	687	tags=30%, list=11%, signal=33%
HALLMARK_ANGIOGENESIS	28	-0.584182	-1.79874	0.00276243	0.00645723	0.012	515	tags=32%, list=8%, signal=35%
HALLMARK_TNFA_SIGNALING_VIA_NFKB	123	-0.367221	-1.52486	0	0.0709661	0.169	275	tags=11%, list=4%, signal=11%
HALLMARK_WNT_BETA_CATENIN_SIGNALING	22	-0.509067	-1.50606	0.0298913	0.0619238	0.196	735	tags=32%, list=12%, signal=36%
HALLMARK_TGF_BETA_SIGNALING	31	-0.471902	-1.46967	0.0428954	0.0661163	0.248	1183	tags=35%, list=19%, signal=43%
HALLMARK_INFLAMMATORY_RESPONSE	116	-0.326198	-1.35185	0.00483092	0.136147	0.519	1161	tags=29%, list=18%, signal=35%
HALLMARK_COMPLEMENT	146	-0.312156	-1.33081	0.0207254	0.131284	0.56	927	tags=23%, list=15%, signal=27%
HALLMARK_ALLOGRAFT_REJECTION	140	-0.288747	-1.22688	0.0576923	0.236124	0.816	702	tags=19%, list=11%, signal=21%
HALLMARK_KRAS_SIGNALING_UP	118	-0.288108	-1.19458	0.10101	0.259877	0.876	743	tags=19%, list=12%, signal=21%
HALLMARK_UV_RESPONSE_DN	73	-0.296289	-1.11903	0.251938	0.364531	0.962	919	tags=23%, list=14%, signal=27%
HALLMARK_APOPTOSIS	104	-0.268569	-1.08478	0.246753	0.401686	0.985	753	tags=16%, list=12%, signal=18%
HALLMARK_P53_PATHWAY	99	-0.23973	-0.962749	0.522822	0.664956	0.999	1095	tags=20%, list=17%, signal=24%
HALLMARK_IL2_STAT5_SIGNALING	109	-0.234753	-0.95444	0.589372	0.634548	0.999	1160	tags=28%, list=18%, signal=33%
HALLMARK_MYOGENESIS	109	-0.226821	-0.918347	0.669643	0.677538	1	590	tags=11%, list=9%, signal=12%
HALLMARK_SPERMATOGENESIS	55	-0.198755	-0.714744	0.952899	0.948756	1	1049	tags=24%, list=16%, signal=28%

## Sheet: CP v2023.2 Up
NAME	SIZE	ES	NES	NOM p-val	FDR q-val	FWER p-val	RANK AT MAX	LEADING EDGE
KEGG_FATTY_ACID_METABOLISM	25	0.794501	2.20329	0	0	0	250	tags=40%, list=4%, signal=41%
WP_AMINO_ACID_METABOLISM	63	0.66419	2.12475	0	0.00123259	0.003	912	tags=40%, list=14%, signal=46%
KEGG_VALINE_LEUCINE_AND_ISOLEUCINE_DEGRADATION	27	0.769499	2.12125	0	0.000821726	0.003	691	tags=48%, list=11%, signal=54%
FLECHNER_BIOPSY_KIDNEY_TRANSPLANT_REJECTED_VS_OK_DN	285	0.53278	2.06144	0	0.00185672	0.009	834	tags=27%, list=13%, signal=30%
WONG_MITOCHONDRIA_GENE_MODULE	93	0.598064	2.05025	0	0.00215126	0.013	947	tags=33%, list=15%, signal=39%
MOOTHA_HUMAN_MITODB_6_2002	168	0.556144	2.04912	0	0.00179272	0.013	815	tags=27%, list=13%, signal=30%
WP_FATTY_ACID_BETA_OXIDATION	18	0.807379	2.04901	0	0.00153661	0.013	581	tags=33%, list=9%, signal=37%
MOOTHA_MITOCHONDRIA	181	0.546153	2.02847	0	0.00197037	0.019	714	tags=26%, list=11%, signal=28%
WP_METABOLIC_EPILEPTIC_DISORDERS	63	0.625714	2.01375	0	0.00295429	0.031	1093	tags=41%, list=17%, signal=49%
KEGG_GLYCINE_SERINE_AND_THREONINE_METABOLISM	16	0.803138	2.00439	0	0.0039954	0.046	927	tags=69%, list=15%, signal=80%
KEGG_PYRUVATE_METABOLISM	30	0.695158	1.98203	0	0.00726284	0.091	1158	tags=63%, list=18%, signal=77%
WP_TRYPTOPHAN_METABOLISM	21	0.744951	1.95292	0	0.0130353	0.168	858	tags=38%, list=13%, signal=44%
REACTOME_GLYOXYLATE_METABOLISM_AND_GLYCINE_DEGRADATION	16	0.787222	1.94946	0	0.0127946	0.176	927	tags=56%, list=15%, signal=66%
WOO_LIVER_CANCER_RECURRENCE_DN	43	0.639056	1.94317	0	0.0133054	0.193	927	tags=47%, list=15%, signal=54%
REACTOME_METABOLISM_OF_AMINO_ACIDS_AND_DERIVATIVES	172	0.52669	1.93695	0	0.0140246	0.218	1398	tags=38%, list=22%, signal=48%
KEGG_CITRATE_CYCLE_TCA_CYCLE	17	0.76456	1.9184	0	0.0171042	0.28	1094	tags=65%, list=17%, signal=78%
KEGG_TRYPTOPHAN_METABOLISM	21	0.733189	1.9054	0.00155039	0.0199604	0.336	422	tags=29%, list=7%, signal=30%
PID_DELTA_NP63_PATHWAY	28	0.692434	1.90523	0	0.0188515	0.336	205	tags=14%, list=3%, signal=15%
REACTOME_BIOLOGICAL_OXIDATIONS	105	0.555676	1.90315	0	0.0186914	0.349	940	tags=30%, list=15%, signal=35%
TSENG_ADIPOGENIC_POTENTIAL_DN	26	0.704901	1.88471	0	0.0267448	0.466	916	tags=54%, list=14%, signal=63%
KEGG_BUTANOATE_METABOLISM	19	0.736188	1.88124	0	0.0274076	0.49	692	tags=42%, list=11%, signal=47%
REACTOME_ACTIVATION_OF_BH3_ONLY_PROTEINS	21	0.709535	1.85405	0.0015873	0.0409195	0.657	957	tags=43%, list=15%, signal=50%
KEGG_RNA_DEGRADATION	22	0.682102	1.83891	0	0.0510014	0.75	705	tags=36%, list=11%, signal=41%
BILANGES_SERUM_SENSITIVE_GENES	33	0.638127	1.83758	0	0.0501604	0.758	1096	tags=48%, list=17%, signal=58%
REACTOME_PHASE_I_FUNCTIONALIZATION_OF_COMPOUNDS	36	0.619428	1.83292	0.001443	0.0519812	0.797	882	tags=33%, list=14%, signal=38%
DEN_INTERACT_WITH_LCA5	22	0.689703	1.83064	0	0.0517715	0.806	957	tags=50%, list=15%, signal=59%
MOOTHA_GLUCONEOGENESIS	28	0.658105	1.82991	0	0.0503149	0.813	1158	tags=46%, list=18%, signal=56%
MIKKELSEN_IPS_ICP_WITH_H3K27ME3	19	0.706192	1.82492	0.00150376	0.0523425	0.84	15	tags=11%, list=0%, signal=11%
REACTOME_MITOCHONDRIAL_FATTY_ACID_BETA_OXIDATION	17	0.733232	1.82038	0.00322581	0.0541178	0.858	433	tags=35%, list=7%, signal=38%
REACTOME_GLUCONEOGENESIS	24	0.666507	1.8196	0	0.0529511	0.861	1093	tags=46%, list=17%, signal=55%
KEGG_FRUCTOSE_AND_MANNOSE_METABOLISM	26	0.661832	1.81814	0.00308642	0.0523444	0.866	814	tags=35%, list=13%, signal=40%
REACTOME_PYRUVATE_METABOLISM_AND_CITRIC_ACID_TCA_CYCLE	27	0.655001	1.81189	0	0.05518	0.884	1158	tags=56%, list=18%, signal=68%
KEGG_PEROXISOME	37	0.611331	1.81036	0.00152905	0.0549196	0.894	1041	tags=38%, list=16%, signal=45%
BILANGES_RAPAMYCIN_SENSITIVE_VIA_TSC1_AND_TSC2	29	0.645881	1.81015	0.0014771	0.053474	0.895	1081	tags=45%, list=17%, signal=54%
BOYAULT_LIVER_CANCER_SUBCLASS_G123_DN	28	0.657995	1.80641	0	0.0548943	0.909	323	tags=29%, list=5%, signal=30%
PID_PI3KCI_AKT_PATHWAY	25	0.667127	1.80436	0.0029985	0.0551781	0.913	957	tags=40%, list=15%, signal=47%
KEGG_PROPANOATE_METABOLISM	16	0.74056	1.80388	0.00312989	0.0542945	0.914	433	tags=38%, list=7%, signal=40%
REACTOME_RHO_GTPASES_ACTIVATE_PKNS	26	0.65142	1.80034	0.00304878	0.0557761	0.921	749	tags=38%, list=12%, signal=43%
LANDIS_ERBB2_BREAST_TUMORS_324_DN	75	0.54009	1.78921	0	0.0637525	0.952	1243	tags=44%, list=19%, signal=54%
LEE_LIVER_CANCER_DENA_DN	42	0.586381	1.78387	0	0.0670684	0.956	594	tags=38%, list=9%, signal=42%
REACTOME_TRANSCRIPTIONAL_REGULATION_BY_SMALL_RNAS	15	0.729411	1.78256	0.00328407	0.0663462	0.957	568	tags=33%, list=9%, signal=37%
CHIANG_LIVER_CANCER_SUBCLASS_PROLIFERATION_DN	82	0.529699	1.78068	0	0.0661922	0.96	667	tags=30%, list=10%, signal=34%
REACTOME_MITOCHONDRIAL_PROTEIN_IMPORT	28	0.641596	1.77994	0.00298507	0.0655064	0.961	1155	tags=43%, list=18%, signal=52%
KEGG_METABOLISM_OF_XENOBIOTICS_BY_CYTOCHROME_P450	35	0.613191	1.77429	0.00150602	0.0691631	0.97	940	tags=37%, list=15%, signal=43%
DURCHDEWALD_SKIN_CARCINOGENESIS_UP	36	0.601965	1.76829	0.00283688	0.0736598	0.981	440	tags=25%, list=7%, signal=27%
RUAN_RESPONSE_TO_TNF_DN	43	0.582705	1.76759	0	0.0724372	0.981	1093	tags=40%, list=17%, signal=47%
REACTOME_G2_M_DNA_DAMAGE_CHECKPOINT	27	0.641027	1.76693	0	0.0715504	0.983	653	tags=26%, list=10%, signal=29%
REACTOME_TRANSLOCATION_OF_SLC2A4_GLUT4_TO_THE_PLASMA_MEMBRANE	23	0.645963	1.76581	0.00320513	0.0711816	0.985	957	tags=43%, list=15%, signal=51%
SANSOM_APC_TARGETS	77	0.535044	1.76146	0	0.073895	0.987	181	tags=12%, list=3%, signal=12%
REACTOME_THE_CITRIC_ACID_TCA_CYCLE_AND_RESPIRATORY_ELECTRON_TRANSPORT	58	0.553998	1.75986	0	0.074364	0.987	1459	tags=47%, list=23%, signal=60%
REACTOME_FATTY_ACID_METABOLISM	68	0.523996	1.75493	0	0.0779956	0.991	690	tags=22%, list=11%, signal=24%
KEGG_TYROSINE_METABOLISM	30	0.62664	1.75238	0	0.079325	0.992	912	tags=43%, list=14%, signal=50%
BLANCO_MELO_COVID19_SARS_COV_2_INFECTION_A594_ACE2_EXPRESSING_CELLS_DN	55	0.552608	1.75162	0.00140056	0.078646	0.993	592	tags=27%, list=9%, signal=30%
JIANG_AGING_HYPOTHALAMUS_UP	24	0.641438	1.74953	0.00468019	0.0793245	0.993	606	tags=29%, list=9%, signal=32%
BURTON_ADIPOGENESIS_2	34	0.606116	1.74347	0.00453172	0.0845836	0.998	396	tags=24%, list=6%, signal=25%
LEE_LIVER_CANCER_MYC_TGFA_DN	34	0.5957	1.7421	0.00301659	0.084515	0.998	853	tags=35%, list=13%, signal=41%
WANG_ESOPHAGUS_CANCER_VS_NORMAL_DN	50	0.562271	1.74049	0	0.0851074	0.999	390	tags=24%, list=6%, signal=25%
MELLMAN_TUT1_TARGETS_DN	30	0.596893	1.73693	0.00739645	0.0876415	1	521	tags=30%, list=8%, signal=33%
KIM_ALL_DISORDERS_DURATION_CORR_DN	68	0.526356	1.73383	0	0.0894975	1	792	tags=31%, list=12%, signal=35%
SANA_RESPONSE_TO_IFNG_UP	43	0.565817	1.72695	0.00298507	0.0956719	1	858	tags=28%, list=13%, signal=32%
VECCHI_GASTRIC_CANCER_ADVANCED_VS_EARLY_DN	70	0.520797	1.72397	0	0.0976929	1	538	tags=19%, list=8%, signal=20%
HOSHIDA_LIVER_CANCER_SUBCLASS_S3	170	0.467013	1.72366	0	0.0964931	1	703	tags=26%, list=11%, signal=29%
WP_GLYCOLYSIS_AND_GLUCONEOGENESIS	34	0.591708	1.7199	0.00149254	0.100032	1	1158	tags=44%, list=18%, signal=54%
TSENG_IRS1_TARGETS_DN	64	0.526449	1.71698	0.00136426	0.102399	1	1428	tags=47%, list=22%, signal=60%
REACTOME_TP53_REGULATES_METABOLIC_GENES	43	0.569879	1.71168	0.00286533	0.107705	1	1266	tags=37%, list=20%, signal=46%
REACTOME_GLUCOSE_METABOLISM	45	0.565761	1.70491	0.00588235	0.116245	1	1093	tags=38%, list=17%, signal=45%
REACTOME_SIGNALING_BY_RETINOIC_ACID	25	0.619628	1.70194	0.00628931	0.118383	1	692	tags=36%, list=11%, signal=40%
KEGG_STARCH_AND_SUCROSE_METABOLISM	24	0.633737	1.69721	0.00625	0.123421	1	904	tags=42%, list=14%, signal=48%
REACTOME_PROTEIN_LOCALIZATION	80	0.508092	1.69064	0	0.131557	1	1052	tags=34%, list=16%, signal=40%
TONKS_TARGETS_OF_RUNX1_RUNX1T1_FUSION_MONOCYTE_UP	97	0.490986	1.68793	0	0.134242	1	503	tags=20%, list=8%, signal=21%
MULLIGHAN_NPM1_MUTATED_SIGNATURE_1_DN	55	0.541012	1.68632	0.00145138	0.134905	1	1039	tags=31%, list=16%, signal=37%
STONER_ESOPHAGEAL_CARCINOGENESIS_UP	22	0.62894	1.68255	0.00927357	0.138935	1	962	tags=41%, list=15%, signal=48%
LENAOUR_DENDRITIC_CELL_MATURATION_UP	75	0.510359	1.68175	0	0.138319	1	1098	tags=33%, list=17%, signal=40%
MANNE_COVID19_ICU_VS_HEALTHY_DONOR_PLATELETS_DN	66	0.516997	1.6805	0	0.13839	1	868	tags=24%, list=14%, signal=28%
MULLIGHAN_NPM1_SIGNATURE_3_DN	67	0.521622	1.68033	0.00272109	0.136756	1	1280	tags=37%, list=20%, signal=46%
TANAKA_METHYLATED_IN_ESOPHAGEAL_CARCINOMA	26	0.608398	1.67741	0.00938967	0.139994	1	565	tags=23%, list=9%, signal=25%
REACTOME_SENSORY_PROCESSING_OF_SOUND_BY_OUTER_HAIR_CELLS_OF_THE_COCHLEA	15	0.685157	1.67333	0.011254	0.144831	1	1411	tags=53%, list=22%, signal=68%
VILLANUEVA_LIVER_CANCER_KRT19_DN	34	0.580901	1.67056	0.00753012	0.147669	1	612	tags=38%, list=10%, signal=42%
KEGG_RETINOL_METABOLISM	22	0.623309	1.66976	0.0174326	0.147211	1	1519	tags=55%, list=24%, signal=71%
HARRIS_BRAIN_CANCER_PROGENITORS	26	0.614169	1.66815	0.0030722	0.147856	1	999	tags=38%, list=16%, signal=45%
ZHONG_SECRETOME_OF_LUNG_CANCER_AND_MACROPHAGE	67	0.51199	1.66563	0.00134589	0.150468	1	957	tags=37%, list=15%, signal=43%
REACTOME_HSP90_CHAPERONE_CYCLE_FOR_STEROID_HORMONE_RECEPTORS_SHR_IN_THE_PRESENCE_OF_LIGAND	25	0.60941	1.66271	0.00778816	0.153613	1	1060	tags=40%, list=17%, signal=48%
WP_METABOLIC_REPROGRAMMING_IN_COLON_CANCER	32	0.586918	1.66236	0.00913242	0.152455	1	869	tags=38%, list=14%, signal=43%
KEGG_GLYCOLYSIS_GLUCONEOGENESIS	50	0.539009	1.66172	0.00414938	0.151898	1	1158	tags=42%, list=18%, signal=51%
REACTOME_FORMATION_OF_THE_CORNIFIED_ENVELOPE	43	0.543628	1.66085	0.0056899	0.151656	1	637	tags=21%, list=10%, signal=23%
REACTOME_KERATINIZATION	44	0.553872	1.66047	0.00286533	0.150617	1	637	tags=23%, list=10%, signal=25%
LUI_THYROID_CANCER_CLUSTER_2	20	0.648212	1.65985	0.00953895	0.149909	1	49	tags=20%, list=1%, signal=20%
REACTOME_INTRINSIC_PATHWAY_FOR_APOPTOSIS	35	0.560686	1.6513	0.0075188	0.1631	1	957	tags=31%, list=15%, signal=37%
SMID_BREAST_CANCER_LUMINAL_B_UP	66	0.504151	1.64503	0.00405405	0.172338	1	357	tags=17%, list=6%, signal=17%
REACTOME_PEROXISOMAL_PROTEIN_IMPORT	36	0.55697	1.6444	0.00434153	0.171617	1	1041	tags=33%, list=16%, signal=40%
SHETH_LIVER_CANCER_VS_TXNIP_LOSS_PAM4	143	0.454705	1.64408	0	0.170188	1	1147	tags=31%, list=18%, signal=37%
VARELA_ZMPSTE24_TARGETS_DN	24	0.607611	1.64331	0.0141732	0.169679	1	564	tags=29%, list=9%, signal=32%
REACTOME_RECRUITMENT_OF_NUMA_TO_MITOTIC_CENTROSOMES	20	0.627589	1.63793	0.00775194	0.177723	1	806	tags=30%, list=13%, signal=34%
BURTON_ADIPOGENESIS_6	92	0.480744	1.63789	0.00253485	0.175911	1	1094	tags=35%, list=17%, signal=41%
REACTOME_METABOLISM_OF_VITAMINS_AND_COFACTORS	109	0.472372	1.63657	0	0.176417	1	928	tags=28%, list=15%, signal=32%
LIU_PROSTATE_CANCER_DN	214	0.430367	1.63	0	0.18711	1	987	tags=25%, list=15%, signal=29%
WP_METABOLIC_PATHWAYS_OF_FIBROBLASTS	22	0.621439	1.62594	0.0151745	0.193544	1	1216	tags=45%, list=19%, signal=56%
REACTOME_REGULATION_OF_HSF1_MEDIATED_HEAT_SHOCK_RESPONSE	36	0.554101	1.6239	0.0197568	0.195564	1	479	tags=22%, list=8%, signal=24%
REACTOME_ANCHORING_OF_THE_BASAL_BODY_TO_THE_PLASMA_MEMBRANE	21	0.618985	1.62196	0.015748	0.197514	1	1027	tags=33%, list=16%, signal=40%
WANG_BARRETTS_ESOPHAGUS_AND_ESOPHAGUS_CANCER_DN	22	0.616464	1.61889	0.0163666	0.201822	1	449	tags=23%, list=7%, signal=24%
LANDIS_BREAST_CANCER_PROGRESSION_DN	44	0.530374	1.61843	0.0114286	0.200853	1	1160	tags=41%, list=18%, signal=50%
SMID_BREAST_CANCER_LUMINAL_A_UP	47	0.537403	1.61654	0.00726744	0.202823	1	1007	tags=30%, list=16%, signal=35%
CHOI_ATL_STAGE_PREDICTOR	16	0.652474	1.61595	0.0127389	0.202122	1	1055	tags=44%, list=17%, signal=52%
RHEIN_ALL_GLUCOCORTICOID_THERAPY_DN	207	0.431318	1.61416	0	0.203891	1	744	tags=23%, list=12%, signal=25%
REACTOME_RECRUITMENT_OF_MITOTIC_CENTROSOME_PROTEINS_AND_COMPLEXES	20	0.627589	1.61406	0.011041	0.202227	1	806	tags=30%, list=13%, signal=34%
LIU_SMARCA4_TARGETS	27	0.579606	1.613	0.0104167	0.202562	1	799	tags=30%, list=13%, signal=34%
NAKAMURA_CANCER_MICROENVIRONMENT_UP	15	0.673086	1.61109	0.0206022	0.204617	1	939	tags=47%, list=15%, signal=55%
LEE_LIVER_CANCER_CIPROFIBRATE_DN	39	0.546816	1.61109	0.00454545	0.202722	1	563	tags=28%, list=9%, signal=31%
MA_RAT_AGING_DN	106	0.4712	1.61059	0.00256739	0.202031	1	1175	tags=37%, list=18%, signal=44%
FARMER_BREAST_CANCER_APOCRINE_VS_BASAL	143	0.444368	1.60669	0.00123609	0.208111	1	1173	tags=29%, list=18%, signal=35%
MOLENAAR_TARGETS_OF_CCND1_AND_CDK4_UP	23	0.602249	1.60528	0.0179372	0.209489	1	1001	tags=35%, list=16%, signal=41%
BROWNE_INTERFERON_RESPONSIVE_GENES	31	0.574887	1.60458	0.0229008	0.209067	1	1748	tags=65%, list=27%, signal=88%
WP_METABOLIC_REPROGRAMMING_IN_PANCREATIC_CANCER	29	0.572017	1.6043	0.0126382	0.207767	1	989	tags=38%, list=15%, signal=45%
MCCLUNG_CREB1_TARGETS_DN	26	0.582335	1.60289	0.0155039	0.208839	1	1311	tags=50%, list=21%, signal=63%
LEE_LIVER_CANCER_E2F1_DN	42	0.532966	1.60175	0.0103397	0.209411	1	871	tags=38%, list=14%, signal=44%
DESERT_PERIVENOUS_HEPATOCELLULAR_CARCINOMA_SUBCLASS_UP	67	0.48721	1.60059	0.00816326	0.209981	1	1130	tags=34%, list=18%, signal=41%
REACTOME_COBALAMIN_CBL_VITAMIN_B12_TRANSPORT_AND_METABOLISM	16	0.651263	1.59995	0.0204082	0.209478	1	336	tags=25%, list=5%, signal=26%
REACTOME_HCMV_LATE_EVENTS	21	0.606012	1.5991	0.0244275	0.209559	1	460	tags=29%, list=7%, signal=31%
REACTOME_HATS_ACETYLATE_HISTONES	30	0.569334	1.59862	0.0212443	0.208817	1	142	tags=17%, list=2%, signal=17%
REACTOME_METABOLISM_OF_WATER_SOLUBLE_VITAMINS_AND_COFACTORS	65	0.493065	1.59546	0.00566572	0.213673	1	871	tags=28%, list=14%, signal=32%
MALONEY_RESPONSE_TO_17AAG_DN	44	0.525854	1.59544	0.011544	0.211955	1	1628	tags=52%, list=25%, signal=70%
WEINMANN_ADAPTATION_TO_HYPOXIA_UP	18	0.623704	1.59471	0.01849	0.211657	1	799	tags=39%, list=13%, signal=44%
KEGG_ARGININE_AND_PROLINE_METABOLISM	34	0.550038	1.59452	0.0168453	0.210403	1	122	tags=18%, list=2%, signal=18%
ZWANG_EGF_PERSISTENTLY_UP	17	0.627989	1.59291	0.0223642	0.212013	1	1213	tags=47%, list=19%, signal=58%
CHIANG_LIVER_CANCER_SUBCLASS_POLYSOMY7_UP	26	0.584153	1.59281	0.0313972	0.210523	1	408	tags=31%, list=6%, signal=33%
DOANE_BREAST_CANCER_ESR1_DN	23	0.595085	1.59184	0.0145631	0.210868	1	663	tags=26%, list=10%, signal=29%
BURTON_ADIPOGENESIS_PEAK_AT_0HR	43	0.530243	1.59119	0.014881	0.21059	1	1279	tags=37%, list=20%, signal=46%
REACTOME_GLUTATHIONE_CONJUGATION	25	0.578952	1.58929	0.021374	0.212677	1	1563	tags=48%, list=24%, signal=63%
REACTOME_METABOLISM_OF_NUCLEOTIDES	72	0.476549	1.58915	0.00972222	0.211338	1	1664	tags=47%, list=26%, signal=63%
RICKMAN_TUMOR_DIFFERENTIATED_WELL_VS_POORLY_UP	94	0.458764	1.58739	0.0012987	0.213274	1	726	tags=22%, list=11%, signal=25%
REACTOME_G2_M_CHECKPOINTS	63	0.490059	1.587	0.0140449	0.212432	1	1477	tags=33%, list=23%, signal=43%
REACTOME_BILE_ACID_AND_BILE_SALT_METABOLISM	18	0.627627	1.58567	0.0324675	0.213576	1	1138	tags=44%, list=18%, signal=54%
KEGG_LYSINE_DEGRADATION	20	0.612613	1.58517	0.0238853	0.213077	1	659	tags=30%, list=10%, signal=33%
KEGG_BETA_ALANINE_METABOLISM	15	0.653543	1.58494	0.0292683	0.211884	1	828	tags=33%, list=13%, signal=38%
JAEGER_METASTASIS_DN	124	0.446431	1.58369	0.00125945	0.213068	1	560	tags=15%, list=9%, signal=16%
PID_TAP63_PATHWAY	30	0.563407	1.58233	0.0164671	0.214266	1	1069	tags=27%, list=17%, signal=32%
REACTOME_L1CAM_INTERACTIONS	52	0.499853	1.58229	0.0149864	0.212793	1	923	tags=33%, list=14%, signal=38%
WP_METAPATHWAY_BIOTRANSFORMATION_PHASE_I_AND_II	81	0.476502	1.58148	0.00394218	0.212848	1	825	tags=22%, list=13%, signal=25%
YAO_TEMPORAL_RESPONSE_TO_PROGESTERONE_CLUSTER_13	88	0.46129	1.58132	0.004	0.211611	1	1387	tags=34%, list=22%, signal=43%
SANSOM_APC_TARGETS_REQUIRE_MYC	78	0.473081	1.58059	0.00672043	0.211556	1	1413	tags=32%, list=22%, signal=41%
SMID_BREAST_CANCER_RELAPSE_IN_BONE_DN	159	0.428768	1.57696	0.00124069	0.217336	1	853	tags=24%, list=13%, signal=27%
SOGA_COLORECTAL_CANCER_MYC_UP	42	0.524078	1.57603	0.0126582	0.217805	1	1067	tags=36%, list=17%, signal=43%
MANNE_COVID19_COMBINED_COHORT_VS_HEALTHY_DONOR_PLATELETS_DN	92	0.462184	1.57402	0.011465	0.220492	1	889	tags=24%, list=14%, signal=27%
NAKAJIMA_MAST_CELL	29	0.558738	1.57041	0.0272989	0.226677	1	1139	tags=38%, list=18%, signal=46%
KEGG_DRUG_METABOLISM_CYTOCHROME_P450	32	0.549634	1.56983	0.018018	0.22645	1	940	tags=34%, list=15%, signal=40%
JIANG_AGING_CEREBRAL_CORTEX_UP	17	0.629092	1.56907	0.0288462	0.226558	1	218	tags=29%, list=3%, signal=30%
GRADE_COLON_VS_RECTAL_CANCER_DN	24	0.587476	1.56852	0.0264386	0.226159	1	774	tags=29%, list=12%, signal=33%
JAZAERI_BREAST_CANCER_BRCA1_VS_BRCA2_UP	17	0.631486	1.56624	0.0221169	0.22959	1	789	tags=35%, list=12%, signal=40%
WELCSH_BRCA1_TARGETS_UP	101	0.455803	1.56581	0.00513479	0.228931	1	1144	tags=37%, list=18%, signal=44%
PID_INSULIN_GLUCOSE_PATHWAY	21	0.592416	1.56511	0.0267717	0.228763	1	1278	tags=43%, list=20%, signal=53%
CAIRO_HEPATOBLASTOMA_CLASSES_DN	110	0.447927	1.56321	0.00518135	0.23139	1	1164	tags=32%, list=18%, signal=38%
MULLIGHAN_NPM1_MUTATED_SIGNATURE_2_DN	36	0.532679	1.56084	0.0204082	0.235413	1	949	tags=33%, list=15%, signal=39%
REACTOME_PHASE_II_CONJUGATION_OF_COMPOUNDS	63	0.482078	1.55871	0.00972222	0.238512	1	1563	tags=40%, list=24%, signal=52%
SAKAI_TUMOR_INFILTRATING_MONOCYTES_DN	42	0.506309	1.55663	0.00858369	0.241577	1	1471	tags=50%, list=23%, signal=65%
DANG_MYC_TARGETS_UP	72	0.466913	1.55613	0.0109739	0.241167	1	679	tags=26%, list=11%, signal=29%
WP_TRANS_SULFURATION_ONE_CARBON_METABOLISM_AND_RELATED_PATHWAYS	39	0.529319	1.55499	0.020649	0.242239	1	923	tags=33%, list=14%, signal=39%
NADLER_OBESITY_DN	32	0.542951	1.55426	0.0134128	0.242466	1	1094	tags=34%, list=17%, signal=41%
REACTOME_INTERCONVERSION_OF_NUCLEOTIDE_DI_AND_TRIPHOSPHATES	22	0.583856	1.55198	0.0291262	0.245957	1	1074	tags=41%, list=17%, signal=49%
KIM_BIPOLAR_DISORDER_OLIGODENDROCYTE_DENSITY_CORR_UP	341	0.399124	1.55121	0	0.246094	1	1347	tags=33%, list=21%, signal=40%
REACTOME_HCMV_EARLY_EVENTS	24	0.576189	1.55015	0.0291262	0.246899	1	693	tags=33%, list=11%, signal=37%
SALVADOR_MARTIN_PEDIATRIC_TBD_ANTI_TNF_THERAPY_NONRESPONDER_POST_TREATMENT_UP	17	0.612559	1.54839	0.0340557	0.249484	1	1498	tags=65%, list=23%, signal=84%
STEIN_ESRRA_TARGETS_UP	159	0.421793	1.5478	0.00121359	0.249259	1	796	tags=22%, list=12%, signal=25%
RAMALHO_STEMNESS_UP	68	0.473416	1.54777	0.00683995	0.247796	1	762	tags=25%, list=12%, signal=28%
REACTOME_COPI_INDEPENDENT_GOLGI_TO_ER_RETROGRADE_TRAFFIC	17	0.624079	1.54622	0.0318979	0.249649	1	1163	tags=53%, list=18%, signal=65%
APPIERTO_RESPONSE_TO_FENRETINIDE_DN	25	0.572024	1.54617	0.0127592	0.248242	1	1427	tags=56%, list=22%, signal=72%
LI_AMPLIFIED_IN_LUNG_CANCER	119	0.437877	1.54556	0.00370828	0.248109	1	1351	tags=39%, list=21%, signal=49%
REACTOME_ARACHIDONIC_ACID_METABOLISM	26	0.565508	1.54279	0.0309598	0.25274	1	1643	tags=50%, list=26%, signal=67%
CHEN_HOXA5_TARGETS_9HR_DN	21	0.586888	1.54138	0.033033	0.254443	1	555	tags=29%, list=9%, signal=31%
WARTERS_RESPONSE_TO_IR_SKIN	32	0.536901	1.53804	0.0179372	0.260478	1	1143	tags=31%, list=18%, signal=38%
CERVERA_SDHB_TARGETS_1_DN	20	0.594635	1.53744	0.0300633	0.260328	1	574	tags=35%, list=9%, signal=38%
VANDESLUIS_COMMD1_TARGETS_GROUP_3_UP	48	0.494579	1.53691	0.0281294	0.25992	1	1411	tags=33%, list=22%, signal=42%
YAO_TEMPORAL_RESPONSE_TO_PROGESTERONE_CLUSTER_12	39	0.52078	1.53677	0.0241327	0.258758	1	891	tags=33%, list=14%, signal=39%
BLANCO_MELO_COVID19_SARS_COV_2_POS_PATIENT_LUNG_TISSUE_DN	51	0.492533	1.53523	0.00979021	0.260614	1	1373	tags=31%, list=22%, signal=40%
APRELIKOVA_BRCA1_TARGETS	27	0.557017	1.53438	0.0251108	0.260992	1	817	tags=33%, list=13%, signal=38%
CHANDRAN_METASTASIS_TOP50_DN	26	0.548666	1.53	0.0222576	0.269689	1	439	tags=23%, list=7%, signal=25%
REACTOME_SULFUR_AMINO_ACID_METABOLISM	15	0.629277	1.5298	0.0405616	0.268682	1	1385	tags=47%, list=22%, signal=59%
KENNY_CTNNB1_TARGETS_DN	28	0.548869	1.52946	0.0291411	0.267945	1	832	tags=43%, list=13%, signal=49%
WAKABAYASHI_ADIPOGENESIS_PPARG_RXRA_BOUND_WITH_H4K20ME1_MARK	55	0.484658	1.52911	0.0213675	0.267294	1	971	tags=27%, list=15%, signal=32%
LUI_TARGETS_OF_PAX8_PPARG_FUSION	16	0.614738	1.5289	0.0452261	0.266248	1	1336	tags=50%, list=21%, signal=63%
GRADE_COLON_AND_RECTAL_CANCER_UP	148	0.42087	1.52788	0.00481928	0.267242	1	1176	tags=30%, list=18%, signal=36%
PID_FOXO_PATHWAY	39	0.51514	1.52355	0.0228245	0.275412	1	957	tags=26%, list=15%, signal=30%
ZHONG_SECRETOME_OF_LUNG_CANCER_AND_FIBROBLAST	113	0.438483	1.52286	0.00635324	0.275328	1	1159	tags=35%, list=18%, signal=41%
TONKS_TARGETS_OF_RUNX1_RUNX1T1_FUSION_SUSTAINDED_IN_ERYTHROCYTE_UP	26	0.553645	1.52267	0.0404192	0.274288	1	1209	tags=35%, list=19%, signal=43%
WP_NAD_METABOLISM_IN_ONCOGENE_INDUCED_SENESCENCE_AND_MITOCHONDRIAL_DYSFUNCTION_ASSOCIATED_SENESCENCE	17	0.60676	1.52199	0.042879	0.274416	1	132	tags=18%, list=2%, signal=18%
SMID_BREAST_CANCER_RELAPSE_IN_LUNG_DN	22	0.566967	1.52086	0.0446571	0.275554	1	1007	tags=27%, list=16%, signal=32%
REACTOME_MATERNAL_TO_ZYGOTIC_TRANSITION_MZT	24	0.567665	1.51936	0.0344311	0.277619	1	905	tags=38%, list=14%, signal=44%
LUI_THYROID_CANCER_PAX8_PPARG_DN	24	0.570971	1.5175	0.0227642	0.280487	1	1336	tags=42%, list=21%, signal=52%
REACTOME_CILIUM_ASSEMBLY	47	0.492715	1.51519	0.0165517	0.284611	1	1047	tags=30%, list=16%, signal=35%
KEGG_ALANINE_ASPARTATE_AND_GLUTAMATE_METABOLISM	22	0.579639	1.51427	0.0405616	0.28536	1	1389	tags=55%, list=22%, signal=69%
ACEVEDO_NORMAL_TISSUE_ADJACENT_TO_LIVER_TUMOR_DN	178	0.408861	1.51255	0.00120192	0.288115	1	1394	tags=34%, list=22%, signal=42%
REACTOME_CELLULAR_RESPONSE_TO_HEAT_STRESS	47	0.496187	1.51201	0.018598	0.287856	1	1272	tags=32%, list=20%, signal=40%
REACTOME_NEGATIVE_EPIGENETIC_REGULATION_OF_RRNA_EXPRESSION	16	0.614785	1.51056	0.0514469	0.289949	1	142	tags=19%, list=2%, signal=19%
SCHLOSSER_MYC_TARGETS_AND_SERUM_RESPONSE_UP	18	0.598274	1.50966	0.034202	0.290644	1	469	tags=28%, list=7%, signal=30%
STARK_PREFRONTAL_CORTEX_22Q11_DELETION_DN	225	0.398724	1.50767	0.00114286	0.294074	1	830	tags=21%, list=13%, signal=23%
KATSANOU_ELAVL1_TARGETS_UP	80	0.455348	1.50393	0.0095498	0.301845	1	550	tags=19%, list=9%, signal=20%
REACTOME_METABOLISM_OF_CARBOHYDRATES	167	0.413824	1.50296	0.00362319	0.302661	1	955	tags=26%, list=15%, signal=29%
REACTOME_POST_TRANSLATIONAL_MODIFICATION_SYNTHESIS_OF_GPI_ANCHORED_PROTEINS	39	0.508146	1.49948	0.0224719	0.309872	1	967	tags=36%, list=15%, signal=42%
LEE_AGING_MUSCLE_DN	19	0.579138	1.49946	0.0343699	0.308362	1	799	tags=32%, list=13%, signal=36%
REACTOME_EPHA_MEDIATED_GROWTH_CONE_COLLAPSE	23	0.552693	1.49852	0.0445468	0.309142	1	635	tags=30%, list=10%, signal=34%
REACTOME_SENSORY_PROCESSING_OF_SOUND	23	0.555667	1.49748	0.0427481	0.310209	1	1411	tags=39%, list=22%, signal=50%
REACTOME_ACTIVATION_OF_MATRIX_METALLOPROTEINASES	29	0.537353	1.49396	0.0364742	0.317683	1	248	tags=28%, list=4%, signal=29%
REACTOME_MEIOSIS	19	0.575228	1.49361	0.053681	0.317089	1	1218	tags=42%, list=19%, signal=52%
AIYAR_COBRA1_TARGETS_DN	15	0.610361	1.49318	0.04	0.316663	1	1021	tags=33%, list=16%, signal=40%
JOHNSTONE_PARVB_TARGETS_1_DN	19	0.576356	1.49293	0.0509868	0.315788	1	879	tags=42%, list=14%, signal=49%
REACTOME_METABOLISM_OF_LIPIDS	274	0.388477	1.49223	0.00112108	0.316044	1	1256	tags=25%, list=20%, signal=30%
APPIERTO_RESPONSE_TO_FENRETINIDE_UP	16	0.604401	1.49207	0.0466989	0.314893	1	272	tags=19%, list=4%, signal=20%
WP_ETHANOL_EFFECTS_ON_HISTONE_MODIFICATIONS	19	0.582453	1.49141	0.0533537	0.315104	1	891	tags=42%, list=14%, signal=49%
SENGUPTA_NASOPHARYNGEAL_CARCINOMA_UP	127	0.420116	1.48687	0.0155642	0.325292	1	1020	tags=31%, list=16%, signal=37%
KAAB_HEART_ATRIUM_VS_VENTRICLE_DN	121	0.416264	1.48354	0.00626566	0.332487	1	1140	tags=27%, list=18%, signal=33%
PID_PI3K_PLC_TRK_PATHWAY	31	0.524516	1.48119	0.0316265	0.337112	1	957	tags=26%, list=15%, signal=30%
REACTOME_COPI_MEDIATED_ANTEROGRADE_TRANSPORT	36	0.508112	1.48096	0.0424597	0.336217	1	1380	tags=36%, list=22%, signal=46%
DER_IFN_BETA_RESPONSE_UP	54	0.467236	1.48094	0.0271817	0.334674	1	1489	tags=43%, list=23%, signal=55%
UDAYAKUMAR_MED1_TARGETS_UP	54	0.463667	1.47737	0.0345324	0.342609	1	1008	tags=31%, list=16%, signal=37%
LIM_MAMMARY_STEM_CELL_UP	216	0.38898	1.4766	0.00117647	0.343189	1	928	tags=24%, list=15%, signal=27%
REACTOME_EPH_EPHRIN_MEDIATED_REPULSION_OF_CELLS	38	0.494927	1.47542	0.049635	0.344922	1	685	tags=32%, list=11%, signal=35%
LIN_APC_TARGETS	34	0.513752	1.47407	0.0391304	0.347037	1	162	tags=12%, list=3%, signal=12%
PID_MTOR_4PATHWAY	42	0.493009	1.47382	0.0303468	0.346144	1	957	tags=29%, list=15%, signal=33%
SHIPP_DLBCL_VS_FOLLICULAR_LYMPHOMA_UP	30	0.522786	1.47291	0.0422741	0.347019	1	806	tags=37%, list=13%, signal=42%
REACTOME_RECYCLING_PATHWAY_OF_L1	18	0.573947	1.47192	0.0484375	0.348295	1	923	tags=39%, list=14%, signal=45%
KIM_ALL_DISORDERS_CALB1_CORR_DN	16	0.595514	1.47153	0.0695364	0.347759	1	520	tags=25%, list=8%, signal=27%
MANNE_COVID19_NONICU_VS_HEALTHY_DONOR_PLATELETS_DN	78	0.439164	1.47115	0.0230352	0.347059	1	1019	tags=24%, list=16%, signal=29%
KAAB_FAILED_HEART_ATRIUM_DN	78	0.439979	1.47055	0.0186418	0.347058	1	1386	tags=46%, list=22%, signal=58%
BERTUCCI_INVASIVE_CARCINOMA_DUCTAL_VS_LOBULAR_DN	24	0.545876	1.4695	0.0566319	0.348501	1	1418	tags=50%, list=22%, signal=64%
REACTOME_ATTENUATION_PHASE	19	0.569735	1.46749	0.0679305	0.35246	1	1175	tags=42%, list=18%, signal=51%
VANTVEER_BREAST_CANCER_ESR1_DN	112	0.420312	1.46672	0.00910273	0.352857	1	837	tags=23%, list=13%, signal=26%
BROWNE_HCMV_INFECTION_20HR_DN	44	0.486401	1.46664	0.0317003	0.351476	1	1041	tags=34%, list=16%, signal=40%
COWLING_MYCN_TARGETS	16	0.587141	1.46654	0.0641447	0.350174	1	763	tags=31%, list=12%, signal=35%
REACTOME_INTERLEUKIN_12_FAMILY_SIGNALING	48	0.481761	1.46633	0.0434783	0.349222	1	858	tags=25%, list=13%, signal=29%
TURASHVILI_BREAST_LOBULAR_CARCINOMA_VS_LOBULAR_NORMAL_UP	47	0.480768	1.46588	0.029453	0.3489	1	416	tags=13%, list=7%, signal=14%
REACTOME_ASYMMETRIC_LOCALIZATION_OF_PCP_PROTEINS	41	0.491153	1.46582	0.0324859	0.347564	1	1477	tags=39%, list=23%, signal=50%
REACTOME_HSF1_DEPENDENT_TRANSACTIVATION	23	0.552521	1.46376	0.0375375	0.351684	1	1175	tags=39%, list=18%, signal=48%
HSIAO_LIVER_SPECIFIC_GENES	166	0.395931	1.46376	0.0108696	0.350176	1	941	tags=30%, list=15%, signal=34%
SEAVEY_EPITHELIOID_HEMANGIOENDOTHELIOMA	42	0.483386	1.46248	0.0387931	0.352351	1	1147	tags=43%, list=18%, signal=52%
BLANCO_MELO_BRONCHIAL_EPITHELIAL_CELLS_INFLUENZA_A_INFECTION_DN	25	0.541936	1.46167	0.0440529	0.353028	1	1381	tags=48%, list=22%, signal=61%
WANG_CLIM2_TARGETS_UP	75	0.442862	1.4616	0.0292479	0.351753	1	1623	tags=40%, list=25%, signal=53%
NOJIMA_SFRP2_TARGETS_UP	19	0.574377	1.46141	0.0476974	0.350759	1	289	tags=21%, list=5%, signal=22%
NUTT_GBM_VS_AO_GLIOMA_UP	31	0.498239	1.45572	0.0533537	0.364985	1	1639	tags=48%, list=26%, signal=65%
BOQUEST_STEM_CELL_CULTURED_VS_FRESH_DN	26	0.523627	1.45553	0.0618557	0.364024	1	1445	tags=58%, list=23%, signal=74%
GAZDA_DIAMOND_BLACKFAN_ANEMIA_PROGENITOR_DN	23	0.542932	1.45424	0.0515625	0.365986	1	906	tags=26%, list=14%, signal=30%
LEE_AGING_MUSCLE_UP	20	0.560122	1.45372	0.0686275	0.365909	1	316	tags=20%, list=5%, signal=21%
SMITH_TERT_TARGETS_DN	57	0.458536	1.45352	0.0299728	0.365039	1	1060	tags=37%, list=17%, signal=44%
REACTOME_SYNTHESIS_OF_BILE_ACIDS_AND_BILE_SALTS	15	0.605634	1.45299	0.0666667	0.365032	1	1138	tags=40%, list=18%, signal=49%
GRAESSMANN_RESPONSE_TO_MC_AND_DOXORUBICIN_UP	264	0.376703	1.45212	0.00225989	0.3658	1	943	tags=22%, list=15%, signal=25%
REN_ALVEOLAR_RHABDOMYOSARCOMA_DN	247	0.380272	1.45096	0.00672646	0.367436	1	1344	tags=35%, list=21%, signal=43%
BREDEMEYER_RAG_SIGNALING_NOT_VIA_ATM_DN	19	0.568112	1.45036	0.0665635	0.367651	1	1111	tags=37%, list=17%, signal=44%
DAIRKEE_CANCER_PRONE_RESPONSE_BPA	25	0.536594	1.45019	0.0506135	0.36666	1	293	tags=20%, list=5%, signal=21%
CARRILLOREIXACH_HEPATOBLASTOMA_VS_NORMAL_DN	478	0.363607	1.44931	0.00105932	0.367604	1	930	tags=22%, list=15%, signal=24%
WENG_POR_TARGETS_LIVER_UP	19	0.571011	1.44906	0.0391236	0.366779	1	1536	tags=53%, list=24%, signal=69%
WAMUNYOKOLI_OVARIAN_CANCER_LMP_UP	111	0.413519	1.44705	0.0229592	0.371098	1	866	tags=19%, list=14%, signal=22%
PID_P73PATHWAY	48	0.472506	1.44699	0.0420757	0.369806	1	520	tags=17%, list=8%, signal=18%
WP_CHOLESTEROL_BIOSYNTHESIS_PATHWAY_IN_HEPATOCYTES	15	0.582228	1.44242	0.0983333	0.381177	1	1702	tags=60%, list=27%, signal=82%
MALONEY_RESPONSE_TO_17AAG_UP	22	0.538678	1.44203	0.0588235	0.380804	1	790	tags=41%, list=12%, signal=47%
WP_ONE_CARBON_METABOLISM	16	0.580551	1.4419	0.0782209	0.37968	1	891	tags=50%, list=14%, signal=58%
LUCAS_HNF4A_TARGETS_UP	23	0.524396	1.44184	0.0545171	0.378312	1	616	tags=30%, list=10%, signal=34%
ACEVEDO_LIVER_CANCER_DN	247	0.382031	1.44123	0.00343249	0.378558	1	1158	tags=28%, list=18%, signal=33%
SESTO_RESPONSE_TO_UV_C6	24	0.548106	1.44052	0.0600601	0.379072	1	1192	tags=46%, list=19%, signal=56%
RICKMAN_TUMOR_DIFFERENTIATED_WELL_VS_MODERATELY_UP	36	0.494117	1.43945	0.0553936	0.38066	1	1479	tags=39%, list=23%, signal=50%
GINESTIER_BREAST_CANCER_20Q13_AMPLIFICATION_UP	28	0.508295	1.43804	0.0625	0.383095	1	812	tags=29%, list=13%, signal=33%
REACTOME_DRUG_ADME	51	0.461164	1.4372	0.0453258	0.384077	1	1256	tags=33%, list=20%, signal=41%
REACTOME_MITOTIC_PROPHASE	28	0.512783	1.43646	0.0729002	0.384645	1	316	tags=18%, list=5%, signal=19%
WP_CANCER_IMMUNOTHERAPY_BY_PD_1_BLOCKADE	17	0.573521	1.43597	0.0737705	0.384585	1	1034	tags=35%, list=16%, signal=42%
KYNG_RESPONSE_TO_H2O2_VIA_ERCC6_DN	16	0.580678	1.4359	0.0841424	0.383349	1	1069	tags=38%, list=17%, signal=45%
VANTVEER_BREAST_CANCER_BRCA1_DN	16	0.575899	1.43528	0.0563847	0.383643	1	786	tags=38%, list=12%, signal=43%
REACTOME_POSITIVE_EPIGENETIC_REGULATION_OF_RRNA_EXPRESSION	15	0.596352	1.43411	0.0792393	0.385493	1	693	tags=27%, list=11%, signal=30%
REACTOME_CELL_CYCLE_CHECKPOINTS	107	0.40499	1.43067	0.0203562	0.393991	1	1477	tags=28%, list=23%, signal=36%
WP_PARKIN_UBIQUITIN_PROTEASOMAL_SYSTEM_PATHWAY	34	0.490908	1.43058	0.0569715	0.392742	1	1578	tags=44%, list=25%, signal=58%
REACTOME_AURKA_ACTIVATION_BY_TPX2	19	0.562341	1.42864	0.0686427	0.3967	1	806	tags=26%, list=13%, signal=30%
STARK_HYPPOCAMPUS_22Q11_DELETION_UP	21	0.557033	1.42775	0.0706076	0.397792	1	774	tags=43%, list=12%, signal=49%
REACTOME_DNA_REPLICATION_PRE_INITIATION	51	0.451841	1.42481	0.0422741	0.404782	1	1477	tags=33%, list=23%, signal=43%
REACTOME_DETOXIFICATION_OF_REACTIVE_OXYGEN_SPECIES	26	0.519264	1.42435	0.070997	0.404668	1	796	tags=38%, list=12%, signal=44%
BURTON_ADIPOGENESIS_5	60	0.449867	1.42285	0.0416667	0.407405	1	831	tags=27%, list=13%, signal=30%
DARWICHE_SKIN_TUMOR_PROMOTER_UP	74	0.425074	1.42158	0.0355677	0.409815	1	746	tags=24%, list=12%, signal=27%
REACTOME_GOLGI_TO_ER_RETROGRADE_TRANSPORT	46	0.469891	1.42097	0.0517751	0.410081	1	1163	tags=33%, list=18%, signal=40%
REACTOME_GENE_SILENCING_BY_RNA	27	0.512964	1.41982	0.0771558	0.411984	1	1023	tags=26%, list=16%, signal=31%
MOOTHA_GLYCOLYSIS	20	0.543542	1.41938	0.0763116	0.411829	1	1622	tags=50%, list=25%, signal=67%
MONNIER_POSTRADIATION_TUMOR_ESCAPE_UP	150	0.391416	1.41845	0.0181378	0.413141	1	1093	tags=28%, list=17%, signal=33%
DELASERNA_MYOD_TARGETS_DN	23	0.530932	1.4149	0.0771605	0.422284	1	631	tags=30%, list=10%, signal=34%
STEIN_ESRRA_TARGETS	218	0.372568	1.41438	0.00710059	0.422334	1	1099	tags=24%, list=17%, signal=28%
OHGUCHI_LIVER_HNF4A_TARGETS_UP	27	0.50687	1.41427	0.0762053	0.421118	1	1597	tags=37%, list=25%, signal=49%
TURASHVILI_BREAST_DUCTAL_CARCINOMA_VS_LOBULAR_NORMAL_DN	33	0.491644	1.41426	0.0679758	0.419632	1	882	tags=27%, list=14%, signal=31%
REACTOME_HSF1_ACTIVATION	21	0.53818	1.41334	0.0608	0.42088	1	1218	tags=38%, list=19%, signal=47%
LANDIS_ERBB2_BREAST_PRENEOPLASTIC_DN	28	0.507915	1.41316	0.0716418	0.419999	1	1155	tags=46%, list=18%, signal=56%
JINESH_BLEBBISHIELD_TRANSFORMED_STEM_CELL_SPHERES_UP	87	0.418721	1.41206	0.037037	0.422044	1	601	tags=21%, list=9%, signal=23%
RICKMAN_METASTASIS_DN	117	0.399582	1.41048	0.0230474	0.425036	1	498	tags=14%, list=8%, signal=15%
KIM_ALL_DISORDERS_OLIGODENDROCYTE_NUMBER_CORR_UP	361	0.362444	1.40921	0	0.42748	1	1347	tags=30%, list=21%, signal=36%
SENGUPTA_NASOPHARYNGEAL_CARCINOMA_DN	112	0.404178	1.40875	0.0333761	0.427423	1	810	tags=21%, list=13%, signal=24%
KEGG_ALDOSTERONE_REGULATED_SODIUM_REABSORPTION	21	0.533718	1.4085	0.0778146	0.426615	1	469	tags=19%, list=7%, signal=20%
ZHANG_GATA6_TARGETS_DN	32	0.492602	1.40826	0.0693816	0.425862	1	971	tags=34%, list=15%, signal=40%
PLASARI_TGFB1_TARGETS_10HR_DN	109	0.401519	1.40826	0.025974	0.424389	1	1153	tags=29%, list=18%, signal=35%
CASORELLI_ACUTE_PROMYELOCYTIC_LEUKEMIA_DN	313	0.362336	1.40769	0.00330033	0.424742	1	1213	tags=27%, list=19%, signal=31%
SERVITJA_ISLET_HNF1A_TARGETS_DN	54	0.448667	1.40742	0.0549296	0.424045	1	735	tags=22%, list=12%, signal=25%
HERNANDEZ_MITOTIC_ARREST_BY_DOCETAXEL_2_UP	33	0.486305	1.40677	0.0754148	0.424615	1	1177	tags=39%, list=18%, signal=48%
REACTOME_PCP_CE_PATHWAY	58	0.440762	1.40631	0.0628655	0.424583	1	1477	tags=34%, list=23%, signal=44%
DARWICHE_PAPILLOMA_PROGRESSION_RISK	33	0.485972	1.40609	0.0633094	0.423801	1	1244	tags=39%, list=19%, signal=49%
KEGG_AXON_GUIDANCE	102	0.40747	1.40335	0.0284939	0.430635	1	916	tags=24%, list=14%, signal=27%
REACTOME_DNA_DAMAGE_TELOMERE_STRESS_INDUCED_SENESCENCE	19	0.547169	1.40286	0.0795455	0.4307	1	345	tags=16%, list=5%, signal=17%
KEGG_PYRIMIDINE_METABOLISM	56	0.445959	1.40232	0.0543175	0.430851	1	1617	tags=38%, list=25%, signal=50%
AUNG_GASTRIC_CANCER	29	0.505656	1.40224	0.0877193	0.429659	1	274	tags=21%, list=4%, signal=22%
RUIZ_TNC_TARGETS_UP	82	0.414705	1.40114	0.0309556	0.431736	1	832	tags=22%, list=13%, signal=25%
REACTOME_HCMV_INFECTION	37	0.473212	1.39919	0.0583832	0.435992	1	1782	tags=51%, list=28%, signal=71%
LEE_LIVER_CANCER_SURVIVAL_UP	82	0.418424	1.39891	0.0366972	0.435433	1	591	tags=22%, list=9%, signal=24%
REACTOME_MTOR_SIGNALLING	18	0.556464	1.39859	0.105426	0.43495	1	1266	tags=44%, list=20%, signal=55%
NOUZOVA_METHYLATED_IN_APL	17	0.551343	1.39759	0.0944882	0.436471	1	419	tags=24%, list=7%, signal=25%
PID_LKB1_PATHWAY	23	0.525198	1.39712	0.0779014	0.43639	1	957	tags=30%, list=15%, signal=36%
SEIDEN_ONCOGENESIS_BY_MET	41	0.459234	1.39487	0.0716374	0.441596	1	975	tags=34%, list=15%, signal=40%
RAY_TUMORIGENESIS_BY_ERBB2_CDC25A_DN	110	0.39527	1.39479	0.0326633	0.440364	1	986	tags=23%, list=15%, signal=26%
SENESE_HDAC3_TARGETS_DN	209	0.368814	1.39359	0.0164706	0.442577	1	1275	tags=26%, list=20%, signal=31%
KANNAN_TP53_TARGETS_UP	24	0.51633	1.3928	0.0669711	0.443526	1	1098	tags=29%, list=17%, signal=35%
REACTOME_GENE_AND_PROTEIN_EXPRESSION_BY_JAK_STAT_SIGNALING_AFTER_INTERLEUKIN_12_STIMULATION	33	0.476052	1.39104	0.0772727	0.447546	1	738	tags=21%, list=12%, signal=24%
REACTOME_METABOLISM_OF_FAT_SOLUBLE_VITAMINS	33	0.484654	1.39071	0.0950966	0.447104	1	928	tags=24%, list=15%, signal=28%
WIERENGA_PML_INTERACTOME	16	0.558432	1.39048	0.0776545	0.446381	1	604	tags=38%, list=9%, signal=41%
IVANOVA_HEMATOPOIESIS_INTERMEDIATE_PROGENITOR	50	0.445499	1.39004	0.0616046	0.446145	1	1019	tags=34%, list=16%, signal=40%
TOMLINS_PROSTATE_CANCER_DN	17	0.563315	1.39004	0.0815385	0.444748	1	1977	tags=47%, list=31%, signal=68%
WP_FAMILIAL_PARTIAL_LIPODYSTROPHY	15	0.577177	1.38605	0.0940989	0.455753	1	243	tags=13%, list=4%, signal=14%
PACHER_TARGETS_OF_IGF1_AND_IGF2_UP	17	0.551492	1.38531	0.101227	0.456556	1	899	tags=24%, list=14%, signal=27%
HOLLERN_SQUAMOUS_BREAST_TUMOR	73	0.413672	1.38519	0.0585106	0.455487	1	412	tags=12%, list=6%, signal=13%
BOYAULT_LIVER_CANCER_SUBCLASS_G1_DN	21	0.542578	1.385	0.0962733	0.454597	1	678	tags=33%, list=11%, signal=37%
SENGUPTA_NASOPHARYNGEAL_CARCINOMA_WITH_LMP1_UP	164	0.380314	1.38475	0.0133495	0.453887	1	987	tags=23%, list=15%, signal=27%
REACTOME_RNA_POLYMERASE_I_TRANSCRIPTION	18	0.549214	1.3838	0.095935	0.455432	1	693	tags=22%, list=11%, signal=25%
ICHIBA_GRAFT_VERSUS_HOST_DISEASE_D7_DN	21	0.525057	1.38263	0.0870229	0.457431	1	1131	tags=38%, list=18%, signal=46%
YAO_TEMPORAL_RESPONSE_TO_PROGESTERONE_CLUSTER_2	23	0.517758	1.38189	0.092006	0.45833	1	1011	tags=35%, list=16%, signal=41%
LI_DCP2_BOUND_MRNA	41	0.469675	1.3813	0.0852273	0.458812	1	1399	tags=37%, list=22%, signal=47%
LEE_LIVER_CANCER_MYC_DN	39	0.464074	1.38111	0.081203	0.457984	1	408	tags=23%, list=6%, signal=25%
KEGG_GALACTOSE_METABOLISM	18	0.539525	1.3806	0.0942492	0.458223	1	1565	tags=44%, list=25%, signal=59%
MOREAUX_B_LYMPHOCYTE_MATURATION_BY_TACI_UP	42	0.450082	1.37817	0.0784024	0.464265	1	1115	tags=38%, list=17%, signal=46%
ACOSTA_PROLIFERATION_INDEPENDENT_MYC_TARGETS_UP	39	0.465083	1.3764	0.0764706	0.468146	1	1099	tags=26%, list=17%, signal=31%
HUANG_DASATINIB_SENSITIVITY_UP	51	0.443145	1.37623	0.0635359	0.467294	1	795	tags=25%, list=12%, signal=29%
HERNANDEZ_ABERRANT_MITOSIS_BY_DOCETACEL_4NM_UP	17	0.549267	1.37592	0.0766667	0.466873	1	523	tags=29%, list=8%, signal=32%
KRIGE_RESPONSE_TO_TOSEDOSTAT_24HR_DN	385	0.3458	1.37587	0.00326442	0.465562	1	1163	tags=21%, list=18%, signal=24%
LANDIS_ERBB2_BREAST_TUMORS_65_DN	20	0.533717	1.37522	0.0834646	0.466169	1	1243	tags=50%, list=19%, signal=62%
KEGG_AMINO_SUGAR_AND_NUCLEOTIDE_SUGAR_METABOLISM	34	0.468483	1.37487	0.0934718	0.46584	1	989	tags=26%, list=15%, signal=31%
KIM_WT1_TARGETS_8HR_DN	60	0.429587	1.37452	0.0568655	0.465499	1	853	tags=25%, list=13%, signal=29%
JINESH_BLEBBISHIELD_TO_IMMUNE_CELL_FUSION_PBSHMS_DN	180	0.368466	1.37416	0.0168472	0.465227	1	1029	tags=21%, list=16%, signal=24%
ZHAN_MULTIPLE_MYELOMA_SUBGROUPS	20	0.524887	1.37344	0.0932897	0.466102	1	1952	tags=65%, list=31%, signal=93%
CHEMNITZ_RESPONSE_TO_PROSTAGLANDIN_E2_DN	135	0.385609	1.37248	0.0160296	0.467731	1	1305	tags=30%, list=20%, signal=37%
CHANGOLKAR_H2AFY_TARGETS_UP	21	0.527648	1.37221	0.0922098	0.467107	1	1137	tags=29%, list=18%, signal=35%
BRIDEAU_IMPRINTED_GENES	27	0.486395	1.37194	0.105341	0.466616	1	1443	tags=37%, list=23%, signal=48%
LEE_NEURAL_CREST_STEM_CELL_UP	80	0.411724	1.37156	0.0464481	0.466492	1	1404	tags=38%, list=22%, signal=47%
SMID_BREAST_CANCER_RELAPSE_IN_BONE_UP	53	0.437683	1.36952	0.0601093	0.471208	1	430	tags=13%, list=7%, signal=14%
CHICAS_RB1_TARGETS_LOW_SERUM	25	0.503297	1.36873	0.0869565	0.472298	1	1533	tags=44%, list=24%, signal=58%
KIM_MYC_AMPLIFICATION_TARGETS_UP	89	0.398304	1.36646	0.0425532	0.477892	1	1214	tags=30%, list=19%, signal=37%
REACTOME_PROTEIN_PROTEIN_INTERACTIONS_AT_SYNAPSES	55	0.431077	1.3663	0.0596394	0.47704	1	724	tags=22%, list=11%, signal=24%
REACTOME_METABOLISM_OF_STEROIDS	61	0.425063	1.36482	0.0710456	0.4804	1	1223	tags=31%, list=19%, signal=38%
REACTOME_PRE_NOTCH_EXPRESSION_AND_PROCESSING	27	0.5022	1.36388	0.0895062	0.481986	1	1160	tags=41%, list=18%, signal=50%
ACEVEDO_LIVER_TUMOR_VS_NORMAL_ADJACENT_TISSUE_DN	114	0.388095	1.36318	0.0486891	0.482791	1	903	tags=24%, list=14%, signal=27%
CAFFAREL_RESPONSE_TO_THC_24HR_5_DN	31	0.481766	1.3629	0.102102	0.482291	1	1085	tags=35%, list=17%, signal=43%
MOOTHA_PGC	218	0.360061	1.36226	0.0199531	0.482837	1	1412	tags=29%, list=22%, signal=36%
WP_ONE_CARBON_METABOLISM_AND_RELATED_PATHWAYS	27	0.496034	1.36221	0.0948905	0.481612	1	923	tags=30%, list=14%, signal=34%
REACTOME_SENESCENCE_ASSOCIATED_SECRETORY_PHENOTYPE_SASP	33	0.467727	1.36199	0.0952381	0.480952	1	345	tags=15%, list=5%, signal=16%
BAELDE_DIABETIC_NEPHROPATHY_UP	43	0.447565	1.35983	0.0782866	0.486552	1	897	tags=21%, list=14%, signal=24%
TARTE_PLASMA_CELL_VS_PLASMABLAST_DN	174	0.369198	1.35974	0.0270588	0.485443	1	1107	tags=29%, list=17%, signal=34%
HOFMANN_MYELODYSPLASTIC_SYNDROM_LOW_RISK_DN	15	0.557462	1.35891	0.12931	0.486707	1	558	tags=13%, list=9%, signal=15%
NATSUME_RESPONSE_TO_INTERFERON_BETA_DN	36	0.462724	1.35883	0.086233	0.485597	1	1574	tags=39%, list=25%, signal=51%
MOHANKUMAR_HOXA1_TARGETS_UP	177	0.366954	1.3588	0.0227273	0.484321	1	1329	tags=31%, list=21%, signal=38%
TIEN_INTESTINE_PROBIOTICS_24HR_UP	251	0.355258	1.35859	0.0148912	0.483616	1	800	tags=18%, list=13%, signal=20%
KYNG_DNA_DAMAGE_BY_4NQO	20	0.518077	1.35845	0.110937	0.482738	1	1379	tags=35%, list=22%, signal=44%
KINSEY_TARGETS_OF_EWSR1_FLII_FUSION_UP	469	0.342227	1.35802	0.00318471	0.482681	1	1143	tags=22%, list=18%, signal=25%
STEGER_ADIPOGENESIS_DN	18	0.537623	1.3578	0.121753	0.482037	1	574	tags=33%, list=9%, signal=37%
REACTOME_INTERLEUKIN_12_SIGNALING	40	0.451645	1.35721	0.0875912	0.48256	1	738	tags=20%, list=12%, signal=22%
TAKAO_RESPONSE_TO_UVB_RADIATION_DN	48	0.44354	1.35622	0.0815451	0.484424	1	1571	tags=38%, list=25%, signal=49%
DELYS_THYROID_CANCER_DN	120	0.385334	1.35571	0.0485679	0.484688	1	1015	tags=26%, list=16%, signal=30%
WP_UREA_CYCLE_AND_METABOLISM_OF_AMINO_GROUPS	15	0.555725	1.35564	0.103448	0.48359	1	869	tags=33%, list=14%, signal=38%
MASSARWEH_TAMOXIFEN_RESISTANCE_UP	221	0.360946	1.35517	0.0141011	0.483747	1	1228	tags=25%, list=19%, signal=30%
CHARAFE_BREAST_CANCER_LUMINAL_VS_BASAL_DN	238	0.360767	1.35467	0.0152582	0.483895	1	1211	tags=29%, list=19%, signal=35%
BLANCO_MELO_COVID19_SARS_COV_2_INFECTION_A594_ACE2_EXPRESSING_CELLS_RUXOLITINIB_DN	47	0.443163	1.35418	0.0865248	0.484145	1	278	tags=17%, list=4%, signal=18%
YAO_TEMPORAL_RESPONSE_TO_PROGESTERONE_CLUSTER_17	100	0.397031	1.35411	0.0525624	0.483047	1	1357	tags=32%, list=21%, signal=40%
BYSTRYKH_HEMATOPOIESIS_STEM_CELL_QTL_TRANS	346	0.347651	1.35392	0.0110375	0.48228	1	1322	tags=27%, list=21%, signal=32%
REACTOME_NONHOMOLOGOUS_END_JOINING_NHEJ	16	0.540052	1.35317	0.109873	0.483277	1	477	tags=19%, list=7%, signal=20%
GRUETZMANN_PANCREATIC_CANCER_UP	217	0.358965	1.35179	0.0300842	0.486404	1	1213	tags=29%, list=19%, signal=35%
PICCALUGA_ANGIOIMMUNOBLASTIC_LYMPHOMA_UP	116	0.38702	1.35131	0.0589777	0.486625	1	1386	tags=39%, list=22%, signal=49%
XU_GH1_AUTOCRINE_TARGETS_UP	78	0.401982	1.35115	0.0606469	0.485807	1	900	tags=22%, list=14%, signal=25%
SCHUHMACHER_MYC_TARGETS_UP	41	0.455244	1.35114	0.0978417	0.484521	1	469	tags=17%, list=7%, signal=18%
REACTOME_ION_HOMEOSTASIS	19	0.522065	1.35097	0.119685	0.483748	1	930	tags=32%, list=15%, signal=37%
CERIBELLI_GENES_INACTIVE_AND_BOUND_BY_NFY	16	0.546002	1.3508	0.11557	0.483004	1	296	tags=19%, list=5%, signal=20%
PID_NFAT_3PATHWAY	38	0.461967	1.35044	0.0950292	0.482697	1	743	tags=24%, list=12%, signal=27%
BRUINS_UVC_RESPONSE_VIA_TP53_GROUP_D	96	0.390943	1.34842	0.0537353	0.487891	1	779	tags=19%, list=12%, signal=21%
DACOSTA_ERCC3_ALLELE_XPCS_VS_TTD_UP	16	0.540267	1.34778	0.129353	0.488628	1	790	tags=31%, list=12%, signal=36%
SERVITJA_ISLET_HNF1A_TARGETS_UP	99	0.394356	1.34769	0.0547588	0.487632	1	1424	tags=41%, list=22%, signal=52%
WP_CHOLESTEROL_METABOLISM_WITH_BLOCH_AND_KANDUTSCH_RUSSELL_PATHWAYS	15	0.555678	1.34756	0.137763	0.486743	1	1702	tags=53%, list=27%, signal=73%
MCBRYAN_PUBERTAL_BREAST_5_6WK_UP	57	0.41943	1.34571	0.0788732	0.491285	1	844	tags=26%, list=13%, signal=30%
BERTUCCI_MEDULLARY_VS_DUCTAL_BREAST_CANCER_DN	64	0.420542	1.34556	0.0688259	0.490448	1	1296	tags=34%, list=20%, signal=43%
KRIEG_HYPOXIA_VIA_KDM3A	30	0.477413	1.34479	0.105023	0.491545	1	671	tags=23%, list=11%, signal=26%
JIANG_AGING_HYPOTHALAMUS_DN	21	0.512334	1.34274	0.119685	0.496521	1	1144	tags=29%, list=18%, signal=35%
WAKABAYASHI_ADIPOGENESIS_PPARG_BOUND_8D	254	0.352925	1.34232	0.013544	0.49643	1	1178	tags=26%, list=18%, signal=30%
MCBRYAN_PUBERTAL_BREAST_4_5WK_DN	97	0.391796	1.34179	0.0587467	0.496822	1	1068	tags=25%, list=17%, signal=29%
WATANABE_RECTAL_CANCER_RADIOTHERAPY_RESPONSIVE_DN	47	0.438644	1.34166	0.0913044	0.495953	1	879	tags=28%, list=14%, signal=32%
BRACHAT_RESPONSE_TO_CAMPTOTHECIN_DN	22	0.507266	1.34019	0.106811	0.499186	1	744	tags=23%, list=12%, signal=26%
GEORGES_CELL_CYCLE_MIR192_TARGETS	22	0.503995	1.33892	0.121166	0.501895	1	997	tags=23%, list=16%, signal=27%
BUYTAERT_PHOTODYNAMIC_THERAPY_STRESS_DN	266	0.350607	1.3389	0.0220418	0.500691	1	1147	tags=26%, list=18%, signal=30%
LIM_MAMMARY_LUMINAL_MATURE_DN	44	0.44523	1.33829	0.102158	0.501374	1	1418	tags=36%, list=22%, signal=46%
BACOLOD_RESISTANCE_TO_ALKYLATING_AGENTS_DN	18	0.526044	1.33828	0.137008	0.500134	1	1195	tags=39%, list=19%, signal=48%
KARLSSON_TGFB1_TARGETS_UP	65	0.416234	1.3379	0.0683761	0.500121	1	1666	tags=34%, list=26%, signal=45%
ENK_UV_RESPONSE_KERATINOCYTE_DN	204	0.359552	1.33752	0.0248815	0.500015	1	867	tags=21%, list=14%, signal=23%
WANG_TUMOR_INVASIVENESS_UP	185	0.358896	1.33423	0.0380184	0.50908	1	1743	tags=46%, list=27%, signal=61%
KEGG_STEROID_HORMONE_BIOSYNTHESIS	18	0.534756	1.33413	0.1344	0.508081	1	48	tags=11%, list=1%, signal=11%
WP_OXYSTEROLS_DERIVED_FROM_CHOLESTEROL	23	0.506219	1.3337	0.122699	0.508171	1	375	tags=22%, list=6%, signal=23%
ENK_UV_RESPONSE_EPIDERMIS_DN	250	0.347802	1.33205	0.025641	0.512163	1	675	tags=18%, list=11%, signal=19%
WP_TYPE_II_INTERFERON_SIGNALING	26	0.486496	1.32979	0.129573	0.518181	1	858	tags=27%, list=13%, signal=31%
REACTOME_STIMULI_SENSING_CHANNELS	23	0.503787	1.32885	0.120773	0.519903	1	531	tags=17%, list=8%, signal=19%
SPIELMAN_LYMPHOBLAST_EUROPEAN_VS_ASIAN_DN	271	0.348643	1.32823	0.0178174	0.520562	1	1083	tags=23%, list=17%, signal=27%
REACTOME_INTEGRATION_OF_ENERGY_METABOLISM	33	0.465118	1.32787	0.110106	0.520433	1	1120	tags=30%, list=18%, signal=37%
ZHONG_SECRETOME_OF_LUNG_CANCER_AND_ENDOTHELIUM	56	0.418294	1.32766	0.0898876	0.519927	1	1159	tags=39%, list=18%, signal=48%
PROVENZANI_METASTASIS_UP	104	0.38386	1.32753	0.0595855	0.519023	1	1168	tags=21%, list=18%, signal=25%
IRITANI_MAD1_TARGETS_DN	22	0.489342	1.32633	0.136218	0.521727	1	1232	tags=41%, list=19%, signal=51%
YAO_TEMPORAL_RESPONSE_TO_PROGESTERONE_CLUSTER_15	23	0.49901	1.32491	0.121306	0.525159	1	639	tags=30%, list=10%, signal=34%
DAVICIONI_MOLECULAR_ARMS_VS_ERMS_UP	120	0.37354	1.32461	0.0394575	0.524906	1	805	tags=20%, list=13%, signal=22%
EPPERT_PROGENITOR	57	0.417123	1.32428	0.092033	0.524702	1	1152	tags=32%, list=18%, signal=38%
SCHLOSSER_MYC_TARGETS_REPRESSED_BY_SERUM	83	0.395199	1.32398	0.0711514	0.524389	1	1067	tags=29%, list=17%, signal=34%
SMID_BREAST_CANCER_BASAL_UP	314	0.341383	1.3238	0.0144605	0.523665	1	844	tags=20%, list=13%, signal=22%
FLECHNER_BIOPSY_KIDNEY_TRANSPLANT_OK_VS_DONOR_UP	296	0.344159	1.32324	0.019209	0.524197	1	858	tags=21%, list=13%, signal=23%
WONG_EMBRYONIC_STEM_CELL_CORE	155	0.363394	1.32285	0.0497512	0.524227	1	1301	tags=27%, list=20%, signal=33%
REACTOME_CROSS_PRESENTATION_OF_SOLUBLE_EXOGENOUS_ANTIGENS_ENDOSOMES	32	0.464965	1.32196	0.119225	0.525842	1	1423	tags=38%, list=22%, signal=48%
SU_PANCREAS	20	0.502988	1.32053	0.122066	0.529312	1	498	tags=20%, list=8%, signal=22%
REACTOME_TRNA_AMINOACYLATION	24	0.480021	1.32036	0.145015	0.528596	1	1369	tags=33%, list=21%, signal=42%
GRABARCZYK_BCL11B_TARGETS_DN	29	0.466685	1.32009	0.136503	0.528224	1	820	tags=24%, list=13%, signal=28%
HAN_SATB1_TARGETS_UP	201	0.354853	1.32004	0.0320285	0.527103	1	1260	tags=26%, list=20%, signal=32%
REACTOME_INTERFERON_GAMMA_SIGNALING	48	0.430467	1.31966	0.0982659	0.527082	1	1313	tags=35%, list=21%, signal=44%
GRAESSMANN_APOPTOSIS_BY_DOXORUBICIN_UP	476	0.331577	1.31921	0.00635593	0.527202	1	1155	tags=25%, list=18%, signal=28%
REACTOME_SENSORY_PERCEPTION	81	0.393141	1.31909	0.0733333	0.526294	1	1108	tags=21%, list=17%, signal=25%
SATO_SILENCED_BY_METHYLATION_IN_PANCREATIC_CANCER_2	26	0.484519	1.31885	0.135747	0.525802	1	1139	tags=31%, list=18%, signal=37%
TONKS_TARGETS_OF_RUNX1_RUNX1T1_FUSION_GRANULOCYTE_UP	25	0.482227	1.31773	0.128244	0.528349	1	499	tags=20%, list=8%, signal=22%
HUPER_BREAST_BASAL_VS_LUMINAL_UP	34	0.462637	1.31761	0.118076	0.527448	1	637	tags=21%, list=10%, signal=23%
KEGG_GLUTATHIONE_METABOLISM	36	0.463915	1.31727	0.121029	0.527252	1	940	tags=28%, list=15%, signal=32%
BHATI_G2M_ARREST_BY_2METHOXYESTRADIOL_DN	54	0.423228	1.31686	0.0858806	0.527292	1	1006	tags=20%, list=16%, signal=24%
KARLSSON_TGFB1_TARGETS_DN	99	0.382237	1.31681	0.0690104	0.526247	1	971	tags=31%, list=15%, signal=36%
DESERT_PERIPORTAL_HEPATOCELLULAR_CARCINOMA_SUBCLASS_UP	78	0.396749	1.3151	0.0937082	0.530654	1	833	tags=24%, list=13%, signal=28%
BOYLAN_MULTIPLE_MYELOMA_D_UP	41	0.43692	1.31492	0.111441	0.530032	1	1144	tags=22%, list=18%, signal=27%
PID_P38_MK2_PATHWAY	17	0.532816	1.31454	0.137705	0.53	1	653	tags=24%, list=10%, signal=26%
DER_IFN_GAMMA_RESPONSE_UP	45	0.434365	1.31425	0.104668	0.529689	1	1075	tags=27%, list=17%, signal=32%
REACTOME_CYTOSOLIC_TRNA_AMINOACYLATION	17	0.520683	1.31414	0.15832	0.528835	1	1369	tags=41%, list=21%, signal=52%
REACTOME_ORGANELLE_BIOGENESIS_AND_MAINTENANCE	86	0.389336	1.31386	0.0732026	0.528554	1	1047	tags=23%, list=16%, signal=27%
MAYBURD_RESPONSE_TO_L663536_DN	19	0.512355	1.31373	0.138486	0.527731	1	1554	tags=47%, list=24%, signal=62%
SMIRNOV_RESPONSE_TO_IR_2HR_UP	24	0.486156	1.31343	0.126697	0.527466	1	1	tags=4%, list=0%, signal=4%
ZHAN_LATE_DIFFERENTIATION_GENES_UP	20	0.50197	1.31283	0.128874	0.528193	1	917	tags=25%, list=14%, signal=29%
REACTOME_ACTIVATION_OF_ANTERIOR_HOX_GENES_IN_HINDBRAIN_DEVELOPMENT_DURING_EARLY_EMBRYOGENESIS	27	0.472288	1.31104	0.145897	0.532702	1	693	tags=22%, list=11%, signal=25%
WAKABAYASHI_ADIPOGENESIS_PPARG_RXRA_BOUND_36HR	66	0.404683	1.31034	0.0875	0.533679	1	1412	tags=32%, list=22%, signal=40%
REACTOME_RESPIRATORY_ELECTRON_TRANSPORT_ATP_SYNTHESIS_BY_CHEMIOSMOTIC_COUPLING_AND_HEAT_PRODUCTION_BY_UNCOUPLING_PROTEINS	32	0.452176	1.30937	0.134021	0.535712	1	2002	tags=53%, list=31%, signal=77%
REACTOME_TRAFFICKING_OF_AMPA_RECEPTORS	15	0.536022	1.30892	0.133739	0.535999	1	930	tags=33%, list=15%, signal=39%
REACTOME_GLYCOLYSIS	35	0.458919	1.30833	0.140969	0.536665	1	1029	tags=34%, list=16%, signal=41%
WOOD_EBV_EBNA1_TARGETS_DN	24	0.476036	1.30627	0.137982	0.542055	1	1368	tags=42%, list=21%, signal=53%
WINNEPENNINCKX_MELANOMA_METASTASIS_UP	56	0.413804	1.30538	0.111748	0.543718	1	1234	tags=32%, list=19%, signal=39%
BLALOCK_ALZHEIMERS_DISEASE_INCIPIENT_DN	75	0.391286	1.30504	0.0882353	0.543592	1	1406	tags=37%, list=22%, signal=47%
REACTOME_ION_CHANNEL_TRANSPORT	39	0.443325	1.30504	0.11713	0.542378	1	930	tags=23%, list=15%, signal=27%
DELASERNA_MYOD_TARGETS_UP	37	0.440368	1.30261	0.125554	0.549092	1	533	tags=16%, list=8%, signal=18%
REACTOME_DEADENYLATION_DEPENDENT_MRNA_DECAY	22	0.496192	1.30244	0.139116	0.548446	1	1781	tags=50%, list=28%, signal=69%
FISCHER_DIRECT_P53_TARGETS_META_ANALYSIS	125	0.365465	1.30205	0.0656371	0.548564	1	884	tags=19%, list=14%, signal=22%
KEGG_PURINE_METABOLISM	82	0.383695	1.30032	0.103761	0.552998	1	1324	tags=30%, list=21%, signal=38%
CUI_TCF21_TARGETS_2_UP	194	0.348774	1.30019	0.0430108	0.552158	1	883	tags=22%, list=14%, signal=25%
REACTOME_PEROXISOMAL_LIPID_METABOLISM	16	0.523759	1.30014	0.142626	0.551117	1	375	tags=19%, list=6%, signal=20%
LIU_PROSTATE_CANCER_UP	44	0.429978	1.29999	0.122024	0.550371	1	569	tags=18%, list=9%, signal=20%
REACTOME_EPH_EPHRIN_SIGNALING	60	0.408385	1.2999	0.104435	0.549444	1	685	tags=23%, list=11%, signal=26%
DOANE_BREAST_CANCER_ESR1_UP	57	0.407686	1.2998	0.106017	0.548521	1	348	tags=9%, list=5%, signal=9%
KAAB_HEART_ATRIUM_VS_VENTRICLE_UP	137	0.363368	1.29971	0.0653983	0.547595	1	928	tags=25%, list=15%, signal=28%
GRADE_COLON_AND_RECTAL_CANCER_DN	39	0.438443	1.29904	0.128467	0.548482	1	1157	tags=26%, list=18%, signal=31%
DER_IFN_ALPHA_RESPONSE_UP	43	0.424183	1.29845	0.126285	0.549206	1	1489	tags=37%, list=23%, signal=48%
AMIT_SERUM_RESPONSE_120_MCF10A	34	0.445037	1.29843	0.145803	0.548076	1	684	tags=18%, list=11%, signal=20%
SHEPARD_BMYB_MORPHOLINO_UP	105	0.372956	1.29767	0.0753512	0.549411	1	1657	tags=36%, list=26%, signal=48%
AMIT_EGF_RESPONSE_120_MCF10A	24	0.489792	1.29738	0.155354	0.549082	1	675	tags=38%, list=11%, signal=42%
BURTON_ADIPOGENESIS_4	23	0.48493	1.29734	0.141085	0.548042	1	1158	tags=39%, list=18%, signal=48%
BILD_MYC_ONCOGENIC_SIGNATURE	73	0.390291	1.29694	0.0939691	0.548113	1	1459	tags=30%, list=23%, signal=39%
SENESE_HDAC1_TARGETS_DN	118	0.367817	1.29625	0.0761671	0.549177	1	920	tags=22%, list=14%, signal=25%
MEBARKI_HCC_PROGENITOR_FZD8CRD_DN	165	0.351816	1.29576	0.0617284	0.54962	1	833	tags=21%, list=13%, signal=23%
MARTINEZ_RB1_AND_TP53_TARGETS_UP	314	0.333664	1.29515	0.0311457	0.550376	1	984	tags=21%, list=15%, signal=24%
REACTOME_MITOTIC_G2_G2_M_PHASES	70	0.395335	1.29502	0.0875332	0.549613	1	1765	tags=36%, list=28%, signal=49%
ALCALA_APOPTOSIS	40	0.427477	1.29465	0.133333	0.549699	1	815	tags=25%, list=13%, signal=28%
HSIAO_HOUSEKEEPING_GENES	224	0.342309	1.29461	0.0461894	0.548633	1	1740	tags=35%, list=27%, signal=46%
PID_WNT_NONCANONICAL_PATHWAY	19	0.510094	1.29444	0.143519	0.54804	1	385	tags=21%, list=6%, signal=22%
WP_EXERCISE_INDUCED_CIRCADIAN_REGULATION	19	0.496024	1.29432	0.181395	0.547226	1	940	tags=26%, list=15%, signal=31%
KEGG_AMINOACYL_TRNA_BIOSYNTHESIS	21	0.493109	1.29404	0.159196	0.546948	1	1006	tags=29%, list=16%, signal=34%
GRYDER_PAX3FOXO1_TOP_ENHANCERS	161	0.35555	1.29378	0.0626536	0.546612	1	1247	tags=25%, list=20%, signal=31%
REACTOME_CELL_JUNCTION_ORGANIZATION	51	0.419521	1.29336	0.106322	0.546888	1	1023	tags=24%, list=16%, signal=28%
LI_INDUCED_T_TO_NATURAL_KILLER_DN	56	0.406336	1.293	0.126761	0.546894	1	1311	tags=34%, list=21%, signal=42%
WANG_TARGETS_OF_MLL_CBP_FUSION_DN	26	0.473434	1.29269	0.14242	0.546687	1	1086	tags=35%, list=17%, signal=42%
LEE_NEURAL_CREST_STEM_CELL_DN	60	0.404043	1.29236	0.107955	0.546561	1	1230	tags=30%, list=19%, signal=37%
WANG_MLL_TARGETS	132	0.363627	1.29087	0.0789474	0.550167	1	446	tags=16%, list=7%, signal=17%
ZHENG_GLIOBLASTOMA_PLASTICITY_DN	34	0.438605	1.29065	0.148096	0.549736	1	911	tags=26%, list=14%, signal=31%
PARENT_MTOR_SIGNALING_UP	222	0.340475	1.29033	0.0405728	0.549637	1	1213	tags=26%, list=19%, signal=31%
CREIGHTON_ENDOCRINE_THERAPY_RESISTANCE_3	273	0.336701	1.29003	0.0271186	0.549419	1	1207	tags=26%, list=19%, signal=31%
REACTOME_SELECTIVE_AUTOPHAGY	34	0.447989	1.28981	0.134644	0.548961	1	1701	tags=38%, list=27%, signal=52%
POMEROY_MEDULLOBLASTOMA_PROGNOSIS_UP	26	0.468003	1.28855	0.141104	0.551973	1	1225	tags=35%, list=19%, signal=43%
MONNIER_POSTRADIATION_TUMOR_ESCAPE_DN	163	0.351667	1.28838	0.0694275	0.551341	1	901	tags=19%, list=14%, signal=22%
REACTOME_INTERLEUKIN_20_FAMILY_SIGNALING	22	0.475796	1.28793	0.156495	0.551644	1	1127	tags=27%, list=18%, signal=33%
GAUSSMANN_MLL_AF4_FUSION_TARGETS_C_UP	61	0.401563	1.28761	0.110345	0.551533	1	593	tags=16%, list=9%, signal=18%
REACTOME_PROCESSING_OF_DNA_DOUBLE_STRAND_BREAK_ENDS	29	0.456829	1.28711	0.157651	0.551975	1	1749	tags=41%, list=27%, signal=57%
LEE_LIVER_CANCER_ACOX1_UP	34	0.451154	1.28629	0.1263	0.553456	1	790	tags=29%, list=12%, signal=33%
HECKER_IFNB1_TARGETS	44	0.427716	1.28603	0.118669	0.553156	1	933	tags=36%, list=15%, signal=42%
REACTOME_TP53_REGULATES_TRANSCRIPTION_OF_CELL_CYCLE_GENES	19	0.491603	1.28587	0.184295	0.552533	1	687	tags=16%, list=11%, signal=18%
REACTOME_METABOLISM_OF_ANGIOTENSINOGEN_TO_ANGIOTENSINS	15	0.522986	1.2858	0.160976	0.551598	1	649	tags=27%, list=10%, signal=30%
HOSHIDA_LIVER_CANCER_SURVIVAL_UP	31	0.454437	1.28574	0.14963	0.550671	1	879	tags=32%, list=14%, signal=37%
KEGG_MEDICUS_REFERENCE_WNT_SIGNALING_MODULATION_LGR_RSPO	16	0.528727	1.28564	0.182724	0.549792	1	303	tags=19%, list=5%, signal=20%
CAVARD_LIVER_CANCER_MALIGNANT_VS_BENIGN	24	0.469697	1.28525	0.162287	0.55003	1	276	tags=17%, list=4%, signal=17%
SANSOM_APC_MYC_TARGETS	95	0.377738	1.28504	0.0843373	0.549592	1	695	tags=19%, list=11%, signal=21%
REACTOME_BETA_CATENIN_INDEPENDENT_WNT_SIGNALING	74	0.386806	1.28472	0.113079	0.549477	1	1477	tags=31%, list=23%, signal=40%
REACTOME_ESTROGEN_DEPENDENT_GENE_EXPRESSION	48	0.418245	1.28387	0.124476	0.551043	1	224	tags=13%, list=4%, signal=13%
ZHOU_INFLAMMATORY_RESPONSE_FIMA_UP	201	0.346692	1.28352	0.0593023	0.551037	1	662	tags=17%, list=10%, signal=19%
JISON_SICKLE_CELL_DISEASE_UP	107	0.369536	1.28241	0.0880102	0.553574	1	943	tags=29%, list=15%, signal=33%
KAYO_CALORIE_RESTRICTION_MUSCLE_DN	43	0.42743	1.28209	0.128388	0.553499	1	856	tags=23%, list=13%, signal=27%
KEGG_PORPHYRIN_AND_CHLOROPHYLL_METABOLISM	20	0.493966	1.28199	0.161094	0.552683	1	1519	tags=40%, list=24%, signal=52%
ANDERSEN_LIVER_CANCER_KRT19_DN	44	0.42074	1.28134	0.134503	0.553612	1	519	tags=23%, list=8%, signal=25%
WU_SILENCED_BY_METHYLATION_IN_BLADDER_CANCER	30	0.45226	1.28109	0.141745	0.553346	1	668	tags=27%, list=10%, signal=30%
BOYAULT_LIVER_CANCER_SUBCLASS_G3_DN	30	0.450619	1.28036	0.150077	0.554628	1	49	tags=10%, list=1%, signal=10%
WANG_BARRETTS_ESOPHAGUS_UP	31	0.453879	1.28001	0.149068	0.554641	1	1554	tags=42%, list=24%, signal=55%
BERENJENO_TRANSFORMED_BY_RHOA_DN	196	0.343835	1.27951	0.0538642	0.555024	1	1280	tags=34%, list=20%, signal=41%
WIELAND_UP_BY_HBV_INFECTION	62	0.395151	1.2795	0.113976	0.553951	1	858	tags=24%, list=13%, signal=28%
WP_PANCREATIC_CANCER_SUBTYPES	32	0.448219	1.27904	0.143505	0.554237	1	782	tags=25%, list=12%, signal=28%
ACEVEDO_LIVER_CANCER_WITH_H3K27ME3_UP	112	0.366858	1.27695	0.0885751	0.559842	1	1032	tags=24%, list=16%, signal=28%
HOFFMANN_IMMATURE_TO_MATURE_B_LYMPHOCYTE_UP	19	0.494678	1.27608	0.153846	0.561605	1	577	tags=26%, list=9%, signal=29%
OISHI_CHOLANGIOMA_STEM_CELL_LIKE_DN	144	0.353588	1.27598	0.0819071	0.560822	1	1169	tags=30%, list=18%, signal=36%
PID_IGF1_PATHWAY	23	0.473495	1.27528	0.157393	0.561929	1	1529	tags=39%, list=24%, signal=51%
GOLDRATH_IMMUNE_MEMORY	31	0.450862	1.27448	0.150538	0.563367	1	517	tags=16%, list=8%, signal=17%
HUNSBERGER_EXERCISE_REGULATED_GENES	19	0.485539	1.27433	0.191759	0.562785	1	1767	tags=53%, list=28%, signal=73%
HOSHIDA_LIVER_CANCER_SURVIVAL_DN	52	0.411175	1.27255	0.132022	0.567412	1	1138	tags=31%, list=18%, signal=37%
CADWELL_ATG16L1_TARGETS_UP	52	0.402348	1.2725	0.122478	0.566476	1	1370	tags=40%, list=21%, signal=51%
ZHAN_VARIABLE_EARLY_DIFFERENTIATION_GENES_DN	15	0.527286	1.27072	0.17496	0.571171	1	1086	tags=47%, list=17%, signal=56%
CAIRO_HEPATOBLASTOMA_DN	151	0.355803	1.27016	0.0707317	0.571904	1	582	tags=18%, list=9%, signal=19%
PID_P53_DOWNSTREAM_PATHWAY	72	0.388699	1.2701	0.103022	0.57099	1	750	tags=15%, list=12%, signal=17%
HERNANDEZ_MITOTIC_ARREST_BY_DOCETAXEL_1_DN	19	0.499888	1.26995	0.193038	0.57036	1	915	tags=32%, list=14%, signal=37%
CHANG_IMMORTALIZED_BY_HPV31_DN	36	0.438141	1.26961	0.148472	0.570269	1	955	tags=28%, list=15%, signal=32%
BARRIER_CANCER_RELAPSE_NORMAL_SAMPLE_UP	19	0.508202	1.26874	0.171157	0.571904	1	312	tags=21%, list=5%, signal=22%
REACTOME_RUNX1_REGULATES_TRANSCRIPTION_OF_GENES_INVOLVED_IN_DIFFERENTIATION_OF_HSCS	44	0.417428	1.26837	0.140298	0.572018	1	1711	tags=41%, list=27%, signal=55%
COATES_MACROPHAGE_M1_VS_M2_UP	40	0.418789	1.26749	0.14881	0.573812	1	1076	tags=25%, list=17%, signal=30%
ROVERSI_GLIOMA_LOH_REGIONS	18	0.503517	1.26736	0.17611	0.573074	1	1612	tags=61%, list=25%, signal=82%
MODY_HIPPOCAMPUS_NEONATAL	21	0.478955	1.2672	0.191176	0.572476	1	916	tags=38%, list=14%, signal=44%
REACTOME_SARS_COV_2_HOST_INTERACTIONS	89	0.377354	1.26691	0.109354	0.572297	1	858	tags=20%, list=13%, signal=23%
LIU_COMMON_CANCER_GENES	18	0.501075	1.26665	0.168269	0.572102	1	1589	tags=39%, list=25%, signal=52%
MORI_MATURE_B_LYMPHOCYTE_DN	45	0.414689	1.26637	0.128023	0.571911	1	926	tags=27%, list=15%, signal=31%
HERNANDEZ_ABERRANT_MITOSIS_BY_DOCETACEL_2NM_UP	38	0.41802	1.26363	0.154532	0.579701	1	750	tags=24%, list=12%, signal=27%
MARTINEZ_TP53_TARGETS_UP	307	0.322613	1.26354	0.0346756	0.578855	1	1124	tags=22%, list=18%, signal=26%
REACTOME_PYRUVATE_METABOLISM	19	0.492853	1.26299	0.183575	0.579571	1	1158	tags=42%, list=18%, signal=51%
SHAFFER_IRF4_TARGETS_IN_ACTIVATED_B_LYMPHOCYTE	53	0.40184	1.26113	0.135371	0.584481	1	1244	tags=34%, list=19%, signal=42%
GRAESSMANN_RESPONSE_TO_MC_AND_DOXORUBICIN_DN	322	0.323173	1.26096	0.0386313	0.583973	1	1555	tags=29%, list=24%, signal=36%
LAIHO_COLORECTAL_CANCER_SERRATED_UP	62	0.386333	1.26068	0.138655	0.583793	1	771	tags=24%, list=12%, signal=27%
REACTOME_EPIGENETIC_REGULATION_OF_GENE_EXPRESSION	41	0.422435	1.26064	0.150289	0.582801	1	142	tags=10%, list=2%, signal=10%
WP_HEDGEHOG_SIGNALING_PATHWAY_WP4249	22	0.481007	1.26061	0.185897	0.581813	1	1165	tags=32%, list=18%, signal=39%
KRIGE_RESPONSE_TO_TOSEDOSTAT_6HR_DN	362	0.32238	1.26017	0.0384193	0.5822	1	1163	tags=21%, list=18%, signal=25%
SERVITJA_LIVER_HNF1A_TARGETS_UP	62	0.393404	1.26005	0.134409	0.581506	1	243	tags=11%, list=4%, signal=12%
WP_IL_24_SIGNALING_PATHWAY	162	0.34674	1.25968	0.0852341	0.581632	1	933	tags=21%, list=15%, signal=24%
ONKEN_UVEAL_MELANOMA_UP	338	0.324218	1.25955	0.0460022	0.58098	1	975	tags=19%, list=15%, signal=21%
MCBRYAN_PUBERTAL_TGFB1_TARGETS_UP	113	0.356902	1.25837	0.0987013	0.583772	1	1255	tags=24%, list=20%, signal=29%
ISSAEVA_MLL2_TARGETS	37	0.439258	1.25745	0.157421	0.58574	1	795	tags=22%, list=12%, signal=25%
CAFFAREL_RESPONSE_TO_THC_DN	17	0.496195	1.2567	0.214286	0.587154	1	1641	tags=59%, list=26%, signal=79%
TONKS_TARGETS_OF_RUNX1_RUNX1T1_FUSION_HSC_UP	98	0.365376	1.25667	0.132199	0.58617	1	1146	tags=28%, list=18%, signal=33%
PID_WNT_SIGNALING_PATHWAY	22	0.467606	1.25643	0.170347	0.585823	1	385	tags=23%, list=6%, signal=24%
WANG_SMARCE1_TARGETS_DN	177	0.341118	1.25616	0.0800971	0.585596	1	853	tags=20%, list=13%, signal=23%
LI_WILMS_TUMOR_VS_FETAL_KIDNEY_2_UP	20	0.489275	1.25604	0.183891	0.584887	1	675	tags=25%, list=11%, signal=28%
SUNG_METASTASIS_STROMA_UP	62	0.3841	1.25563	0.138736	0.585129	1	1237	tags=35%, list=19%, signal=44%
WP_FATTY_ACIDS_AND_LIPOPROTEINS_TRANSPORT_IN_HEPATOCYTES	18	0.508056	1.25425	0.185008	0.58843	1	1169	tags=44%, list=18%, signal=54%
WP_NUCLEAR_RECEPTORS_META_PATHWAY	142	0.344441	1.25378	0.102163	0.588885	1	806	tags=23%, list=13%, signal=26%
KEGG_MEDICUS_REFERENCE_GLYCOLYSIS	20	0.48983	1.25355	0.160247	0.588565	1	1158	tags=45%, list=18%, signal=55%
BLANCO_MELO_RESPIRATORY_SYNCYTIAL_VIRUS_INFECTION_A594_CELLS_DN	44	0.409274	1.25344	0.158263	0.587822	1	1227	tags=30%, list=19%, signal=36%
LASTOWSKA_NEUROBLASTOMA_COPY_NUMBER_DN	264	0.331011	1.25315	0.0662101	0.58758	1	1342	tags=25%, list=21%, signal=31%
REACTOME_DISEASES_OF_PROGRAMMED_CELL_DEATH	28	0.448651	1.25238	0.162826	0.588935	1	161	tags=18%, list=3%, signal=18%
DITTMER_PTHLH_TARGETS_UP	55	0.401008	1.25204	0.151515	0.588941	1	1765	tags=44%, list=28%, signal=60%
HUMMERICH_SKIN_CANCER_PROGRESSION_DN	64	0.385211	1.2501	0.141864	0.594085	1	1569	tags=41%, list=25%, signal=53%
BENPORATH_ES_1	161	0.339804	1.24888	0.0860606	0.597054	1	1031	tags=19%, list=16%, signal=22%
LEE_LIVER_CANCER_MYC_E2F1_DN	38	0.417911	1.24856	0.165722	0.597031	1	971	tags=37%, list=15%, signal=43%
SASAI_RESISTANCE_TO_NEOPLASTIC_TRANSFROMATION	32	0.43863	1.248	0.172312	0.597682	1	1255	tags=44%, list=20%, signal=54%
FORTSCHEGGER_PHF8_TARGETS_DN	294	0.324073	1.24756	0.049217	0.598054	1	1412	tags=29%, list=22%, signal=35%
RIZKI_TUMOR_INVASIVENESS_3D_DN	136	0.346803	1.24737	0.108449	0.59765	1	902	tags=22%, list=14%, signal=25%
PID_IL3_PATHWAY	18	0.493139	1.2473	0.209076	0.596767	1	957	tags=28%, list=15%, signal=33%
SMID_BREAST_CANCER_BASAL_DN	302	0.323848	1.24672	0.0551351	0.597576	1	940	tags=18%, list=15%, signal=20%
WP_CALCIUM_REGULATION_IN_CARDIAC_CELLS	55	0.396084	1.24665	0.135246	0.596752	1	957	tags=24%, list=15%, signal=28%
WANG_SMARCE1_TARGETS_UP	147	0.343562	1.24662	0.111529	0.595782	1	1340	tags=29%, list=21%, signal=35%
HELLER_HDAC_TARGETS_SILENCED_BY_METHYLATION_DN	152	0.343058	1.24578	0.110303	0.59742	1	398	tags=11%, list=6%, signal=12%
GOLDRATH_HOMEOSTATIC_PROLIFERATION	67	0.378311	1.24571	0.12973	0.596572	1	1121	tags=27%, list=18%, signal=32%
SESTO_RESPONSE_TO_UV_C7	49	0.406841	1.24561	0.163014	0.595848	1	710	tags=29%, list=11%, signal=32%
KEGG_APOPTOSIS	56	0.392049	1.24508	0.138614	0.596511	1	1034	tags=25%, list=16%, signal=30%
FARMER_BREAST_CANCER_APOCRINE_VS_LUMINAL	162	0.341821	1.24297	0.090799	0.60227	1	1138	tags=25%, list=18%, signal=29%
CUI_TCF21_TARGETS_UP	24	0.466264	1.2421	0.19012	0.604025	1	811	tags=33%, list=13%, signal=38%
SERVITJA_LIVER_HNF1A_TARGETS_DN	88	0.371682	1.24198	0.141558	0.603337	1	735	tags=20%, list=12%, signal=23%
DORN_ADENOVIRUS_INFECTION_12HR_UP	17	0.497365	1.24044	0.203125	0.60723	1	1747	tags=47%, list=27%, signal=65%
RODWELL_AGING_KIDNEY_NO_BLOOD_DN	63	0.379758	1.24035	0.148252	0.606451	1	894	tags=22%, list=14%, signal=26%
WP_RESISTIN_AS_A_REGULATOR_OF_INFLAMMATION	21	0.475749	1.24015	0.209076	0.606078	1	1034	tags=33%, list=16%, signal=40%
MAHAJAN_RESPONSE_TO_IL1A_DN	38	0.423636	1.23962	0.16129	0.606779	1	757	tags=24%, list=12%, signal=27%
PID_BETA_CATENIN_NUC_PATHWAY	38	0.419283	1.23946	0.177083	0.606274	1	957	tags=26%, list=15%, signal=31%
RICKMAN_HEAD_AND_NECK_CANCER_A	52	0.396927	1.23927	0.179232	0.605805	1	1129	tags=23%, list=18%, signal=28%
NIKOLSKY_BREAST_CANCER_11Q12_Q14_AMPLICON	46	0.411751	1.23913	0.15407	0.605209	1	785	tags=20%, list=12%, signal=22%
RUTELLA_RESPONSE_TO_HGF_UP	223	0.331994	1.23789	0.0971897	0.608038	1	645	tags=15%, list=10%, signal=16%
GUTIERREZ_CHRONIC_LYMPHOCYTIC_LEUKEMIA_DN	23	0.45604	1.23756	0.192126	0.608053	1	328	tags=30%, list=5%, signal=32%
TARTE_PLASMA_CELL_VS_PLASMABLAST_UP	198	0.32779	1.2374	0.0848056	0.607459	1	898	tags=19%, list=14%, signal=22%
WP_GPR143_IN_MELANOCYTES_AND_RETINAL_PIGMENT_EPITHELIUM_CELLS	16	0.495706	1.23738	0.204403	0.6065	1	747	tags=31%, list=12%, signal=35%
KANG_GLIS3_TARGETS	24	0.462122	1.23653	0.194268	0.608132	1	312	tags=13%, list=5%, signal=13%
SABATES_COLORECTAL_ADENOMA_DN	159	0.338379	1.23645	0.0990453	0.607373	1	967	tags=23%, list=15%, signal=26%
YANG_BREAST_CANCER_ESR1_UP	16	0.497574	1.23567	0.21885	0.608926	1	391	tags=19%, list=6%, signal=20%
REACTOME_M_PHASE	126	0.347522	1.23545	0.107366	0.608556	1	1556	tags=29%, list=24%, signal=38%
DURAND_STROMA_NS_UP	63	0.376095	1.23494	0.146444	0.609143	1	850	tags=21%, list=13%, signal=24%
UEDA_PERIFERAL_CLOCK	81	0.367133	1.23463	0.144218	0.609131	1	827	tags=19%, list=13%, signal=21%
BLANCO_MELO_BRONCHIAL_EPITHELIAL_CELLS_INFLUENZA_A_INFECTION_UP	58	0.39206	1.23454	0.177198	0.608392	1	811	tags=21%, list=13%, signal=23%
REACTOME_SIGNAL_TRANSDUCTION_BY_L1	15	0.497874	1.23367	0.197802	0.61017	1	1615	tags=40%, list=25%, signal=53%
REACTOME_KERATAN_SULFATE_BIOSYNTHESIS	20	0.47838	1.23349	0.210526	0.609747	1	779	tags=20%, list=12%, signal=23%
SASSON_RESPONSE_TO_GONADOTROPHINS_UP	49	0.400793	1.23302	0.158661	0.610301	1	936	tags=22%, list=15%, signal=26%
RUAN_RESPONSE_TO_TNF_TROGLITAZONE_DN	19	0.483045	1.23296	0.210273	0.609458	1	1093	tags=37%, list=17%, signal=44%
BOQUEST_STEM_CELL_UP	157	0.339374	1.23256	0.110036	0.609831	1	1007	tags=26%, list=16%, signal=30%
REACTOME_CARDIAC_CONDUCTION	34	0.432171	1.23255	0.190045	0.608828	1	954	tags=24%, list=15%, signal=28%
HELLER_HDAC_TARGETS_UP	124	0.343494	1.23244	0.117794	0.60814	1	593	tags=14%, list=9%, signal=15%
LOPEZ_MBD_TARGETS	491	0.310633	1.23153	0.0330138	0.610016	1	1427	tags=30%, list=22%, signal=36%
MILI_PSEUDOPODIA_CHEMOTAXIS_DN	177	0.332982	1.23089	0.100484	0.610947	1	1635	tags=40%, list=26%, signal=52%
MURAKAMI_UV_RESPONSE_6HR_UP	23	0.466438	1.23002	0.187029	0.61276	1	2	tags=4%, list=0%, signal=4%
REACTOME_SEMAPHORIN_INTERACTIONS	41	0.414465	1.22964	0.197388	0.612958	1	945	tags=24%, list=15%, signal=28%
BOYLAN_MULTIPLE_MYELOMA_C_D_UP	53	0.396396	1.22853	0.157525	0.615646	1	837	tags=25%, list=13%, signal=28%
HU_ANGIOGENESIS_DN	27	0.449153	1.22798	0.20948	0.616439	1	1201	tags=33%, list=19%, signal=41%
RODRIGUES_THYROID_CARCINOMA_POORLY_DIFFERENTIATED_UP	261	0.321242	1.22696	0.076484	0.618657	1	1285	tags=24%, list=20%, signal=29%
IVANOVA_HEMATOPOIESIS_LATE_PROGENITOR	205	0.323253	1.22665	0.0893271	0.618625	1	986	tags=21%, list=15%, signal=25%
WANG_PROSTATE_CANCER_ANDROGEN_INDEPENDENT	31	0.439727	1.22648	0.186186	0.618172	1	855	tags=29%, list=13%, signal=33%
REACTOME_RAB_REGULATION_OF_TRAFFICKING	54	0.390895	1.22547	0.169565	0.620339	1	1886	tags=46%, list=30%, signal=65%
REACTOME_TRANSPORT_OF_SMALL_MOLECULES	187	0.328119	1.22537	0.0918728	0.619642	1	1111	tags=21%, list=17%, signal=25%
FULCHER_INFLAMMATORY_RESPONSE_LECTIN_VS_LPS_DN	192	0.329388	1.22459	0.106715	0.621215	1	832	tags=17%, list=13%, signal=19%
DARWICHE_PAPILLOMA_RISK_LOW_UP	86	0.360808	1.22379	0.142857	0.622923	1	917	tags=22%, list=14%, signal=25%
MEISSNER_NPC_HCP_WITH_H3K27ME3	20	0.478106	1.22367	0.223787	0.622328	1	1290	tags=30%, list=20%, signal=37%
REACTOME_NUCLEOTIDE_CATABOLISM	27	0.43896	1.22358	0.197309	0.621589	1	1366	tags=33%, list=21%, signal=42%
RASHI_RESPONSE_TO_IONIZING_RADIATION_5	60	0.386071	1.2231	0.172943	0.622175	1	715	tags=23%, list=11%, signal=26%
LINDVALL_IMMORTALIZED_BY_TERT_DN	44	0.411103	1.22254	0.178102	0.622947	1	1077	tags=30%, list=17%, signal=35%
WP_WNT_SIGNALING_IN_KIDNEY_DISEASE	23	0.44887	1.2214	0.216561	0.62569	1	1196	tags=30%, list=19%, signal=37%
LEE_LIVER_CANCER_ACOX1_DN	33	0.422667	1.22101	0.19708	0.62592	1	563	tags=27%, list=9%, signal=30%
LEE_BMP2_TARGETS_DN	356	0.310243	1.2205	0.0744797	0.626534	1	968	tags=19%, list=15%, signal=22%
PUJANA_CHEK2_PCC_NETWORK	347	0.313569	1.22046	0.0618673	0.625627	1	820	tags=17%, list=13%, signal=19%
SCHAEFFER_PROSTATE_DEVELOPMENT_6HR_DN	181	0.325915	1.22041	0.110329	0.624754	1	987	tags=23%, list=15%, signal=27%
ENK_UV_RESPONSE_EPIDERMIS_UP	151	0.337421	1.21985	0.114815	0.625615	1	1293	tags=26%, list=20%, signal=32%
DOUGLAS_BMI1_TARGETS_UP	239	0.320567	1.21915	0.096	0.626902	1	926	tags=20%, list=15%, signal=22%
CHIANG_LIVER_CANCER_SUBCLASS_CTNNB1_UP	62	0.37886	1.21913	0.166667	0.625949	1	1386	tags=37%, list=22%, signal=47%
REACTOME_DEVELOPMENTAL_BIOLOGY	494	0.306958	1.21896	0.0509356	0.625504	1	946	tags=18%, list=15%, signal=20%
HOSHIDA_LIVER_CANCER_SUBCLASS_S1	140	0.339141	1.21853	0.138065	0.625918	1	1254	tags=31%, list=20%, signal=37%
DARWICHE_PAPILLOMA_RISK_HIGH_UP	88	0.36364	1.21847	0.147952	0.625124	1	849	tags=22%, list=13%, signal=25%
WP_ENTEROCYTE_CHOLESTEROL_METABOLISM	19	0.486247	1.218	0.224719	0.625644	1	1702	tags=53%, list=27%, signal=72%
WHITFIELD_CELL_CYCLE_M_G1	42	0.404239	1.21794	0.184408	0.62484	1	828	tags=19%, list=13%, signal=22%
LEIN_OLIGODENDROCYTE_MARKERS	37	0.410962	1.2168	0.182874	0.627547	1	529	tags=19%, list=8%, signal=21%
KAYO_AGING_MUSCLE_DN	62	0.376685	1.21675	0.168724	0.626655	1	1610	tags=40%, list=25%, signal=53%
REACTOME_CTLA4_INHIBITORY_SIGNALING	15	0.509327	1.2167	0.241433	0.62583	1	2081	tags=60%, list=33%, signal=89%
KOHOUTEK_CCNT1_TARGETS	22	0.461983	1.21652	0.226837	0.625373	1	723	tags=18%, list=11%, signal=20%
HUANG_DASATINIB_RESISTANCE_DN	24	0.449607	1.21386	0.209265	0.633118	1	790	tags=21%, list=12%, signal=24%
CHEN_LIVER_METABOLISM_QTL_CIS	49	0.385656	1.21352	0.181818	0.633271	1	1026	tags=27%, list=16%, signal=31%
KYNG_ENVIRONMENTAL_STRESS_RESPONSE_NOT_BY_GAMMA_IN_WS	19	0.47167	1.21322	0.225705	0.633197	1	1771	tags=42%, list=28%, signal=58%
YORDY_RECIPROCAL_REGULATION_BY_ETS1_AND_SP100_DN	38	0.413981	1.21223	0.193501	0.635441	1	407	tags=16%, list=6%, signal=17%
KIM_ALL_DISORDERS_CALB1_CORR_UP	274	0.318405	1.21199	0.0917226	0.635184	1	1347	tags=29%, list=21%, signal=35%
RAO_BOUND_BY_SALL4_ISOFORM_A	58	0.384745	1.21192	0.173484	0.634409	1	749	tags=26%, list=12%, signal=29%
WP_2Q37_COPY_NUMBER_VARIATION_SYNDROME	58	0.379569	1.21184	0.173184	0.63364	1	1156	tags=28%, list=18%, signal=33%
MILI_PSEUDOPODIA_HAPTOTAXIS_UP	210	0.322974	1.21109	0.109639	0.635184	1	1915	tags=37%, list=30%, signal=51%
DURAND_STROMA_S_UP	140	0.339085	1.21088	0.128713	0.634937	1	1424	tags=31%, list=22%, signal=40%
YOSHIMURA_MAPK8_TARGETS_DN	184	0.325996	1.21013	0.106509	0.636426	1	1137	tags=26%, list=18%, signal=31%
PEDRIOLI_MIR31_TARGETS_UP	89	0.356542	1.20998	0.151307	0.635937	1	1770	tags=33%, list=28%, signal=44%
GRAESSMANN_RESPONSE_TO_MC_AND_SERUM_DEPRIVATION_UP	92	0.354655	1.20945	0.163849	0.636672	1	858	tags=21%, list=13%, signal=24%
BORCZUK_MALIGNANT_MESOTHELIOMA_UP	163	0.332822	1.20862	0.121718	0.638457	1	1098	tags=24%, list=17%, signal=28%
MARTORIATI_MDM4_TARGETS_NEUROEPITHELIUM_DN	65	0.373678	1.20816	0.176471	0.638884	1	1217	tags=26%, list=19%, signal=32%
AFFAR_YY1_TARGETS_UP	98	0.349474	1.20708	0.164736	0.641435	1	754	tags=17%, list=12%, signal=19%
PIONTEK_PKD1_TARGETS_UP	18	0.482351	1.2069	0.226006	0.641006	1	1130	tags=33%, list=18%, signal=40%
REACTOME_VISUAL_PHOTOTRANSDUCTION	53	0.383843	1.20631	0.180807	0.641999	1	548	tags=13%, list=9%, signal=14%
POOLA_INVASIVE_BREAST_CANCER_DN	69	0.36685	1.20621	0.179973	0.641337	1	790	tags=25%, list=12%, signal=28%
BHAT_ESR1_TARGETS_VIA_AKT1_DN	35	0.419434	1.20572	0.222734	0.641977	1	1270	tags=31%, list=20%, signal=39%
PAL_PRMT5_TARGETS_UP	98	0.35245	1.20552	0.171504	0.64163	1	1564	tags=33%, list=24%, signal=43%
WAKABAYASHI_ADIPOGENESIS_PPARG_RXRA_BOUND_8D	320	0.310227	1.2044	0.0723831	0.644309	1	1140	tags=21%, list=18%, signal=24%
YAO_TEMPORAL_RESPONSE_TO_PROGESTERONE_CLUSTER_14	80	0.359915	1.20428	0.180217	0.643694	1	1683	tags=40%, list=26%, signal=54%
REACTOME_FORMATION_OF_THE_BETA_CATENIN_TCF_TRANSACTIVATING_COMPLEX	15	0.491646	1.2042	0.250404	0.643002	1	142	tags=20%, list=2%, signal=20%
WP_FERROPTOSIS	34	0.413853	1.20411	0.209337	0.642282	1	1576	tags=35%, list=25%, signal=47%
GOZGIT_ESR1_TARGETS_UP	65	0.379394	1.20382	0.17867	0.642265	1	624	tags=17%, list=10%, signal=19%
KOINUMA_TARGETS_OF_SMAD2_OR_SMAD3	338	0.307406	1.20361	0.079646	0.641983	1	1416	tags=28%, list=22%, signal=33%
WHITFIELD_CELL_CYCLE_G2	54	0.379791	1.20345	0.191092	0.641525	1	1095	tags=28%, list=17%, signal=33%
ZHANG_RESPONSE_TO_CANTHARIDIN_DN	26	0.441752	1.20344	0.236722	0.640602	1	585	tags=27%, list=9%, signal=30%
LINDGREN_BLADDER_CANCER_CLUSTER_3_UP	139	0.335046	1.2034	0.130982	0.639764	1	788	tags=17%, list=12%, signal=18%
ZHU_CMV_8_HR_UP	26	0.43541	1.20277	0.237519	0.640774	1	666	tags=23%, list=10%, signal=26%
WP_VASOPRESSIN_REGULATED_WATER_REABSORPTION	23	0.44907	1.20196	0.246154	0.642442	1	1038	tags=30%, list=16%, signal=36%
BIOCARTA_TID_PATHWAY	16	0.491127	1.20193	0.23588	0.641579	1	1034	tags=31%, list=16%, signal=37%
SCHRAETS_MLL_TARGETS_DN	22	0.448732	1.20133	0.223242	0.642667	1	988	tags=32%, list=15%, signal=38%
BIOCARTA_HIVNEF_PATHWAY	36	0.409069	1.20089	0.216617	0.643195	1	616	tags=14%, list=10%, signal=15%
WP_AMYOTROPHIC_LATERAL_SCLEROSIS_ALS	23	0.45049	1.20077	0.25	0.642582	1	743	tags=22%, list=12%, signal=25%
REACTOME_TRANSCRIPTIONAL_REGULATION_BY_VENTX	16	0.489045	1.1992	0.235387	0.646722	1	1034	tags=25%, list=16%, signal=30%
WOOD_EBV_EBNA1_TARGETS_UP	66	0.369174	1.19905	0.196906	0.646214	1	661	tags=21%, list=10%, signal=23%
GRAESSMANN_APOPTOSIS_BY_SERUM_DEPRIVATION_UP	224	0.317318	1.19776	0.113953	0.64936	1	634	tags=16%, list=10%, signal=17%
REACTOME_HOST_INTERACTIONS_OF_HIV_FACTORS	61	0.375621	1.1975	0.175978	0.649225	1	1477	tags=33%, list=23%, signal=42%
KYNG_RESPONSE_TO_H2O2	37	0.39859	1.19713	0.210448	0.649362	1	567	tags=16%, list=9%, signal=18%
FOSTER_KDM1A_TARGETS_UP	102	0.34837	1.19703	0.160668	0.64869	1	416	tags=17%, list=7%, signal=18%
DOANE_RESPONSE_TO_ANDROGEN_UP	70	0.362033	1.19702	0.182781	0.647779	1	1227	tags=30%, list=19%, signal=37%
YAMAZAKI_TCEB3_TARGETS_DN	90	0.348959	1.19642	0.166667	0.648831	1	1198	tags=23%, list=19%, signal=28%
WANG_CLIM2_TARGETS_DN	68	0.35711	1.19444	0.185792	0.654339	1	1813	tags=40%, list=28%, signal=55%
MIKKELSEN_IPS_WITH_HCP_H3K27ME3	28	0.424635	1.19436	0.22427	0.653635	1	504	tags=14%, list=8%, signal=15%
KEGG_VASOPRESSIN_REGULATED_WATER_REABSORPTION	23	0.44907	1.19417	0.221226	0.653278	1	1038	tags=30%, list=16%, signal=36%
GARCIA_TARGETS_OF_FLI1_AND_DAX1_UP	20	0.457818	1.19386	0.236476	0.653389	1	2000	tags=45%, list=31%, signal=65%
TAKEDA_TARGETS_OF_NUP98_HOXA9_FUSION_6HR_UP	37	0.403508	1.19336	0.227003	0.65396	1	666	tags=16%, list=10%, signal=18%
REACTOME_RAB_GEFS_EXCHANGE_GTP_FOR_GDP_ON_RABS	37	0.409542	1.1923	0.218612	0.656478	1	1886	tags=49%, list=30%, signal=69%
LIU_LIVER_CANCER	16	0.484937	1.19193	0.243112	0.656725	1	1533	tags=50%, list=24%, signal=66%
WANG_RESPONSE_TO_GSK3_INHIBITOR_SB216763_UP	135	0.330493	1.19171	0.146732	0.656505	1	1120	tags=25%, list=18%, signal=30%
WP_MYOMETRIAL_RELAXATION_AND_CONTRACTION_PATHWAYS	75	0.365372	1.1914	0.20108	0.656569	1	1080	tags=23%, list=17%, signal=27%
BARRIER_COLON_CANCER_RECURRENCE_UP	19	0.460879	1.19084	0.265023	0.657458	1	610	tags=21%, list=10%, signal=23%
SPIELMAN_LYMPHOBLAST_EUROPEAN_VS_ASIAN_UP	246	0.310759	1.18981	0.121516	0.659859	1	1570	tags=29%, list=25%, signal=37%
NAKAMURA_CANCER_MICROENVIRONMENT_DN	25	0.439391	1.18977	0.25	0.659018	1	840	tags=20%, list=13%, signal=23%
SCIBETTA_KDM5B_TARGETS_DN	31	0.414801	1.18969	0.210123	0.658306	1	1031	tags=26%, list=16%, signal=31%
WP_CHOLESTEROL_METABOLISM	40	0.399477	1.18946	0.20937	0.65814	1	1367	tags=38%, list=21%, signal=47%
REACTOME_DNA_DOUBLE_STRAND_BREAK_RESPONSE	22	0.444658	1.18933	0.268217	0.657585	1	1737	tags=41%, list=27%, signal=56%
HELLER_SILENCED_BY_METHYLATION_UP	151	0.322505	1.18914	0.1598	0.657295	1	859	tags=20%, list=13%, signal=22%
PHONG_TNF_RESPONSE_NOT_VIA_P38	166	0.328639	1.18794	0.144963	0.660304	1	831	tags=22%, list=13%, signal=24%
CHICAS_RB1_TARGETS_GROWING	105	0.344663	1.1874	0.167969	0.661147	1	1314	tags=29%, list=21%, signal=35%
SOTIRIOU_BREAST_CANCER_GRADE_1_VS_3_UP	62	0.364602	1.18707	0.188172	0.66129	1	714	tags=18%, list=11%, signal=20%
KYNG_DNA_DAMAGE_UP	101	0.339837	1.18704	0.174644	0.660444	1	809	tags=23%, list=13%, signal=26%
REACTOME_SYNTHESIS_OF_ACTIVE_UBIQUITIN_ROLES_OF_E1_AND_E2_ENZYMES	26	0.431414	1.18587	0.237814	0.663338	1	1775	tags=46%, list=28%, signal=64%
AIGNER_ZEB1_TARGETS	16	0.486979	1.18541	0.24792	0.663952	1	839	tags=19%, list=13%, signal=22%
KEGG_MEDICUS_REFERENCE_HORMONE_LIKE_CYTOKINE_TO_JAK_STAT_SIGNALING_PATHWAY	17	0.473791	1.18438	0.26053	0.666489	1	221	tags=18%, list=3%, signal=18%
PATIL_LIVER_CANCER	271	0.307504	1.18352	0.125285	0.668305	1	1081	tags=21%, list=17%, signal=24%
FEVR_CTNNB1_TARGETS_DN	239	0.311283	1.18342	0.130533	0.667667	1	693	tags=16%, list=11%, signal=17%
GOTZMANN_EPITHELIAL_TO_MESENCHYMAL_TRANSITION_DN	112	0.335703	1.1825	0.17707	0.669696	1	1086	tags=28%, list=17%, signal=33%
MARIADASON_RESPONSE_TO_BUTYRATE_SULINDAC_6	16	0.478513	1.1823	0.264182	0.66934	1	815	tags=38%, list=13%, signal=43%
BURTON_ADIPOGENESIS_7	29	0.418111	1.18223	0.241018	0.668621	1	1076	tags=48%, list=17%, signal=58%
BENPORATH_CYCLING_GENES	238	0.309911	1.18211	0.130979	0.668025	1	885	tags=19%, list=14%, signal=21%
SCHAEFFER_PROSTATE_DEVELOPMENT_48HR_DN	172	0.319179	1.18166	0.150059	0.668499	1	1386	tags=30%, list=22%, signal=37%
GARY_CD5_TARGETS_UP	222	0.309756	1.1804	0.138051	0.671653	1	805	tags=15%, list=13%, signal=16%
KEGG_PENTOSE_PHOSPHATE_PATHWAY	20	0.45669	1.17991	0.250389	0.672338	1	1867	tags=55%, list=29%, signal=77%
GRYDER_PAX3FOXO1_ENHANCERS_IN_TADS	393	0.29872	1.17963	0.0842333	0.672273	1	1178	tags=22%, list=18%, signal=25%
SASSON_RESPONSE_TO_FORSKOLIN_UP	50	0.382347	1.17955	0.219917	0.671574	1	936	tags=22%, list=15%, signal=26%
KEGG_MEDICUS_REFERENCE_WNT_SIGNALING_PATHWAY	22	0.440876	1.17923	0.262215	0.67167	1	1196	tags=32%, list=19%, signal=39%
BOCHKIS_FOXA2_TARGETS	186	0.317543	1.17919	0.151943	0.670845	1	1279	tags=28%, list=20%, signal=34%
GARGALOVIC_RESPONSE_TO_OXIDIZED_PHOSPHOLIPIDS_TURQUOISE_UP	36	0.402197	1.17912	0.241486	0.670161	1	244	tags=11%, list=4%, signal=11%
REACTOME_PLASMA_LIPOPROTEIN_REMODELING	21	0.451644	1.17872	0.269051	0.67048	1	1367	tags=38%, list=21%, signal=48%
SHEN_SMARCA2_TARGETS_UP	154	0.323925	1.17837	0.171756	0.670707	1	1331	tags=27%, list=21%, signal=34%
REACTOME_INTRA_GOLGI_AND_RETROGRADE_GOLGI_TO_ER_TRAFFIC	70	0.357202	1.17726	0.211749	0.673422	1	1208	tags=27%, list=19%, signal=33%
REACTOME_NICOTINATE_METABOLISM	16	0.478987	1.17725	0.249196	0.672513	1	643	tags=25%, list=10%, signal=28%
BROWNE_HCMV_INFECTION_14HR_DN	120	0.331165	1.17708	0.19871	0.672108	1	997	tags=23%, list=16%, signal=27%
TAKEDA_TARGETS_OF_NUP98_HOXA9_FUSION_8D_UP	69	0.354847	1.1769	0.207497	0.67176	1	858	tags=19%, list=13%, signal=22%
DEURIG_T_CELL_PROLYMPHOCYTIC_LEUKEMIA_UP	150	0.32332	1.17676	0.161567	0.671241	1	844	tags=20%, list=13%, signal=23%
ZHANG_BREAST_CANCER_PROGENITORS_UP	158	0.323266	1.17653	0.154235	0.671033	1	981	tags=17%, list=15%, signal=20%
KEGG_HEDGEHOG_SIGNALING_PATHWAY	28	0.418636	1.17587	0.247678	0.67218	1	1165	tags=39%, list=18%, signal=48%
CHANDRAN_METASTASIS_DN	147	0.325134	1.17461	0.208437	0.675323	1	1511	tags=33%, list=24%, signal=43%
FISCHER_DREAM_TARGETS	277	0.30508	1.17426	0.124161	0.675514	1	1143	tags=21%, list=18%, signal=24%
DUTERTRE_ESTRADIOL_RESPONSE_24HR_DN	189	0.314904	1.17326	0.167251	0.677775	1	940	tags=19%, list=15%, signal=22%
PID_A6B1_A6B4_INTEGRIN_PATHWAY	32	0.41578	1.17277	0.237313	0.678432	1	957	tags=19%, list=15%, signal=22%
RIEGE_DELTANP63_DIRECT_TARGETS_UP	66	0.359793	1.17182	0.221311	0.680567	1	560	tags=14%, list=9%, signal=15%
SMID_BREAST_CANCER_LUMINAL_B_DN	324	0.301535	1.17151	0.127753	0.680674	1	853	tags=21%, list=13%, signal=23%
MANNE_COVID19_ICU_VS_HEALTHY_DONOR_PLATELETS_UP	60	0.365601	1.17129	0.230556	0.680431	1	1470	tags=32%, list=23%, signal=41%
KIM_GASTRIC_CANCER_CHEMOSENSITIVITY	38	0.391704	1.17089	0.227205	0.680895	1	850	tags=16%, list=13%, signal=18%
WP_GENES_RELATED_TO_PRIMARY_CILIUM_DEVELOPMENT_BASED_ON_CRISPR	17	0.472677	1.17052	0.274419	0.681166	1	773	tags=29%, list=12%, signal=33%
GRAHAM_CML_QUIESCENT_VS_NORMAL_DIVIDING_UP	38	0.395176	1.17038	0.243531	0.680656	1	707	tags=24%, list=11%, signal=26%
SMIRNOV_RESPONSE_TO_IR_6HR_UP	59	0.366743	1.1703	0.222071	0.67996	1	1146	tags=25%, list=18%, signal=31%
OUELLET_OVARIAN_CANCER_INVASIVE_VS_LMP_UP	72	0.356248	1.17005	0.217333	0.679874	1	1345	tags=36%, list=21%, signal=45%
CHEBOTAEV_GR_TARGETS_UP	35	0.403178	1.17004	0.254844	0.678955	1	1736	tags=34%, list=27%, signal=47%
MARKEY_RB1_CHRONIC_LOF_UP	58	0.364386	1.16881	0.222683	0.682067	1	923	tags=24%, list=14%, signal=28%
REACTOME_HEDGEHOG_ON_STATE	49	0.385722	1.16849	0.254649	0.682195	1	1562	tags=35%, list=24%, signal=46%
ZWANG_EGF_PERSISTENTLY_DN	25	0.429642	1.16849	0.266142	0.68127	1	685	tags=16%, list=11%, signal=18%
FOROUTAN_PRODRANK_TGFB_EMT_DN	35	0.405444	1.16771	0.257824	0.682883	1	21	tags=6%, list=0%, signal=6%
GERHOLD_ADIPOGENESIS_UP	32	0.409587	1.16768	0.249651	0.682078	1	1654	tags=44%, list=26%, signal=59%
SHIPP_DLBCL_VS_FOLLICULAR_LYMPHOMA_DN	25	0.428188	1.16754	0.263868	0.681632	1	2115	tags=44%, list=33%, signal=66%
REACTOME_ENDOSOMAL_SORTING_COMPLEX_REQUIRED_FOR_TRANSPORT_ESCRT	17	0.459107	1.16723	0.308661	0.681682	1	1782	tags=59%, list=28%, signal=81%
XU_GH1_EXOGENOUS_TARGETS_DN	34	0.405071	1.16691	0.236392	0.681801	1	620	tags=18%, list=10%, signal=19%
HOLLMANN_APOPTOSIS_VIA_CD40_DN	117	0.333521	1.16584	0.194937	0.684396	1	959	tags=18%, list=15%, signal=21%
SCHUETZ_BREAST_CANCER_DUCTAL_INVASIVE_DN	40	0.38881	1.16499	0.230769	0.686176	1	913	tags=18%, list=14%, signal=20%
HELLER_SILENCED_BY_METHYLATION_DN	63	0.36071	1.16457	0.234222	0.686609	1	398	tags=13%, list=6%, signal=13%
KEGG_CYSTEINE_AND_METHIONINE_METABOLISM	21	0.447759	1.16445	0.260937	0.68612	1	1354	tags=29%, list=21%, signal=36%
KEGG_OXIDATIVE_PHOSPHORYLATION	28	0.424812	1.1639	0.269461	0.686986	1	1440	tags=39%, list=23%, signal=51%
JAZAG_TGFB1_SIGNALING_VIA_SMAD4_UP	45	0.383881	1.16383	0.240929	0.686304	1	629	tags=20%, list=10%, signal=22%
EBAUER_MYOGENIC_TARGETS_OF_PAX3_FOXO1_FUSION	25	0.423103	1.16312	0.263719	0.687696	1	879	tags=28%, list=14%, signal=32%
PLASARI_TGFB1_SIGNALING_VIA_NFIC_1HR_UP	18	0.460816	1.16202	0.291935	0.69032	1	816	tags=33%, list=13%, signal=38%
WANG_TUMOR_INVASIVENESS_DN	98	0.333767	1.16188	0.205882	0.689881	1	1408	tags=32%, list=22%, signal=40%
KINSEY_TARGETS_OF_EWSR1_FLII_FUSION_DN	146	0.320441	1.16124	0.191595	0.690983	1	920	tags=19%, list=14%, signal=22%
HU_GENOTOXIN_ACTION_DIRECT_VS_INDIRECT_24HR	20	0.446247	1.16036	0.27663	0.692983	1	827	tags=20%, list=13%, signal=23%
GARGALOVIC_RESPONSE_TO_OXIDIZED_PHOSPHOLIPIDS_PINK_DN	15	0.474007	1.16003	0.286899	0.693189	1	1059	tags=33%, list=17%, signal=40%
VERHAAK_GLIOBLASTOMA_NEURAL	65	0.362412	1.15973	0.223901	0.693257	1	1183	tags=23%, list=19%, signal=28%
KEGG_MEDICUS_REFERENCE_REGULATION_OF_GF_RTK_RAS_ERK_SIGNALING_UBIQUITINATION_OF_RTK_BY_CBL	25	0.433853	1.15962	0.277519	0.69264	1	1351	tags=40%, list=21%, signal=51%
MARTINEZ_RB1_TARGETS_UP	323	0.297408	1.15836	0.141603	0.695834	1	1464	tags=28%, list=23%, signal=34%
MOREIRA_RESPONSE_TO_TSA_UP	20	0.44426	1.15797	0.287736	0.696232	1	653	tags=30%, list=10%, signal=33%
KEGG_SYSTEMIC_LUPUS_ERYTHEMATOSUS	39	0.389171	1.15692	0.245787	0.698743	1	984	tags=28%, list=15%, signal=33%
COLDREN_GEFITINIB_RESISTANCE_UP	31	0.405473	1.1569	0.256296	0.697886	1	742	tags=19%, list=12%, signal=22%
WUNDER_INFLAMMATORY_RESPONSE_AND_CHOLESTEROL_UP	39	0.390851	1.15659	0.265693	0.697953	1	637	tags=18%, list=10%, signal=20%
MANNE_COVID19_COMBINED_COHORT_VS_HEALTHY_DONOR_PLATELETS_UP	74	0.349643	1.15658	0.228571	0.69708	1	1470	tags=30%, list=23%, signal=38%
WEI_MIR34A_TARGETS	60	0.360629	1.15593	0.233894	0.698329	1	1055	tags=28%, list=17%, signal=34%
REACTOME_CLASS_B_2_SECRETIN_FAMILY_RECEPTORS	47	0.379998	1.15577	0.236575	0.697908	1	1196	tags=23%, list=19%, signal=29%
REN_ALVEOLAR_RHABDOMYOSARCOMA_UP	43	0.386589	1.15553	0.256894	0.697791	1	703	tags=21%, list=11%, signal=23%
WEST_ADRENOCORTICAL_TUMOR_DN	255	0.303847	1.15546	0.164196	0.697098	1	914	tags=22%, list=14%, signal=25%
SA_MMP_CYTOKINE_CONNECTION	15	0.474401	1.15422	0.28754	0.700155	1	1030	tags=33%, list=16%, signal=40%
CREIGHTON_ENDOCRINE_THERAPY_RESISTANCE_5	190	0.30813	1.15282	0.179612	0.703719	1	1148	tags=23%, list=18%, signal=27%
SCHLOSSER_SERUM_RESPONSE_DN	325	0.294875	1.1528	0.142217	0.702843	1	1311	tags=27%, list=21%, signal=33%
HELLER_HDAC_TARGETS_DN	161	0.316601	1.15279	0.195471	0.701964	1	917	tags=19%, list=14%, signal=21%
REACTOME_REGULATION_OF_PLK1_ACTIVITY_AT_G2_M_TRANSITION	26	0.424604	1.15187	0.282246	0.704072	1	806	tags=19%, list=13%, signal=22%
RAMASWAMY_METASTASIS_UP	30	0.420564	1.15063	0.269173	0.70722	1	1588	tags=37%, list=25%, signal=49%
LIU_SOX4_TARGETS_DN	128	0.328554	1.15062	0.190597	0.706349	1	863	tags=17%, list=14%, signal=19%
KEGG_MEDICUS_VARIANT_LRP6_OVEREXPRESSION_TO_WNT_SIGNALING_PATHWAY	21	0.445617	1.15041	0.297134	0.706163	1	1196	tags=33%, list=19%, signal=41%
DELYS_THYROID_CANCER_UP	262	0.301298	1.14991	0.168339	0.706891	1	1098	tags=24%, list=17%, signal=28%
YAO_TEMPORAL_RESPONSE_TO_PROGESTERONE_CLUSTER_10	36	0.403753	1.14967	0.27381	0.706745	1	1312	tags=28%, list=21%, signal=35%
BOYLAN_MULTIPLE_MYELOMA_D_CLUSTER_UP	15	0.464501	1.14915	0.29798	0.707514	1	10	tags=7%, list=0%, signal=7%
REACTOME_OTHER_SEMAPHORIN_INTERACTIONS	15	0.467648	1.14868	0.304625	0.708092	1	1309	tags=33%, list=20%, signal=42%
BIOCARTA_CASPASE_PATHWAY	15	0.477479	1.14867	0.290625	0.707195	1	9	tags=7%, list=0%, signal=7%
LEE_LIVER_CANCER_CIPROFIBRATE_UP	30	0.408064	1.1481	0.271493	0.708075	1	1395	tags=37%, list=22%, signal=47%
REACTOME_CELL_CELL_COMMUNICATION	76	0.346397	1.14744	0.244813	0.709324	1	721	tags=16%, list=11%, signal=18%
KEGG_HISTIDINE_METABOLISM	15	0.47601	1.14741	0.328904	0.708487	1	770	tags=27%, list=12%, signal=30%
REACTOME_DNA_REPLICATION	62	0.361664	1.14731	0.265416	0.707932	1	1477	tags=27%, list=23%, signal=35%
OHGUCHI_LIVER_HNF4A_TARGETS_DN	70	0.347594	1.14706	0.225627	0.707826	1	591	tags=19%, list=9%, signal=20%
CHIANG_LIVER_CANCER_SUBCLASS_INTERFERON_DN	20	0.439391	1.14651	0.304482	0.708692	1	1371	tags=35%, list=21%, signal=44%
REACTOME_CARGO_TRAFFICKING_TO_THE_PERICILIARY_MEMBRANE	17	0.468823	1.14648	0.295886	0.707863	1	1047	tags=35%, list=16%, signal=42%
REACTOME_RHOBTB_GTPASE_CYCLE	19	0.445638	1.14639	0.277512	0.707258	1	1108	tags=32%, list=17%, signal=38%
TSUNODA_CISPLATIN_RESISTANCE_DN	32	0.393536	1.14601	0.271493	0.707618	1	913	tags=31%, list=14%, signal=36%
WP_VITAMIN_A_AND_CAROTENOID_METABOLISM	22	0.438949	1.14589	0.294574	0.707123	1	642	tags=23%, list=10%, signal=25%
IWANAGA_CARCINOGENESIS_BY_KRAS_UP	75	0.342241	1.14448	0.240163	0.710836	1	837	tags=19%, list=13%, signal=21%
PID_REG_GR_PATHWAY	60	0.357873	1.14435	0.265449	0.710311	1	1129	tags=23%, list=18%, signal=28%
VALK_AML_CLUSTER_13	16	0.4603	1.14428	0.29288	0.709664	1	951	tags=25%, list=15%, signal=29%
REACTOME_RAB_GERANYLGERANYLATION	40	0.384686	1.14405	0.27208	0.709504	1	1886	tags=48%, list=30%, signal=67%
MCBRYAN_PUBERTAL_BREAST_5_6WK_DN	63	0.360838	1.1437	0.248963	0.709742	1	1046	tags=24%, list=16%, signal=28%
WP_NEURODEGENERATION_WITH_BRAIN_IRON_ACCUMULATION_NBIA_SUBTYPES_PATHWAY	15	0.478931	1.14359	0.277955	0.709151	1	862	tags=20%, list=13%, signal=23%
WP_CLEAR_CELL_RENAL_CELL_CARCINOMA_PATHWAYS	62	0.354038	1.1425	0.256906	0.711737	1	1158	tags=27%, list=18%, signal=33%
JI_RESPONSE_TO_FSH_UP	36	0.395811	1.14203	0.267054	0.712487	1	1589	tags=33%, list=25%, signal=44%
LANDIS_ERBB2_BREAST_TUMORS_65_UP	15	0.471707	1.14174	0.320513	0.71256	1	1373	tags=40%, list=22%, signal=51%
SHETH_LIVER_CANCER_VS_TXNIP_LOSS_PAM5	46	0.372277	1.14138	0.276989	0.712856	1	939	tags=24%, list=15%, signal=28%
RUTELLA_RESPONSE_TO_CSF2RB_AND_IL4_UP	191	0.307243	1.14085	0.200929	0.713783	1	1076	tags=20%, list=17%, signal=23%
REACTOME_HEDGEHOG_OFF_STATE	44	0.370272	1.14084	0.273543	0.712911	1	1578	tags=36%, list=25%, signal=48%
MUELLER_PLURINET	137	0.314348	1.1407	0.223862	0.71248	1	1060	tags=18%, list=17%, signal=21%
LIU_VMYB_TARGETS_UP	58	0.361838	1.14043	0.274725	0.712383	1	1272	tags=29%, list=20%, signal=36%
BAUS_TFF2_TARGETS_UP	17	0.456234	1.14036	0.314195	0.711703	1	857	tags=24%, list=13%, signal=27%
REACTOME_DEFENSINS	30	0.407366	1.14015	0.279279	0.711526	1	264	tags=10%, list=4%, signal=10%
YAN_ESCAPE_FROM_ANOIKIS	17	0.455972	1.13926	0.30622	0.71358	1	1034	tags=41%, list=16%, signal=49%
WP_PROSTAGLANDIN_AND_LEUKOTRIENE_METABOLISM_IN_SENESCENCE_WP5321	19	0.446173	1.13828	0.323764	0.71586	1	1657	tags=42%, list=26%, signal=57%
REACTOME_SARS_COV_2_INFECTION	140	0.314283	1.13767	0.205808	0.716951	1	957	tags=19%, list=15%, signal=22%
ZWANG_CLASS_2_TRANSIENTLY_INDUCED_BY_EGF	23	0.420353	1.13763	0.316923	0.716208	1	601	tags=26%, list=9%, signal=29%
WP_EPO_RECEPTOR_SIGNALING	21	0.437802	1.13693	0.278846	0.717579	1	1949	tags=48%, list=31%, signal=68%
JINESH_BLEBBISHIELD_VS_LIVE_CONTROL_UP	135	0.315787	1.13617	0.22403	0.719124	1	661	tags=14%, list=10%, signal=15%
MARTINEZ_RB1_TARGETS_DN	242	0.299654	1.13607	0.184757	0.718528	1	1085	tags=19%, list=17%, signal=22%
REACTOME_NERVOUS_SYSTEM_DEVELOPMENT	291	0.295154	1.13607	0.186813	0.717653	1	946	tags=19%, list=15%, signal=21%
KEGG_AMYOTROPHIC_LATERAL_SCLEROSIS_ALS	30	0.39843	1.13499	0.277273	0.720287	1	796	tags=20%, list=12%, signal=23%
REACTOME_SIGNALING_BY_NUCLEAR_RECEPTORS	124	0.320611	1.13492	0.23875	0.719642	1	857	tags=17%, list=13%, signal=19%
FEVR_CTNNB1_TARGETS_UP	326	0.292746	1.13373	0.193998	0.722664	1	1175	tags=23%, list=18%, signal=26%
TOOKER_GEMCITABINE_RESISTANCE_UP	37	0.383167	1.13361	0.276219	0.722193	1	704	tags=24%, list=11%, signal=27%
TIEN_INTESTINE_PROBIOTICS_24HR_DN	101	0.325263	1.13358	0.251899	0.721394	1	1614	tags=35%, list=25%, signal=46%
ZHANG_ANTIVIRAL_RESPONSE_TO_RIBAVIRIN_UP	18	0.441994	1.13315	0.307571	0.721912	1	858	tags=22%, list=13%, signal=26%
PID_EPHA_FWDPATHWAY	27	0.413313	1.13285	0.283358	0.721972	1	635	tags=26%, list=10%, signal=29%
MOREAUX_MULTIPLE_MYELOMA_BY_TACI_UP	159	0.310461	1.13214	0.225653	0.723426	1	958	tags=21%, list=15%, signal=24%
RICKMAN_HEAD_AND_NECK_CANCER_D	23	0.425805	1.13112	0.31891	0.725946	1	783	tags=26%, list=12%, signal=30%
COLLER_MYC_TARGETS_UP	17	0.45413	1.1305	0.301092	0.72709	1	1641	tags=41%, list=26%, signal=55%
MCCLUNG_COCAIN_REWARD_4WK	35	0.389056	1.1298	0.300604	0.728574	1	459	tags=14%, list=7%, signal=15%
WAMUNYOKOLI_OVARIAN_CANCER_GRADES_1_2_UP	54	0.360844	1.12959	0.256625	0.728404	1	1351	tags=28%, list=21%, signal=35%
JIANG_HYPOXIA_NORMAL	96	0.327837	1.12939	0.267114	0.72815	1	1029	tags=21%, list=16%, signal=24%
GLASS_IGF2BP1_CLIP_TARGETS_KNOCKDOWN_DN	39	0.377598	1.12929	0.287834	0.727593	1	1298	tags=31%, list=20%, signal=38%
KRIGE_AMINO_ACID_DEPRIVATION	21	0.431484	1.12917	0.317684	0.727067	1	130	tags=10%, list=2%, signal=10%
DACOSTA_UV_RESPONSE_VIA_ERCC3_COMMON_UP	37	0.385871	1.12651	0.271624	0.73474	1	1130	tags=27%, list=18%, signal=33%
NAKAYAMA_SOFT_TISSUE_TUMORS_PCA2_DN	54	0.357287	1.1265	0.260809	0.733911	1	1610	tags=33%, list=25%, signal=44%
GAVIN_FOXP3_TARGETS_CLUSTER_P4	50	0.364531	1.12642	0.292439	0.733276	1	916	tags=22%, list=14%, signal=25%
MILI_PSEUDOPODIA_HAPTOTAXIS_DN	234	0.296053	1.1262	0.209677	0.733117	1	1441	tags=31%, list=23%, signal=39%
WP_PROSTAGLANDIN_AND_LEUKOTRIENE_METABOLISM_IN_SENESCENCE_WP5122	17	0.448217	1.12599	0.329193	0.732971	1	1657	tags=41%, list=26%, signal=55%
PARK_HSC_AND_MULTIPOTENT_PROGENITORS	23	0.425303	1.12591	0.30805	0.732348	1	834	tags=22%, list=13%, signal=25%
OUELLET_CULTURED_OVARIAN_CANCER_INVASIVE_VS_LMP_UP	41	0.373831	1.12581	0.29463	0.731753	1	1771	tags=41%, list=28%, signal=57%
NADLER_HYPERGLYCEMIA_AT_OBESITY	28	0.400573	1.12498	0.298165	0.733431	1	1188	tags=36%, list=19%, signal=44%
REACTOME_RAF_INDEPENDENT_MAPK1_3_ACTIVATION	15	0.455398	1.12445	0.32069	0.734296	1	902	tags=20%, list=14%, signal=23%
REACTOME_REGULATION_OF_LIPID_METABOLISM_BY_PPARALPHA	38	0.382785	1.12398	0.289625	0.734895	1	558	tags=16%, list=9%, signal=17%
SANA_RESPONSE_TO_IFNG_DN	53	0.363606	1.12363	0.296703	0.735184	1	786	tags=25%, list=12%, signal=28%
DAVICIONI_MOLECULAR_ARMS_VS_ERMS_DN	85	0.332112	1.12195	0.27654	0.739792	1	527	tags=15%, list=8%, signal=16%
WU_HBX_TARGETS_2_UP	17	0.448631	1.12188	0.309375	0.739139	1	471	tags=18%, list=7%, signal=19%
STOSSI_RESPONSE_TO_ESTRADIOL	30	0.393157	1.12186	0.306028	0.738326	1	1386	tags=33%, list=22%, signal=42%
REACTOME_DISEASES_OF_CARBOHYDRATE_METABOLISM	21	0.42451	1.12165	0.312704	0.738156	1	508	tags=29%, list=8%, signal=31%
WP_NETRIN_UNC5B_SIGNALING_PATHWAY	41	0.372278	1.121	0.286723	0.739422	1	958	tags=27%, list=15%, signal=31%
WP_SPLICING_FACTOR_NOVA_REGULATED_SYNAPTIC_PROTEINS	21	0.427438	1.12099	0.299213	0.73858	1	1493	tags=48%, list=23%, signal=62%
PURBEY_TARGETS_OF_CTBP1_NOT_SATB1_UP	132	0.315114	1.12072	0.248424	0.73857	1	975	tags=26%, list=15%, signal=30%
HOUNKPE_HOUSEKEEPING_GENES	500	0.280319	1.12062	0.1625	0.738008	1	1668	tags=31%, list=26%, signal=38%
LIU_OVARIAN_CANCER_TUMORS_AND_XENOGRAFTS_KINASES_DN	26	0.41041	1.11964	0.312977	0.740319	1	816	tags=27%, list=13%, signal=31%
WP_TRANSLATION_FACTORS	29	0.409318	1.11962	0.327327	0.739501	1	1541	tags=48%, list=24%, signal=63%
WP_ELECTRON_TRANSPORT_CHAIN_OXPHOS_SYSTEM_IN_MITOCHONDRIA	24	0.412157	1.11931	0.30137	0.739633	1	2002	tags=54%, list=31%, signal=79%
REACTOME_DEGRADATION_OF_THE_EXTRACELLULAR_MATRIX	89	0.32844	1.11921	0.273458	0.739092	1	248	tags=11%, list=4%, signal=12%
PID_EPHB_FWD_PATHWAY	30	0.391805	1.11878	0.306376	0.739568	1	1585	tags=37%, list=25%, signal=49%
BENPORATH_MYC_MAX_TARGETS	320	0.288948	1.11869	0.223094	0.739012	1	1273	tags=23%, list=20%, signal=28%
WP_NRF2_PATHWAY	62	0.349255	1.11836	0.282051	0.739214	1	806	tags=29%, list=13%, signal=33%
WP_DNA_DAMAGE_RESPONSE	31	0.384409	1.11829	0.311209	0.73856	1	796	tags=16%, list=12%, signal=18%
BLANCO_MELO_HUMAN_PARAINFLUENZA_VIRUS_3_INFECTION_A594_CELLS_UP	102	0.327112	1.11828	0.288	0.737713	1	858	tags=19%, list=13%, signal=21%
WINTER_HYPOXIA_UP	49	0.361203	1.11823	0.285124	0.737027	1	1158	tags=27%, list=18%, signal=32%
GARGALOVIC_RESPONSE_TO_OXIDIZED_PHOSPHOLIPIDS_BLUE_DN	17	0.449755	1.11758	0.335494	0.738284	1	1308	tags=47%, list=20%, signal=59%
RHODES_CANCER_META_SIGNATURE	43	0.366793	1.11743	0.303571	0.737892	1	543	tags=19%, list=9%, signal=20%
GAUSSMANN_MLL_AF4_FUSION_TARGETS_F_DN	20	0.429213	1.11715	0.33438	0.73793	1	798	tags=30%, list=12%, signal=34%
BOYLAN_MULTIPLE_MYELOMA_PCA3_DN	28	0.401711	1.11705	0.322485	0.737352	1	807	tags=29%, list=13%, signal=33%
SOGA_COLORECTAL_CANCER_MYC_DN	28	0.407073	1.11626	0.31194	0.738986	1	1124	tags=25%, list=18%, signal=30%
KERLEY_RESPONSE_TO_CISPLATIN_UP	19	0.443583	1.11607	0.339144	0.738733	1	104	tags=11%, list=2%, signal=11%
DARWICHE_SQUAMOUS_CELL_CARCINOMA_UP	86	0.32517	1.11593	0.279584	0.73834	1	917	tags=23%, list=14%, signal=27%
REACTOME_NUCLEOTIDE_SALVAGE	18	0.44734	1.11576	0.331126	0.738086	1	2039	tags=67%, list=32%, signal=98%
RUTELLA_RESPONSE_TO_HGF_VS_CSF2RB_AND_IL4_UP	204	0.297493	1.11569	0.23715	0.737435	1	916	tags=19%, list=14%, signal=22%
MOOTHA_VOXPHOS	25	0.409237	1.11548	0.328746	0.737263	1	1440	tags=44%, list=23%, signal=57%
BREDEMEYER_RAG_SIGNALING_NOT_VIA_ATM_UP	26	0.408358	1.11363	0.31934	0.742428	1	851	tags=19%, list=13%, signal=22%
REACTOME_PTEN_REGULATION	66	0.341283	1.11256	0.291209	0.745029	1	1743	tags=35%, list=27%, signal=47%
LEIN_CHOROID_PLEXUS_MARKERS	52	0.35189	1.11251	0.302228	0.744351	1	1446	tags=29%, list=23%, signal=37%
AFFAR_YY1_TARGETS_DN	122	0.312489	1.11212	0.256177	0.744743	1	879	tags=21%, list=14%, signal=24%
MORI_EMU_MYC_LYMPHOMA_BY_ONSET_TIME_UP	45	0.365232	1.11172	0.31108	0.745147	1	1516	tags=40%, list=24%, signal=52%
LEE_METASTASIS_AND_ALTERNATIVE_SPLICING_UP	38	0.382836	1.11113	0.292868	0.746213	1	583	tags=16%, list=9%, signal=17%
REACTOME_DEGRADATION_OF_GLI1_BY_THE_PROTEASOME	37	0.375845	1.11079	0.317251	0.746431	1	1701	tags=41%, list=27%, signal=55%
REACTOME_GLYCEROPHOSPHOLIPID_BIOSYNTHESIS	44	0.365637	1.11054	0.295918	0.746402	1	1068	tags=20%, list=17%, signal=24%
THUM_SYSTOLIC_HEART_FAILURE_UP	209	0.297354	1.11052	0.254994	0.745599	1	1016	tags=24%, list=16%, signal=28%
TAKEDA_TARGETS_OF_NUP98_HOXA9_FUSION_3D_UP	71	0.335881	1.11048	0.285914	0.74487	1	858	tags=18%, list=13%, signal=21%
DORSAM_HOXA9_TARGETS_UP	17	0.450417	1.10982	0.330619	0.746092	1	924	tags=29%, list=14%, signal=34%
MANALO_HYPOXIA_DN	104	0.319623	1.10957	0.27555	0.746061	1	750	tags=14%, list=12%, signal=16%
BIOCARTA_ARENRF2_PATHWAY	17	0.438937	1.10954	0.323718	0.74534	1	521	tags=24%, list=8%, signal=26%
ALCALAY_AML_BY_NPM1_LOCALIZATION_DN	81	0.330061	1.10916	0.277027	0.745727	1	945	tags=19%, list=15%, signal=21%
ASTON_MAJOR_DEPRESSIVE_DISORDER_UP	21	0.419994	1.1086	0.331279	0.746609	1	1726	tags=43%, list=27%, signal=59%
VERHAAK_GLIOBLASTOMA_MESENCHYMAL	126	0.311047	1.10849	0.295103	0.746122	1	1649	tags=40%, list=26%, signal=53%
MATZUK_SPERMATOZOA	44	0.367914	1.10845	0.323034	0.745404	1	936	tags=23%, list=15%, signal=26%
GAUSSMANN_MLL_AF4_FUSION_TARGETS_F_UP	85	0.331266	1.10805	0.297587	0.745851	1	883	tags=21%, list=14%, signal=24%
WESTON_VEGFA_TARGETS_6HR	32	0.388589	1.10805	0.330804	0.745017	1	879	tags=31%, list=14%, signal=36%
CREIGHTON_ENDOCRINE_THERAPY_RESISTANCE_1	217	0.292938	1.10733	0.246294	0.746424	1	772	tags=16%, list=12%, signal=17%
CHANDRAN_METASTASIS_UP	86	0.326623	1.10722	0.30251	0.745925	1	577	tags=15%, list=9%, signal=16%
SWEET_LUNG_CANCER_KRAS_DN	219	0.296387	1.1066	0.244338	0.74708	1	1031	tags=23%, list=16%, signal=27%
HOUSTIS_ROS	27	0.401467	1.1065	0.335303	0.746594	1	690	tags=26%, list=11%, signal=29%
MCDOWELL_ACUTE_LUNG_INJURY_DN	28	0.396993	1.10628	0.328869	0.746442	1	1077	tags=25%, list=17%, signal=30%
REACTOME_ER_TO_GOLGI_ANTEROGRADE_TRANSPORT	58	0.350234	1.10623	0.301676	0.745743	1	1846	tags=40%, list=29%, signal=55%
NUTT_GBM_VS_AO_GLIOMA_DN	17	0.439916	1.10529	0.334351	0.747902	1	1641	tags=41%, list=26%, signal=55%
DAUER_STAT3_TARGETS_DN	21	0.429586	1.10487	0.343849	0.748391	1	1508	tags=48%, list=24%, signal=62%
PAPASPYRIDONOS_UNSTABLE_ATEROSCLEROTIC_PLAQUE_DN	18	0.431308	1.10472	0.332797	0.74802	1	710	tags=22%, list=11%, signal=25%
REACTOME_REGULATION_OF_MRNA_STABILITY_BY_PROTEINS_THAT_BIND_AU_RICH_ELEMENTS	54	0.351612	1.10436	0.296987	0.748377	1	1477	tags=31%, list=23%, signal=41%
AGUIRRE_PANCREATIC_CANCER_COPY_NUMBER_DN	92	0.323338	1.10378	0.288889	0.749447	1	1185	tags=26%, list=19%, signal=32%
BLUM_RESPONSE_TO_SALIRASIB_UP	136	0.305273	1.10326	0.276622	0.750193	1	1661	tags=36%, list=26%, signal=48%
BASAKI_YBX1_TARGETS_UP	123	0.311496	1.10318	0.280247	0.749598	1	479	tags=12%, list=8%, signal=13%
SCHLOSSER_SERUM_RESPONSE_AUGMENTED_BY_MYC	45	0.354244	1.10267	0.30219	0.750446	1	918	tags=22%, list=14%, signal=26%
IBRAHIM_NRF1_UP	206	0.291981	1.10258	0.249115	0.74988	1	1578	tags=30%, list=25%, signal=39%
BLANCO_MELO_BETA_INTERFERON_TREATED_BRONCHIAL_EPITHELIAL_CELLS_UP	176	0.299598	1.10195	0.272838	0.751026	1	1139	tags=24%, list=18%, signal=28%
WP_TAR_SYNDROME	32	0.385548	1.10144	0.328221	0.751855	1	1657	tags=41%, list=26%, signal=55%
KEGG_ADIPOCYTOKINE_SIGNALING_PATHWAY	35	0.376656	1.10122	0.32093	0.751763	1	1120	tags=29%, list=18%, signal=34%
GRAHAM_NORMAL_QUIESCENT_VS_NORMAL_DIVIDING_UP	33	0.383234	1.10086	0.324088	0.752136	1	386	tags=21%, list=6%, signal=22%
BENPORATH_EED_TARGETS	350	0.282498	1.10078	0.214286	0.751536	1	1162	tags=22%, list=18%, signal=25%
IVANOVA_HEMATOPOIESIS_STEM_CELL	61	0.350163	1.09994	0.316804	0.753406	1	958	tags=25%, list=15%, signal=29%
RATTENBACHER_BOUND_BY_CELF1	140	0.302455	1.09922	0.268657	0.754942	1	1064	tags=21%, list=17%, signal=25%
GINESTIER_BREAST_CANCER_20Q13_AMPLIFICATION_DN	51	0.351564	1.09899	0.295292	0.75486	1	1336	tags=33%, list=21%, signal=42%
ROSS_AML_OF_FAB_M7_TYPE	31	0.380922	1.09874	0.354839	0.754778	1	1485	tags=42%, list=23%, signal=54%
DEBIASI_APOPTOSIS_BY_REOVIRUS_INFECTION_DN	109	0.313453	1.09822	0.309252	0.75562	1	920	tags=20%, list=14%, signal=23%
SMITH_LIVER_CANCER	31	0.387549	1.0982	0.325109	0.754852	1	1039	tags=26%, list=16%, signal=31%
REACTOME_CHROMATIN_MODIFYING_ENZYMES	66	0.338098	1.09818	0.325203	0.754087	1	142	tags=9%, list=2%, signal=9%
KEGG_NICOTINATE_AND_NICOTINAMIDE_METABOLISM	17	0.441159	1.09753	0.3568	0.755294	1	394	tags=18%, list=6%, signal=19%
PECE_MAMMARY_STEM_CELL_DN	61	0.338003	1.09748	0.316239	0.754652	1	1100	tags=31%, list=17%, signal=37%
REACTOME_MITOTIC_PROMETAPHASE	54	0.347817	1.09724	0.330914	0.754499	1	1688	tags=33%, list=26%, signal=45%
BROWN_MYELOID_CELL_DEVELOPMENT_DN	60	0.341731	1.09711	0.319293	0.754073	1	1195	tags=30%, list=19%, signal=37%
REACTOME_REGULATION_OF_INSULIN_SECRETION	23	0.411492	1.09698	0.348485	0.753671	1	1120	tags=26%, list=18%, signal=32%
WP_NEUROINFLAMMATION_AND_GLUTAMATERGIC_SIGNALING	77	0.328601	1.09689	0.291667	0.753128	1	1034	tags=26%, list=16%, signal=31%
JAIN_NFKB_SIGNALING	36	0.376247	1.09621	0.345029	0.754458	1	840	tags=22%, list=13%, signal=25%
TAKEDA_TARGETS_OF_NUP98_HOXA9_FUSION_10D_UP	92	0.322108	1.09616	0.298153	0.753829	1	858	tags=24%, list=13%, signal=27%
GARY_CD5_TARGETS_DN	175	0.29718	1.09556	0.267148	0.754901	1	1142	tags=21%, list=18%, signal=24%
BHAT_ESR1_TARGETS_NOT_VIA_AKT1_DN	35	0.380009	1.09525	0.347496	0.755025	1	1270	tags=29%, list=20%, signal=35%
BYSTRYKH_HEMATOPOIESIS_STEM_CELL_QTL_CIS	60	0.342299	1.09488	0.290681	0.755464	1	768	tags=23%, list=12%, signal=26%
OSMAN_BLADDER_CANCER_UP	144	0.303235	1.09438	0.294554	0.756234	1	1332	tags=29%, list=21%, signal=36%
HOFFMANN_PRE_BI_TO_LARGE_PRE_BII_LYMPHOCYTE_DN	37	0.372308	1.09431	0.329377	0.755673	1	1599	tags=46%, list=25%, signal=61%
PID_ERBB1_DOWNSTREAM_PATHWAY	60	0.341377	1.09299	0.323488	0.758982	1	1047	tags=20%, list=16%, signal=24%
LINDGREN_BLADDER_CANCER_WITH_LOH_IN_CHR9Q	41	0.363129	1.09257	0.324201	0.759488	1	863	tags=22%, list=14%, signal=25%
WP_NF1_COPY_NUMBER_VARIATION_SYNDROME	36	0.368503	1.09122	0.32287	0.762996	1	358	tags=14%, list=6%, signal=15%
THUM_SYSTOLIC_HEART_FAILURE_DN	60	0.342309	1.09073	0.341808	0.763697	1	1362	tags=32%, list=21%, signal=40%
SCHLINGEMANN_SKIN_CARCINOGENESIS_TPA_DN	15	0.446849	1.09067	0.368	0.763024	1	1020	tags=40%, list=16%, signal=47%
CHICAS_RB1_TARGETS_CONFLUENT	250	0.284989	1.09046	0.271246	0.762896	1	1424	tags=30%, list=22%, signal=37%
KYNG_ENVIRONMENTAL_STRESS_RESPONSE_NOT_BY_4NQO_IN_WS	20	0.416862	1.09042	0.363067	0.762203	1	330	tags=15%, list=5%, signal=16%
RICKMAN_TUMOR_DIFFERENTIATED_WELL_VS_POORLY_DN	171	0.295147	1.09041	0.307125	0.761427	1	1120	tags=20%, list=18%, signal=23%
REACTOME_MAPK6_MAPK4_SIGNALING	51	0.347777	1.0901	0.344877	0.761627	1	1477	tags=31%, list=23%, signal=40%
WP_PROTEASOME_DEGRADATION	44	0.359719	1.08996	0.34438	0.761299	1	1423	tags=32%, list=22%, signal=41%
CHIANG_LIVER_CANCER_SUBCLASS_UNANNOTATED_DN	86	0.321901	1.08864	0.321716	0.764822	1	935	tags=19%, list=15%, signal=22%
WESTON_VEGFA_TARGETS_12HR	16	0.435946	1.08846	0.357143	0.764609	1	879	tags=38%, list=14%, signal=43%
ONKEN_UVEAL_MELANOMA_DN	237	0.284734	1.08774	0.289566	0.766012	1	1287	tags=23%, list=20%, signal=27%
CONCANNON_APOPTOSIS_BY_EPOXOMICIN_UP	119	0.304415	1.08727	0.30545	0.766637	1	1592	tags=27%, list=25%, signal=35%
REACTOME_NEURONAL_SYSTEM	137	0.302688	1.0871	0.305489	0.766379	1	1130	tags=21%, list=18%, signal=25%
WP_PROSTAGLANDIN_SYNTHESIS_AND_REGULATION	27	0.390991	1.08706	0.343939	0.76567	1	666	tags=26%, list=10%, signal=29%
JAATINEN_HEMATOPOIETIC_STEM_CELL_UP	119	0.309805	1.08684	0.305521	0.765547	1	830	tags=17%, list=13%, signal=19%
MCBRYAN_PUBERTAL_BREAST_4_5WK_UP	130	0.302825	1.08663	0.300375	0.765443	1	1424	tags=32%, list=22%, signal=40%
BERTUCCI_MEDULLARY_VS_DUCTAL_BREAST_CANCER_UP	96	0.318288	1.08652	0.326116	0.764957	1	858	tags=18%, list=13%, signal=20%
RODRIGUES_THYROID_CARCINOMA_ANAPLASTIC_UP	259	0.285788	1.08558	0.284104	0.767033	1	1571	tags=29%, list=25%, signal=36%
YEGNASUBRAMANIAN_PROSTATE_CANCER	53	0.350305	1.08553	0.337662	0.766369	1	546	tags=15%, list=9%, signal=16%
KONDO_PROSTATE_CANCER_HCP_WITH_H3K27ME3	30	0.381818	1.08549	0.35474	0.765697	1	603	tags=20%, list=9%, signal=22%
CHANGOLKAR_H2AFY_TARGETS_DN	15	0.449456	1.08519	0.374593	0.765809	1	752	tags=33%, list=12%, signal=38%
WANG_CISPLATIN_RESPONSE_AND_XPC_DN	101	0.314192	1.08498	0.319176	0.765683	1	1094	tags=25%, list=17%, signal=29%
COULOUARN_TEMPORAL_TGFB1_SIGNATURE_DN	64	0.336845	1.08482	0.34153	0.765367	1	1130	tags=23%, list=18%, signal=28%
DOANE_BREAST_CANCER_CLASSES_UP	35	0.370865	1.08463	0.348266	0.765144	1	620	tags=17%, list=10%, signal=19%
REACTOME_PLASMA_LIPOPROTEIN_ASSEMBLY_REMODELING_AND_CLEARANCE	43	0.355731	1.08432	0.34593	0.765312	1	1494	tags=35%, list=23%, signal=45%
CHIARETTI_T_ALL_REFRACTORY_TO_THERAPY	16	0.432748	1.0842	0.371567	0.764842	1	1648	tags=63%, list=26%, signal=84%
MARTORIATI_MDM4_TARGETS_NEUROEPITHELIUM_UP	76	0.324039	1.08395	0.306864	0.764851	1	1176	tags=28%, list=18%, signal=33%
KEGG_NEUROACTIVE_LIGAND_RECEPTOR_INTERACTION	43	0.354542	1.08363	0.348378	0.76507	1	190	tags=7%, list=3%, signal=7%
LINDGREN_BLADDER_CANCER_CLUSTER_2B	204	0.28954	1.08335	0.298595	0.765117	1	1305	tags=26%, list=20%, signal=32%
XU_HGF_TARGETS_REPRESSED_BY_AKT1_DN	32	0.379873	1.08326	0.34434	0.764626	1	1403	tags=47%, list=22%, signal=60%
LI_CISPLATIN_RESISTANCE_DN	22	0.40584	1.08314	0.352554	0.764194	1	310	tags=14%, list=5%, signal=14%
RIGGINS_TAMOXIFEN_RESISTANCE_DN	99	0.315995	1.08287	0.310655	0.764246	1	1340	tags=30%, list=21%, signal=38%
PID_HEDGEHOG_GLI_PATHWAY	21	0.41152	1.08283	0.359375	0.763603	1	994	tags=29%, list=16%, signal=34%
REACTOME_CELL_CYCLE	226	0.286271	1.08262	0.292453	0.763482	1	1477	tags=23%, list=23%, signal=29%
REACTOME_RESPIRATORY_ELECTRON_TRANSPORT	27	0.392117	1.08261	0.37963	0.762716	1	2002	tags=48%, list=31%, signal=70%
ZHOU_TNF_SIGNALING_4HR	28	0.386034	1.08261	0.35814	0.761925	1	1140	tags=29%, list=18%, signal=35%
SANA_TNF_SIGNALING_DN	54	0.345121	1.08228	0.358601	0.76217	1	1147	tags=26%, list=18%, signal=31%
SMID_BREAST_CANCER_RELAPSE_IN_BRAIN_UP	22	0.411691	1.08217	0.364063	0.761717	1	1067	tags=32%, list=17%, signal=38%
NUYTTEN_NIPP1_TARGETS_DN	302	0.280716	1.0812	0.275862	0.763953	1	1153	tags=22%, list=18%, signal=26%
ONDER_CDH1_TARGETS_2_UP	142	0.30354	1.08097	0.304612	0.763835	1	1410	tags=32%, list=22%, signal=40%
ZHAN_V2_LATE_DIFFERENTIATION_GENES	30	0.381431	1.08065	0.356707	0.764066	1	549	tags=27%, list=9%, signal=29%
KEGG_CELL_ADHESION_MOLECULES_CAMS	82	0.321895	1.08036	0.333333	0.764172	1	889	tags=22%, list=14%, signal=25%
IBRAHIM_NRF1_DOWN	51	0.348743	1.08014	0.331909	0.76406	1	1361	tags=29%, list=21%, signal=37%
REACTOME_SIGNALING_BY_HEDGEHOG	64	0.337634	1.08005	0.345205	0.763582	1	1578	tags=33%, list=25%, signal=43%
BURTON_ADIPOGENESIS_PEAK_AT_8HR	24	0.39629	1.07966	0.373016	0.763966	1	390	tags=13%, list=6%, signal=13%
ROPERO_HDAC2_TARGETS	48	0.353006	1.07849	0.345557	0.766891	1	1404	tags=25%, list=22%, signal=32%
JOSEPH_RESPONSE_TO_SODIUM_BUTYRATE_DN	39	0.362603	1.0784	0.358187	0.766371	1	1592	tags=46%, list=25%, signal=61%
REACTOME_MUSCLE_CONTRACTION	74	0.331076	1.07832	0.326949	0.765784	1	1000	tags=22%, list=16%, signal=25%
SIG_PIP3_SIGNALING_IN_CARDIAC_MYOCTES	42	0.358574	1.07824	0.350704	0.765225	1	789	tags=19%, list=12%, signal=22%
ZAMORA_NOS2_TARGETS_DN	50	0.352317	1.07821	0.33675	0.764529	1	1689	tags=40%, list=26%, signal=54%
TOMLINS_PROSTATE_CANCER_UP	20	0.412033	1.0777	0.353678	0.765272	1	569	tags=25%, list=9%, signal=27%
BROWNE_HCMV_INFECTION_48HR_DN	205	0.285525	1.07767	0.291274	0.764593	1	873	tags=17%, list=14%, signal=19%
BIOCARTA_EPO_PATHWAY	18	0.426688	1.07656	0.37224	0.767184	1	42	tags=6%, list=1%, signal=6%
PID_CASPASE_PATHWAY	35	0.36594	1.07633	0.364029	0.767116	1	947	tags=20%, list=15%, signal=23%
SHIN_B_CELL_LYMPHOMA_CLUSTER_3	19	0.413551	1.07601	0.367692	0.767285	1	1034	tags=32%, list=16%, signal=38%
HUTTMANN_B_CLL_POOR_SURVIVAL_UP	146	0.298666	1.07582	0.325193	0.767141	1	1246	tags=22%, list=20%, signal=27%
REACTOME_NR1H2_AND_NR1H3_MEDIATED_SIGNALING	17	0.431101	1.07542	0.380488	0.767594	1	1291	tags=29%, list=20%, signal=37%
CREIGHTON_ENDOCRINE_THERAPY_RESISTANCE_2	92	0.315677	1.0751	0.326425	0.767776	1	806	tags=16%, list=13%, signal=18%
WP_GASTRIC_CANCER_NETWORK_2	17	0.427655	1.07463	0.388179	0.76847	1	9	tags=6%, list=0%, signal=6%
CHIARADONNA_NEOPLASTIC_TRANSFORMATION_CDC25_DN	75	0.324794	1.07443	0.341927	0.768311	1	1687	tags=32%, list=26%, signal=43%
TSENG_ADIPOGENIC_POTENTIAL_UP	16	0.432841	1.07423	0.361331	0.768154	1	1355	tags=38%, list=21%, signal=47%
WHITEFORD_PEDIATRIC_CANCER_MARKERS	49	0.346916	1.07358	0.347701	0.76932	1	1142	tags=20%, list=18%, signal=25%
REACTOME_CA2_PATHWAY	22	0.407427	1.0729	0.382445	0.770638	1	1196	tags=32%, list=19%, signal=39%
WONG_ENDMETRIUM_CANCER_DN	42	0.357413	1.07273	0.34957	0.770363	1	970	tags=33%, list=15%, signal=39%
CLASPER_LYMPHATIC_VESSELS_DURING_METASTASIS_DN	21	0.414447	1.0726	0.377535	0.770001	1	1255	tags=43%, list=20%, signal=53%
FOSTER_KDM1A_TARGETS_DN	79	0.318677	1.07115	0.333771	0.773726	1	547	tags=10%, list=9%, signal=11%
ZHU_CMV_ALL_UP	67	0.324651	1.06985	0.350948	0.77684	1	666	tags=16%, list=10%, signal=18%
KIM_RESPONSE_TO_TSA_AND_DECITABINE_UP	67	0.327724	1.06888	0.341096	0.779108	1	805	tags=16%, list=13%, signal=19%
WP_ENDOPLASMIC_RETICULUM_STRESS_RESPONSE_IN_CORONAVIRUS_INFECTION	17	0.432242	1.06878	0.392064	0.778639	1	546	tags=24%, list=9%, signal=26%
ENK_UV_RESPONSE_KERATINOCYTE_UP	281	0.274179	1.0684	0.311438	0.779069	1	853	tags=19%, list=13%, signal=20%
WP_CELL_INTERACTIONS_OF_THE_PANCREATIC_CANCER_MICROENVIRONMENT	19	0.4179	1.06785	0.396166	0.780055	1	1030	tags=32%, list=16%, signal=38%
ASTON_MAJOR_DEPRESSIVE_DISORDER_DN	69	0.325858	1.06751	0.375848	0.780339	1	1489	tags=33%, list=23%, signal=43%
SHETH_LIVER_CANCER_VS_TXNIP_LOSS_PAM1	121	0.303629	1.0665	0.355045	0.782761	1	983	tags=19%, list=15%, signal=22%
KIM_TIAL1_TARGETS	17	0.431362	1.06649	0.38141	0.782004	1	60	tags=12%, list=1%, signal=12%
ZHAN_MULTIPLE_MYELOMA_CD1_AND_CD2_UP	26	0.385261	1.06606	0.386895	0.782515	1	521	tags=15%, list=8%, signal=17%
KEGG_PROTEASOME	26	0.394309	1.06601	0.355623	0.781901	1	1423	tags=31%, list=22%, signal=39%
DIRMEIER_LMP1_RESPONSE_LATE_UP	34	0.370245	1.06552	0.37426	0.782601	1	1194	tags=29%, list=19%, signal=36%
NABA_PROTEOGLYCANS	24	0.397208	1.06486	0.38685	0.783873	1	928	tags=33%, list=15%, signal=39%
NAKAMURA_ADIPOGENESIS_EARLY_DN	23	0.398131	1.06474	0.418856	0.78347	1	728	tags=30%, list=11%, signal=34%
REACTOME_MITOPHAGY	15	0.43522	1.06426	0.385714	0.784183	1	1701	tags=40%, list=27%, signal=54%
FERRANDO_T_ALL_WITH_MLL_ENL_FUSION_DN	47	0.350079	1.06345	0.356643	0.785896	1	1130	tags=28%, list=18%, signal=33%
BYSTRYKH_HEMATOPOIESIS_STEM_CELL_AND_BRAIN_QTL_CIS	22	0.405977	1.06311	0.392966	0.786174	1	664	tags=23%, list=10%, signal=25%
LEI_MYB_TARGETS	189	0.286954	1.06201	0.342891	0.788775	1	639	tags=15%, list=10%, signal=16%
REACTOME_PARACETAMOL_ADME	15	0.434686	1.06149	0.383758	0.78965	1	286	tags=13%, list=4%, signal=14%
SIG_INSULIN_RECEPTOR_PATHWAY_IN_CARDIAC_MYOCYTES	32	0.378553	1.06116	0.391053	0.789886	1	957	tags=22%, list=15%, signal=26%
BIOCARTA_PROTEASOME_PATHWAY	19	0.417688	1.06103	0.413522	0.789524	1	1345	tags=37%, list=21%, signal=47%
REACTOME_TBC_RABGAPS	26	0.38786	1.06074	0.376328	0.789646	1	1848	tags=46%, list=29%, signal=65%
ALONSO_METASTASIS_UP	99	0.30774	1.06023	0.353786	0.790468	1	1248	tags=25%, list=20%, signal=31%
JAZAG_TGFB1_SIGNALING_UP	42	0.353173	1.06021	0.370899	0.789728	1	363	tags=14%, list=6%, signal=15%
ACEVEDO_LIVER_CANCER_UP	393	0.269333	1.06012	0.316886	0.789236	1	1404	tags=26%, list=22%, signal=32%
WHITFIELD_CELL_CYCLE_G2_M	72	0.322163	1.05986	0.37621	0.789287	1	1874	tags=42%, list=29%, signal=58%
ZHOU_INFLAMMATORY_RESPONSE_LPS_UP	167	0.289202	1.05918	0.349206	0.790573	1	641	tags=14%, list=10%, signal=16%
DACOSTA_UV_RESPONSE_VIA_ERCC3_UP	156	0.291405	1.05895	0.347188	0.790522	1	1279	tags=24%, list=20%, signal=29%
LEE_CALORIE_RESTRICTION_MUSCLE_DN	23	0.392031	1.05836	0.376147	0.79148	1	604	tags=22%, list=9%, signal=24%
VANLOO_SP3_TARGETS_DN	42	0.35111	1.05806	0.38484	0.791657	1	2003	tags=43%, list=31%, signal=62%
REACTOME_UCH_PROTEINASES	48	0.347595	1.05782	0.368876	0.791605	1	1477	tags=31%, list=23%, signal=40%
KEGG_TYPE_I_DIABETES_MELLITUS	24	0.389678	1.05743	0.396313	0.792019	1	305	tags=13%, list=5%, signal=13%
NAKAMURA_TUMOR_ZONE_PERIPHERAL_VS_CENTRAL_UP	128	0.295917	1.05739	0.369018	0.791357	1	1036	tags=21%, list=16%, signal=25%
MARSON_BOUND_BY_FOXP3_UNSTIMULATED	463	0.266372	1.05724	0.32666	0.791021	1	1055	tags=19%, list=17%, signal=21%
MARTENS_TRETINOIN_RESPONSE_DN	292	0.273572	1.05719	0.329978	0.790385	1	796	tags=16%, list=12%, signal=18%
RODRIGUES_THYROID_CARCINOMA_POORLY_DIFFERENTIATED_DN	283	0.272962	1.05623	0.340807	0.792514	1	908	tags=17%, list=14%, signal=19%
CAMPS_COLON_CANCER_COPY_NUMBER_UP	32	0.361443	1.05582	0.411498	0.792998	1	364	tags=13%, list=6%, signal=13%
REACTOME_THE_ROLE_OF_GTSE1_IN_G2_M_PROGRESSION_AFTER_G2_CHECKPOINT	39	0.358678	1.05577	0.366469	0.792353	1	1477	tags=31%, list=23%, signal=40%
SCHUETZ_BREAST_CANCER_DUCTAL_INVASIVE_UP	194	0.284688	1.05574	0.349188	0.791678	1	916	tags=24%, list=14%, signal=27%
RODWELL_AGING_KIDNEY_DN	52	0.329805	1.05572	0.376056	0.790968	1	894	tags=19%, list=14%, signal=22%
MIKKELSEN_MCV6_LCP_WITH_H3K4ME3	66	0.326685	1.05557	0.390476	0.790724	1	571	tags=15%, list=9%, signal=16%
REACTOME_SELENOAMINO_ACID_METABOLISM	39	0.359951	1.05506	0.388807	0.791546	1	985	tags=23%, list=15%, signal=27%
BAELDE_DIABETIC_NEPHROPATHY_DN	228	0.281224	1.05489	0.355658	0.791286	1	1414	tags=31%, list=22%, signal=38%
GENTILE_UV_RESPONSE_CLUSTER_D6	15	0.429344	1.05421	0.385233	0.792568	1	987	tags=27%, list=15%, signal=31%
BRUINS_UVC_RESPONSE_VIA_TP53_GROUP_A	342	0.269956	1.05408	0.338059	0.792178	1	1262	tags=23%, list=20%, signal=27%
REACTOME_NEGATIVE_REGULATION_OF_NOTCH4_SIGNALING	36	0.3572	1.05391	0.385335	0.791993	1	1701	tags=39%, list=27%, signal=53%
VECCHI_GASTRIC_CANCER_EARLY_DN	174	0.287847	1.05357	0.36472	0.79232	1	1303	tags=27%, list=20%, signal=33%
KEGG_ARACHIDONIC_ACID_METABOLISM	29	0.37968	1.05348	0.396313	0.791816	1	690	tags=28%, list=11%, signal=31%
CHEN_LUNG_CANCER_SURVIVAL	19	0.411133	1.05348	0.395899	0.791067	1	317	tags=21%, list=5%, signal=22%
FONTAINE_THYROID_TUMOR_UNCERTAIN_MALIGNANCY_UP	20	0.413551	1.05295	0.389776	0.791937	1	683	tags=15%, list=11%, signal=17%
BOQUEST_STEM_CELL_DN	111	0.303851	1.05265	0.364116	0.792106	1	767	tags=22%, list=12%, signal=24%
KOKKINAKIS_METHIONINE_DEPRIVATION_48HR_UP	96	0.3051	1.0525	0.364	0.79179	1	1251	tags=26%, list=20%, signal=32%
CHEN_LVAD_SUPPORT_OF_FAILING_HEART_DN	21	0.397427	1.05193	0.397152	0.792776	1	1722	tags=43%, list=27%, signal=58%
WP_GLYCOGEN_SYNTHESIS_AND_DEGRADATION	16	0.433979	1.0516	0.395	0.79299	1	904	tags=25%, list=14%, signal=29%
WANG_TNF_TARGETS	23	0.387057	1.05122	0.401316	0.793389	1	1	tags=4%, list=0%, signal=4%
ZHAN_MULTIPLE_MYELOMA_UP	32	0.371301	1.0509	0.404255	0.793606	1	1401	tags=34%, list=22%, signal=44%
STAMBOLSKY_TARGETS_OF_MUTATED_TP53_DN	21	0.404762	1.0509	0.390323	0.792848	1	1584	tags=33%, list=25%, signal=44%
WORSCHECH_TUMOR_EVASION_AND_TOLEROGENICITY_UP	22	0.395711	1.0508	0.391236	0.792386	1	1034	tags=18%, list=16%, signal=22%
KEGG_HEMATOPOIETIC_CELL_LINEAGE	69	0.324028	1.05078	0.385576	0.791715	1	565	tags=16%, list=9%, signal=17%
REACTOME_PROTEIN_FOLDING	30	0.368956	1.05073	0.394216	0.791129	1	1745	tags=43%, list=27%, signal=59%
GRUETZMANN_PANCREATIC_CANCER_DN	104	0.302495	1.05018	0.375788	0.791963	1	827	tags=19%, list=13%, signal=22%
ZHOU_INFLAMMATORY_RESPONSE_LIVE_UP	188	0.281705	1.05008	0.371328	0.791515	1	650	tags=15%, list=10%, signal=17%
REACTOME_RNA_POLYMERASE_II_TRANSCRIPTION_TERMINATION	19	0.406039	1.04993	0.402866	0.791189	1	1555	tags=37%, list=24%, signal=49%
YANG_BREAST_CANCER_ESR1_LASER_UP	15	0.431077	1.04981	0.413793	0.790799	1	1365	tags=40%, list=21%, signal=51%
NAKAMURA_METASTASIS_MODEL_UP	17	0.425507	1.04979	0.393891	0.790108	1	464	tags=29%, list=7%, signal=32%
BIOCARTA_IGF1R_PATHWAY	18	0.410038	1.04953	0.408	0.79016	1	1902	tags=50%, list=30%, signal=71%
KEGG_MEDICUS_REFERENCE_MITOCHONDRIAL_COMPLEX_UCP1_IN_THERMOGENESIS	17	0.414857	1.04882	0.405063	0.791487	1	1691	tags=41%, list=26%, signal=56%
KEGG_PARKINSONS_DISEASE	42	0.347485	1.04756	0.391176	0.794586	1	1753	tags=38%, list=27%, signal=52%
REACTOME_TRANSLATION	97	0.30492	1.04719	0.382507	0.794963	1	1746	tags=33%, list=27%, signal=45%
HAN_JNK_SINGALING_UP	17	0.414518	1.04709	0.393891	0.794494	1	631	tags=24%, list=10%, signal=26%
WP_HIPPO_SIGNALING_REGULATION_PATHWAYS	63	0.324029	1.04667	0.372715	0.795033	1	936	tags=25%, list=15%, signal=29%
BENPORATH_MYC_TARGETS_WITH_EBOX	118	0.2942	1.04575	0.390863	0.79708	1	738	tags=19%, list=12%, signal=21%
QI_HYPOXIA	70	0.322879	1.04489	0.384405	0.798848	1	744	tags=16%, list=12%, signal=18%
YAGI_AML_WITH_T_8_21_TRANSLOCATION	191	0.281035	1.04379	0.368235	0.801368	1	1098	tags=23%, list=17%, signal=26%
REACTOME_TRANSCRIPTIONAL_REGULATION_OF_GRANULOPOIESIS	19	0.412857	1.0433	0.428115	0.802062	1	498	tags=26%, list=8%, signal=28%
MCBRYAN_PUBERTAL_BREAST_6_7WK_UP	102	0.303172	1.04324	0.374834	0.801469	1	833	tags=19%, list=13%, signal=21%
MANNE_COVID19_NONICU_VS_HEALTHY_DONOR_PLATELETS_UP	57	0.326778	1.04317	0.372493	0.800942	1	1479	tags=32%, list=23%, signal=41%
LEIN_MEDULLA_MARKERS	41	0.349612	1.04246	0.398256	0.802322	1	399	tags=20%, list=6%, signal=21%
KEGG_MEDICUS_REFERENCE_CYTOKINE_JAK_STAT_SIGNALING_PATHWAY	38	0.351244	1.04185	0.384503	0.803468	1	943	tags=18%, list=15%, signal=21%
NIKOLSKY_BREAST_CANCER_7Q21_Q22_AMPLICON	19	0.405125	1.04182	0.422188	0.802775	1	1614	tags=42%, list=25%, signal=56%
HOLLMANN_APOPTOSIS_VIA_CD40_UP	83	0.311616	1.04182	0.384106	0.802037	1	1177	tags=24%, list=18%, signal=29%
CORRE_MULTIPLE_MYELOMA_UP	31	0.370427	1.04048	0.417518	0.805365	1	840	tags=19%, list=13%, signal=22%
LIN_NPAS4_TARGETS_DN	26	0.375332	1.04046	0.405159	0.804697	1	506	tags=19%, list=8%, signal=21%
REACTOME_TRANSCRIPTIONAL_REGULATION_BY_RUNX1	96	0.303136	1.03994	0.412987	0.805468	1	1086	tags=23%, list=17%, signal=27%
HOLLERN_EMT_BREAST_TUMOR_UP	77	0.313446	1.03964	0.413555	0.805612	1	1309	tags=34%, list=20%, signal=42%
TIEN_INTESTINE_PROBIOTICS_2HR_DN	39	0.353363	1.03958	0.423131	0.805017	1	633	tags=15%, list=10%, signal=17%
DELPUECH_FOXO3_TARGETS_UP	41	0.343031	1.03865	0.411936	0.807031	1	1513	tags=37%, list=24%, signal=48%
AMUNDSON_RESPONSE_TO_ARSENITE	98	0.304037	1.03785	0.385806	0.808622	1	657	tags=14%, list=10%, signal=16%
YAO_TEMPORAL_RESPONSE_TO_PROGESTERONE_CLUSTER_7	33	0.365188	1.03733	0.42268	0.809433	1	1080	tags=30%, list=17%, signal=36%
ROSS_AML_WITH_MLL_FUSIONS	40	0.343438	1.03725	0.405286	0.808947	1	963	tags=23%, list=15%, signal=26%
WP_NEURAL_CREST_CELL_MIGRATION_IN_CANCER	28	0.376679	1.03724	0.416418	0.808234	1	789	tags=32%, list=12%, signal=37%
WP_PPAR_SIGNALING_PATHWAY	34	0.357072	1.03683	0.410557	0.808712	1	482	tags=21%, list=8%, signal=22%
LI_WILMS_TUMOR_VS_FETAL_KIDNEY_1_UP	94	0.301256	1.03654	0.385333	0.808838	1	1311	tags=28%, list=21%, signal=34%
WEINMANN_ADAPTATION_TO_HYPOXIA_DN	28	0.372365	1.03591	0.437888	0.80999	1	799	tags=29%, list=13%, signal=33%
RADAEVA_RESPONSE_TO_IFNA1_UP	24	0.381025	1.03566	0.41311	0.809967	1	521	tags=17%, list=8%, signal=18%
NIKOLSKY_BREAST_CANCER_8Q12_Q22_AMPLICON	53	0.328875	1.03565	0.394068	0.809271	1	993	tags=19%, list=16%, signal=22%
REACTOME_SIGNALING_BY_WNT	140	0.288124	1.03524	0.393382	0.80971	1	1086	tags=20%, list=17%, signal=24%
WP_ECTODERM_DIFFERENTIATION	56	0.325433	1.03507	0.409218	0.80947	1	1210	tags=27%, list=19%, signal=33%
YAO_TEMPORAL_RESPONSE_TO_PROGESTERONE_CLUSTER_9	38	0.351016	1.03461	0.433681	0.810134	1	1331	tags=29%, list=21%, signal=36%
ULE_SPLICING_VIA_NOVA2	20	0.404641	1.03403	0.413629	0.811138	1	1328	tags=40%, list=21%, signal=50%
FIGUEROA_AML_METHYLATION_CLUSTER_3_DN	15	0.426183	1.03344	0.416244	0.81215	1	410	tags=20%, list=6%, signal=21%
WILCOX_RESPONSE_TO_PROGESTERONE_UP	52	0.32719	1.03331	0.412181	0.811795	1	1738	tags=40%, list=27%, signal=55%
KEGG_PPAR_SIGNALING_PATHWAY	35	0.353774	1.03283	0.429641	0.812525	1	482	tags=20%, list=8%, signal=22%
PETROVA_ENDOTHELIUM_LYMPHATIC_VS_BLOOD_DN	105	0.295089	1.03222	0.395046	0.81362	1	1154	tags=29%, list=18%, signal=34%
KRASNOSELSKAYA_ILF3_TARGETS_UP	23	0.388388	1.03212	0.410296	0.813207	1	1279	tags=35%, list=20%, signal=43%
CROMER_TUMORIGENESIS_DN	25	0.379458	1.03205	0.438569	0.812638	1	1873	tags=56%, list=29%, signal=79%
FARMER_BREAST_CANCER_BASAL_VS_LULMINAL	148	0.285776	1.03145	0.414787	0.8137	1	786	tags=14%, list=12%, signal=16%
REACTOME_AGGREPHAGY	18	0.41003	1.03089	0.428571	0.814621	1	1701	tags=39%, list=27%, signal=53%
REACTOME_NEUREXINS_AND_NEUROLIGINS	36	0.352741	1.03068	0.410687	0.814525	1	569	tags=14%, list=9%, signal=15%
STARK_PREFRONTAL_CORTEX_22Q11_DELETION_UP	59	0.323578	1.02991	0.412698	0.816097	1	2009	tags=44%, list=31%, signal=64%
MCGARVEY_SILENCED_BY_METHYLATION_IN_COLON_CANCER	25	0.376468	1.02948	0.449074	0.816593	1	1649	tags=36%, list=26%, signal=48%
EBAUER_TARGETS_OF_PAX3_FOXO1_FUSION_UP	87	0.303522	1.02944	0.396349	0.81597	1	939	tags=21%, list=15%, signal=24%
REACTOME_RESPONSE_OF_MTB_TO_PHAGOCYTOSIS	16	0.415213	1.029	0.431148	0.816519	1	1902	tags=56%, list=30%, signal=80%
ENGELMANN_CANCER_PROGENITORS_DN	36	0.357098	1.02853	0.419214	0.817136	1	1060	tags=28%, list=17%, signal=33%
REACTOME_AZATHIOPRINE_ADME	16	0.42177	1.02812	0.436508	0.817616	1	1074	tags=38%, list=17%, signal=45%
MARKEY_RB1_ACUTE_LOF_UP	104	0.300677	1.02794	0.394256	0.817389	1	1248	tags=25%, list=20%, signal=31%
REACTOME_CELL_CYCLE_MITOTIC	181	0.277738	1.0279	0.410843	0.816756	1	1782	tags=30%, list=28%, signal=41%
KEGG_ANTIGEN_PROCESSING_AND_PRESENTATION	57	0.324611	1.02772	0.42069	0.816577	1	806	tags=18%, list=13%, signal=20%
KEGG_MEDICUS_VARIANT_MUTATION_INACTIVATED_UBQLN2_TO_26S_PROTEASOME_MEDIATED_PROTEIN_DEGRADATION	26	0.379376	1.02705	0.439324	0.817817	1	1477	tags=38%, list=23%, signal=50%
HORIUCHI_WTAP_TARGETS_DN	140	0.289008	1.02689	0.429858	0.81754	1	1231	tags=21%, list=19%, signal=25%
REACTOME_SIGNALING_BY_NOTCH	100	0.29713	1.02651	0.418033	0.817889	1	1345	tags=29%, list=21%, signal=36%
KYNG_DNA_DAMAGE_BY_GAMMA_RADIATION	39	0.347015	1.02639	0.423803	0.817476	1	738	tags=26%, list=12%, signal=29%
SCHAEFFER_PROSTATE_DEVELOPMENT_12HR_DN	32	0.35905	1.02623	0.428356	0.817233	1	1142	tags=28%, list=18%, signal=34%
ZHU_CMV_8_HR_DN	28	0.369526	1.02608	0.431611	0.816947	1	882	tags=36%, list=14%, signal=41%
KIM_MYCN_AMPLIFICATION_TARGETS_UP	41	0.334491	1.02547	0.411255	0.817983	1	1942	tags=37%, list=30%, signal=52%
KEGG_MEDICUS_REFERENCE_KEAP1_NRF2_SIGNALING_PATHWAY	18	0.409069	1.02437	0.442492	0.820443	1	940	tags=33%, list=15%, signal=39%
SATO_SILENCED_BY_METHYLATION_IN_PANCREATIC_CANCER_1	196	0.273788	1.02413	0.433962	0.820452	1	1171	tags=25%, list=18%, signal=30%
REACTOME_ACTIVATION_OF_THE_MRNA_UPON_BINDING_OF_THE_CAP_BINDING_COMPLEX_AND_EIFS_AND_SUBSEQUENT_BINDING_TO_43S	27	0.37425	1.02405	0.437596	0.81994	1	2347	tags=67%, list=37%, signal=105%
REACTOME_CELLULAR_RESPONSES_TO_STIMULI	343	0.262297	1.02307	0.413187	0.822109	1	1086	tags=20%, list=17%, signal=23%
VANTVEER_BREAST_CANCER_POOR_PROGNOSIS	23	0.389588	1.02217	0.460815	0.823983	1	940	tags=26%, list=15%, signal=30%
HANN_RESISTANCE_TO_BCL2_INHIBITOR_DN	29	0.368031	1.02208	0.441041	0.823542	1	310	tags=14%, list=5%, signal=14%
KIM_WT1_TARGETS_12HR_UP	80	0.305277	1.02108	0.421053	0.825785	1	1277	tags=26%, list=20%, signal=32%
REACTOME_THE_ROLE_OF_NEF_IN_HIV_1_REPLICATION_AND_DISEASE_PATHOGENESIS	16	0.416606	1.02103	0.451662	0.825178	1	1449	tags=31%, list=23%, signal=40%
KEGG_VIRAL_MYOCARDITIS	28	0.366628	1.02064	0.442155	0.825662	1	859	tags=18%, list=13%, signal=21%
NUYTTEN_EZH2_TARGETS_DN	326	0.262133	1.02039	0.42082	0.825652	1	1304	tags=22%, list=20%, signal=26%
CONCANNON_APOPTOSIS_BY_EPOXOMICIN_DN	82	0.303735	1.02035	0.422775	0.825061	1	1564	tags=33%, list=24%, signal=43%
REACTOME_PROTEIN_UBIQUITINATION	39	0.341126	1.02029	0.435556	0.824488	1	1775	tags=38%, list=28%, signal=53%
REACTOME_MEMBRANE_TRAFFICKING	265	0.267097	1.02026	0.446309	0.82384	1	1741	tags=33%, list=27%, signal=44%
WP_MIRNA_REGULATION_OF_DNA_DAMAGE_RESPONSE	30	0.36306	1.0202	0.438729	0.823288	1	498	tags=10%, list=8%, signal=11%
GARCIA_TARGETS_OF_FLI1_AND_DAX1_DN	72	0.310982	1.01987	0.427815	0.82349	1	1174	tags=21%, list=18%, signal=25%
SMIRNOV_CIRCULATING_ENDOTHELIOCYTES_IN_CANCER_UP	91	0.300556	1.01929	0.424282	0.824486	1	831	tags=25%, list=13%, signal=29%
MOREAUX_B_LYMPHOCYTE_MATURATION_BY_TACI_DN	32	0.355669	1.01928	0.444444	0.823784	1	678	tags=22%, list=11%, signal=24%
WP_JAK_STAT_SIGNALING_IN_THE_REGULATION_OF_BETA_CELLS	25	0.380127	1.01916	0.423019	0.823414	1	1264	tags=28%, list=20%, signal=35%
KEGG_NEUROTROPHIN_SIGNALING_PATHWAY	85	0.300345	1.01887	0.438338	0.823557	1	1034	tags=19%, list=16%, signal=22%
DAIRKEE_CANCER_PRONE_RESPONSE_BPA_E2	60	0.316399	1.01832	0.448231	0.824457	1	1206	tags=27%, list=19%, signal=33%
BREDEMEYER_RAG_SIGNALING_VIA_ATM_NOT_VIA_NFKB_UP	21	0.393092	1.01821	0.4448	0.824066	1	1283	tags=33%, list=20%, signal=42%
REACTOME_ORC1_REMOVAL_FROM_CHROMATIN	39	0.341058	1.01756	0.422741	0.825268	1	1701	tags=33%, list=27%, signal=45%
REACTOME_TRANSCRIPTIONAL_REGULATION_BY_TP53	143	0.279782	1.01746	0.421245	0.82486	1	1477	tags=22%, list=23%, signal=28%
DACOSTA_UV_RESPONSE_VIA_ERCC3_TTD_DN	26	0.374011	1.01693	0.440957	0.825711	1	1808	tags=42%, list=28%, signal=59%
KEGG_DRUG_METABOLISM_OTHER_ENZYMES	26	0.372029	1.01674	0.447205	0.825541	1	1519	tags=38%, list=24%, signal=50%
HONMA_DOCETAXEL_RESISTANCE	20	0.39247	1.01663	0.435897	0.825147	1	1489	tags=40%, list=23%, signal=52%
BENPORATH_PRC2_TARGETS	211	0.271438	1.01549	0.430913	0.82767	1	1162	tags=22%, list=18%, signal=26%
ROYLANCE_BREAST_CANCER_16Q_COPY_NUMBER_UP	27	0.37045	1.01509	0.463746	0.828064	1	1054	tags=26%, list=17%, signal=31%
KOYAMA_SEMA3B_TARGETS_DN	124	0.287248	1.01487	0.446753	0.827987	1	813	tags=19%, list=13%, signal=21%
NELSON_RESPONSE_TO_ANDROGEN_UP	46	0.331809	1.01459	0.439828	0.828042	1	752	tags=17%, list=12%, signal=20%
WARTERS_IR_RESPONSE_5GY	20	0.389231	1.01333	0.459588	0.831029	1	189	tags=10%, list=3%, signal=10%
YAGI_AML_WITH_T_9_11_TRANSLOCATION	57	0.31896	1.01319	0.435327	0.83069	1	867	tags=21%, list=14%, signal=24%
YAO_HOXA10_TARGETS_VIA_PROGESTERONE_DN	15	0.412462	1.01279	0.454098	0.831215	1	1198	tags=47%, list=19%, signal=57%
REACTOME_ANTIGEN_PRESENTATION_FOLDING_ASSEMBLY_AND_PEPTIDE_LOADING_OF_CLASS_I_MHC	16	0.404459	1.01236	0.448947	0.831726	1	765	tags=19%, list=12%, signal=21%
PEDRIOLI_MIR31_TARGETS_DN	160	0.277761	1.01167	0.44132	0.83296	1	945	tags=23%, list=15%, signal=26%
BENPORATH_NANOG_TARGETS	370	0.257773	1.01146	0.455531	0.832865	1	1059	tags=19%, list=17%, signal=22%
REACTOME_HOMOLOGY_DIRECTED_REPAIR	43	0.327933	1.01137	0.429403	0.832469	1	1749	tags=35%, list=27%, signal=48%
KYNG_DNA_DAMAGE_BY_4NQO_OR_UV	33	0.3522	1.01119	0.448795	0.83227	1	831	tags=24%, list=13%, signal=28%
RODWELL_AGING_KIDNEY_NO_BLOOD_UP	112	0.290883	1.01098	0.432083	0.832175	1	728	tags=21%, list=11%, signal=23%
REACTOME_RHOG_GTPASE_CYCLE	34	0.346506	1.00989	0.444275	0.834655	1	410	tags=12%, list=6%, signal=13%
SWEET_KRAS_TARGETS_UP	50	0.326121	1.00953	0.476793	0.83501	1	685	tags=22%, list=11%, signal=24%
IZADPANAH_STEM_CELL_ADIPOSE_VS_BONE_DN	46	0.32962	1.00897	0.443953	0.835912	1	1516	tags=24%, list=24%, signal=31%
BIOCARTA_BAD_PATHWAY	20	0.398552	1.0089	0.463533	0.835407	1	1206	tags=35%, list=19%, signal=43%
LINDGREN_BLADDER_CANCER_CLUSTER_2A_DN	62	0.317157	1.0084	0.44	0.836166	1	1185	tags=24%, list=19%, signal=29%
BIOCARTA_TNFR1_PATHWAY	20	0.388184	1.00807	0.448947	0.836429	1	609	tags=15%, list=10%, signal=17%
KYNG_DNA_DAMAGE_BY_UV	29	0.362918	1.0079	0.456716	0.836202	1	554	tags=14%, list=9%, signal=15%
PANGAS_TUMOR_SUPPRESSION_BY_SMAD1_AND_SMAD5_UP	76	0.302322	1.00732	0.437414	0.837169	1	1409	tags=30%, list=22%, signal=38%
KUMAR_TARGETS_OF_MLL_AF9_FUSION	201	0.271647	1.00714	0.454971	0.836989	1	889	tags=18%, list=14%, signal=20%
GOZGIT_ESR1_TARGETS_DN	310	0.258867	1.00705	0.451366	0.836517	1	963	tags=16%, list=15%, signal=18%
KEGG_MELANOGENESIS	52	0.323112	1.00699	0.446281	0.835974	1	1264	tags=25%, list=20%, signal=31%
REACTOME_MITOTIC_METAPHASE_AND_ANAPHASE	89	0.291699	1.00663	0.42801	0.836349	1	1782	tags=34%, list=28%, signal=46%
WP_ALLOGRAFT_REJECTION	60	0.313306	1.00663	0.451657	0.835635	1	933	tags=23%, list=15%, signal=27%
QI_HYPOXIA_TARGETS_OF_HIF1A_AND_FOXA2	18	0.393719	1.00644	0.463453	0.835447	1	184	tags=11%, list=3%, signal=11%
CHIANG_LIVER_CANCER_SUBCLASS_CTNNB1_DN	93	0.290221	1.00583	0.452926	0.836562	1	941	tags=26%, list=15%, signal=30%
COATES_MACROPHAGE_M1_VS_M2_DN	44	0.337088	1.00579	0.461207	0.835961	1	389	tags=14%, list=6%, signal=14%
RICKMAN_HEAD_AND_NECK_CANCER_C	61	0.312963	1.00506	0.448322	0.837315	1	840	tags=20%, list=13%, signal=22%
MARSON_BOUND_BY_FOXP3_STIMULATED	396	0.252838	1.00432	0.476395	0.838727	1	935	tags=15%, list=15%, signal=17%
REACTOME_INTERFERON_SIGNALING	126	0.282628	1.0037	0.440402	0.839826	1	641	tags=13%, list=10%, signal=15%
NAKAMURA_ADIPOGENESIS_LATE_DN	24	0.377971	1.00335	0.481541	0.840121	1	728	tags=25%, list=11%, signal=28%
REACTOME_ABC_FAMILY_PROTEINS_MEDIATED_TRANSPORT	40	0.333159	1.00249	0.454282	0.841923	1	1477	tags=30%, list=23%, signal=39%
REACTOME_FORMATION_OF_INCISION_COMPLEX_IN_GG_NER	20	0.382403	1.00227	0.455814	0.841849	1	1701	tags=45%, list=27%, signal=61%
TURASHVILI_BREAST_LOBULAR_CARCINOMA_VS_DUCTAL_NORMAL_DN	39	0.335893	1.00189	0.468843	0.842292	1	416	tags=10%, list=7%, signal=11%
JINESH_BLEBBISHIELD_VS_LIVE_CONTROL_DN	143	0.278049	1.00183	0.469016	0.841771	1	1077	tags=23%, list=17%, signal=27%
WELCSH_BRCA1_TARGETS_DN	59	0.310056	1.00101	0.474114	0.843385	1	1481	tags=32%, list=23%, signal=42%
NUYTTEN_NIPP1_TARGETS_UP	294	0.259072	0.999813	0.477044	0.846111	1	1163	tags=21%, list=18%, signal=25%
MARTINEZ_RESPONSE_TO_TRABECTEDIN	24	0.375478	0.999738	0.475819	0.845593	1	1192	tags=38%, list=19%, signal=46%
YAGI_AML_WITH_11Q23_REARRANGED	163	0.273388	0.999733	0.456897	0.844892	1	928	tags=19%, list=15%, signal=22%
JOSEPH_RESPONSE_TO_SODIUM_BUTYRATE_UP	22	0.372489	0.999585	0.450077	0.844591	1	358	tags=18%, list=6%, signal=19%
DAZARD_RESPONSE_TO_UV_SCC_UP	68	0.305785	0.999338	0.48405	0.844608	1	1796	tags=50%, list=28%, signal=69%
SA_TRKA_RECEPTOR	15	0.410352	0.999099	0.47504	0.844593	1	789	tags=20%, list=12%, signal=23%
YANG_BREAST_CANCER_ESR1_LASER_DN	19	0.384647	0.997878	0.46571	0.847385	1	757	tags=26%, list=12%, signal=30%
REACTOME_IL_6_TYPE_CYTOKINE_RECEPTOR_LIGAND_INTERACTIONS	15	0.413234	0.997759	0.473354	0.84701	1	1592	tags=40%, list=25%, signal=53%
REACTOME_SCF_BETA_TRCP_MEDIATED_DEGRADATION_OF_EMI1	33	0.349071	0.997037	0.462882	0.848376	1	1701	tags=36%, list=27%, signal=49%
BENPORATH_ES_WITH_H3K27ME3	392	0.253296	0.996928	0.49453	0.84795	1	1241	tags=22%, list=19%, signal=26%
VARELA_ZMPSTE24_TARGETS_UP	21	0.38491	0.996781	0.484018	0.847662	1	391	tags=14%, list=6%, signal=15%
TORCHIA_TARGETS_OF_EWSR1_FLI1_FUSION_UP	118	0.282075	0.996622	0.486726	0.84743	1	1768	tags=36%, list=28%, signal=48%
VANHARANTA_UTERINE_FIBROID_WITH_7Q_DELETION_UP	25	0.366268	0.996085	0.470679	0.848333	1	1274	tags=40%, list=20%, signal=50%
LU_AGING_BRAIN_DN	83	0.295514	0.996034	0.482713	0.847777	1	1073	tags=20%, list=17%, signal=24%
RICKMAN_TUMOR_DIFFERENTIATED_WELL_VS_MODERATELY_DN	55	0.321056	0.994998	0.492775	0.850004	1	827	tags=20%, list=13%, signal=23%
SEKI_INFLAMMATORY_RESPONSE_LPS_UP	45	0.322076	0.994805	0.457865	0.849842	1	769	tags=22%, list=12%, signal=25%
WAMUNYOKOLI_OVARIAN_CANCER_LMP_DN	91	0.292278	0.994682	0.477979	0.849501	1	1254	tags=25%, list=20%, signal=31%
MATTIOLI_MULTIPLE_MYELOMA_WITH_14Q32_TRANSLOCATIONS	15	0.40304	0.994301	0.469453	0.849861	1	416	tags=20%, list=7%, signal=21%
HOFMANN_CELL_LYMPHOMA_DN	22	0.37764	0.994096	0.483516	0.849732	1	950	tags=23%, list=15%, signal=27%
IGARASHI_ATF4_TARGETS_DN	49	0.316384	0.99313	0.495063	0.851872	1	148	tags=6%, list=2%, signal=6%
JISON_SICKLE_CELL_DISEASE_DN	68	0.306569	0.992924	0.46583	0.851765	1	1589	tags=28%, list=25%, signal=37%
DARWICHE_SQUAMOUS_CELL_CARCINOMA_DN	69	0.299923	0.99259	0.466135	0.851959	1	1005	tags=16%, list=16%, signal=19%
NADERI_BREAST_CANCER_PROGNOSIS_UP	18	0.400536	0.991941	0.49375	0.853097	1	915	tags=22%, list=14%, signal=26%
BAE_BRCA1_TARGETS_UP	38	0.335595	0.991867	0.453488	0.852601	1	1055	tags=24%, list=17%, signal=28%
REACTOME_SWITCHING_OF_ORIGINS_TO_A_POST_REPLICATIVE_STATE	47	0.325665	0.991342	0.482066	0.853374	1	1578	tags=28%, list=25%, signal=36%
REACTOME_COPI_DEPENDENT_GOLGI_TO_ER_RETROGRADE_TRAFFIC	29	0.347436	0.990084	0.472727	0.856283	1	1083	tags=21%, list=17%, signal=25%
MORI_PRE_BI_LYMPHOCYTE_UP	38	0.33719	0.989989	0.473525	0.855839	1	1010	tags=24%, list=16%, signal=28%
REACTOME_VIRAL_INFECTION_PATHWAYS	338	0.25366	0.989934	0.496711	0.855268	1	1086	tags=18%, list=17%, signal=21%
SHEPARD_CRASH_AND_BURN_MUTANT_DN	62	0.305928	0.989858	0.480218	0.854778	1	112	tags=6%, list=2%, signal=7%
BECKER_TAMOXIFEN_RESISTANCE_UP	29	0.354479	0.989733	0.503726	0.854437	1	1610	tags=34%, list=25%, signal=46%
REACTOME_STRIATED_MUSCLE_CONTRACTION	22	0.377598	0.989557	0.460815	0.854252	1	1791	tags=41%, list=28%, signal=57%
MIKKELSEN_NPC_ICP_WITH_H3K4ME3	162	0.271026	0.989433	0.478208	0.853898	1	1648	tags=34%, list=26%, signal=45%
NUYTTEN_EZH2_TARGETS_UP	487	0.24996	0.988947	0.521511	0.854548	1	959	tags=18%, list=15%, signal=19%
ZHAN_MULTIPLE_MYELOMA_MF_UP	23	0.36855	0.988341	0.49403	0.855525	1	702	tags=30%, list=11%, signal=34%
REACTOME_SLC_MEDIATED_TRANSMEMBRANE_TRANSPORT	26	0.362955	0.9882	0.484802	0.855237	1	2420	tags=58%, list=38%, signal=93%
PID_IL27_PATHWAY	19	0.384624	0.98807	0.493569	0.854896	1	858	tags=21%, list=13%, signal=24%
PID_AMB2_NEUTROPHILS_PATHWAY	35	0.33777	0.987711	0.484568	0.855227	1	1217	tags=31%, list=19%, signal=39%
MCCLUNG_CREB1_TARGETS_UP	47	0.323388	0.986206	0.479197	0.858788	1	1380	tags=36%, list=22%, signal=46%
MOHANKUMAR_HOXA1_TARGETS_DN	79	0.294853	0.985832	0.470899	0.85915	1	603	tags=14%, list=9%, signal=15%
ROZANOV_MMP14_TARGETS_UP	138	0.273293	0.985192	0.505012	0.860288	1	523	tags=12%, list=8%, signal=13%
WESTON_VEGFA_TARGETS	62	0.301899	0.984528	0.502122	0.861415	1	879	tags=24%, list=14%, signal=28%
REACTOME_INTERLEUKIN_6_FAMILY_SIGNALING	22	0.365992	0.984454	0.495208	0.860909	1	1654	tags=41%, list=26%, signal=55%
YIH_RESPONSE_TO_ARSENITE_C3	18	0.394879	0.98412	0.474843	0.861143	1	25	tags=6%, list=0%, signal=6%
COLINA_TARGETS_OF_4EBP1_AND_4EBP2	175	0.267078	0.983954	0.505938	0.860943	1	1399	tags=28%, list=22%, signal=35%
REACTOME_APOPTOSIS	116	0.283001	0.983672	0.497436	0.861079	1	1722	tags=31%, list=27%, signal=42%
WANG_RESPONSE_TO_GSK3_INHIBITOR_SB216763_DN	142	0.270178	0.983513	0.509506	0.860826	1	913	tags=15%, list=14%, signal=18%
KUNINGER_IGF1_VS_PDGFB_TARGETS_UP	35	0.342381	0.982953	0.490137	0.861745	1	1696	tags=40%, list=27%, signal=54%
BOYAULT_LIVER_CANCER_SUBCLASS_G3_UP	92	0.287007	0.982813	0.518807	0.86143	1	1909	tags=39%, list=30%, signal=55%
WP_INTERFERON_TYPE_I_SIGNALING_PATHWAYS	32	0.348713	0.982469	0.50508	0.861687	1	905	tags=19%, list=14%, signal=22%
ONDER_CDH1_TARGETS_2_DN	229	0.259086	0.982215	0.533958	0.861703	1	666	tags=14%, list=10%, signal=16%
WP_MBDNF_AND_PROBDNF_REGULATION_OF_GABA_NEUROTRANSMISSION	15	0.397496	0.981483	0.497577	0.863046	1	515	tags=27%, list=8%, signal=29%
ZHU_CMV_24_HR_UP	53	0.317246	0.981422	0.488308	0.862518	1	1610	tags=36%, list=25%, signal=48%
REACTOME_METABOLISM_OF_POLYAMINES	35	0.335373	0.981218	0.48105	0.862441	1	1423	tags=29%, list=22%, signal=37%
FAELT_B_CLL_WITH_VH3_21_UP	16	0.395877	0.981217	0.50165	0.861745	1	162	tags=13%, list=3%, signal=13%
MILI_PSEUDOPODIA	15	0.398133	0.981002	0.493691	0.861648	1	1913	tags=47%, list=30%, signal=66%
MEBARKI_HCC_PROGENITOR_WNT_UP_CTNNB1_INDEPENDENT	17	0.389611	0.980916	0.500803	0.861201	1	1421	tags=47%, list=22%, signal=60%
BUFFA_HYPOXIA_METAGENE	25	0.366923	0.980832	0.501534	0.860729	1	1158	tags=28%, list=18%, signal=34%
GOLUB_ALL_VS_AML_DN	19	0.380657	0.9805	0.496835	0.860962	1	933	tags=32%, list=15%, signal=37%
VALK_AML_CLUSTER_3	17	0.394844	0.980245	0.501678	0.860965	1	771	tags=29%, list=12%, signal=33%
NAGASHIMA_NRG1_SIGNALING_UP	80	0.294271	0.979839	0.509358	0.861417	1	675	tags=10%, list=11%, signal=11%
KEGG_MEDICUS_VARIANT_MUTATION_CAUSED_ABERRANT_HTT_TO_26S_PROTEASOME_MEDIATED_PROTEIN_DEGRADATION	22	0.36726	0.979414	0.479876	0.861932	1	1423	tags=36%, list=22%, signal=47%
REACTOME_PEPTIDE_HORMONE_METABOLISM	50	0.318294	0.978916	0.489041	0.86264	1	649	tags=14%, list=10%, signal=15%
KEGG_MEDICUS_VARIANT_MUTATION_CAUSED_ABERRANT_SNCA_TO_26S_PROTEASOME_MEDIATED_PROTEIN_DEGRADATION	23	0.36663	0.978834	0.496206	0.862171	1	1423	tags=35%, list=22%, signal=45%
BENPORATH_SUZ12_TARGETS	368	0.250645	0.978302	0.545455	0.862939	1	1241	tags=21%, list=19%, signal=25%
RODRIGUES_THYROID_CARCINOMA_ANAPLASTIC_DN	203	0.262652	0.977951	0.534562	0.863252	1	1272	tags=22%, list=20%, signal=26%
BASSO_HAIRY_CELL_LEUKEMIA_UP	39	0.328392	0.977549	0.486252	0.863646	1	1053	tags=28%, list=16%, signal=34%
CHARAFE_BREAST_CANCER_LUMINAL_VS_MESENCHYMAL_DN	217	0.256135	0.977518	0.520278	0.863025	1	943	tags=19%, list=15%, signal=22%
REACTOME_RUNX1_REGULATES_GENES_INVOLVED_IN_MEGAKARYOCYTE_DIFFERENTIATION_AND_PLATELET_FUNCTION	20	0.37953	0.976993	0.525741	0.863842	1	142	tags=20%, list=2%, signal=20%
LINDSTEDT_DENDRITIC_CELL_MATURATION_A	49	0.313325	0.976338	0.492221	0.864987	1	933	tags=24%, list=15%, signal=28%
NAKAYAMA_SOFT_TISSUE_TUMORS_PCA1_UP	55	0.308734	0.975043	0.492199	0.86784	1	1147	tags=35%, list=18%, signal=42%
HOFFMANN_IMMATURE_TO_MATURE_B_LYMPHOCYTE_DN	25	0.356597	0.974913	0.518741	0.867499	1	1120	tags=24%, list=18%, signal=29%
RIZKI_TUMOR_INVASIVENESS_2D_DN	26	0.35866	0.974328	0.504658	0.868466	1	921	tags=27%, list=14%, signal=31%
GENTILE_UV_RESPONSE_CLUSTER_D7	19	0.381068	0.973881	0.510448	0.869017	1	1714	tags=42%, list=27%, signal=57%
ROESSLER_LIVER_CANCER_METASTASIS_UP	52	0.310616	0.973846	0.506964	0.868416	1	187	tags=10%, list=3%, signal=10%
CHENG_RESPONSE_TO_NICKEL_ACETATE	22	0.369317	0.973696	0.47874	0.868132	1	918	tags=32%, list=14%, signal=37%
PASINI_SUZ12_TARGETS_UP	42	0.319915	0.973348	0.505095	0.868373	1	1693	tags=29%, list=27%, signal=39%
REACTOME_AUTOPHAGY	61	0.303661	0.972953	0.514563	0.868766	1	1730	tags=39%, list=27%, signal=53%
ACEVEDO_LIVER_TUMOR_VS_NORMAL_ADJACENT_TISSUE_UP	370	0.249487	0.972261	0.552828	0.869951	1	1579	tags=28%, list=25%, signal=35%
JECHLINGER_EPITHELIAL_TO_MESENCHYMAL_TRANSITION_UP	50	0.313691	0.971976	0.521739	0.870044	1	1279	tags=36%, list=20%, signal=45%
SANSOM_APC_TARGETS_DN	201	0.259525	0.971743	0.528857	0.870035	1	1255	tags=26%, list=20%, signal=31%
GOBERT_OLIGODENDROCYTE_DIFFERENTIATION_DN	373	0.250204	0.971729	0.556989	0.869373	1	926	tags=16%, list=15%, signal=17%
PID_MYC_ACTIV_PATHWAY	44	0.318009	0.971601	0.498576	0.869041	1	1158	tags=25%, list=18%, signal=30%
REACTOME_LATE_ENDOSOMAL_MICROAUTOPHAGY	20	0.367913	0.971076	0.525903	0.869824	1	1730	tags=45%, list=27%, signal=62%
REACTOME_REPRODUCTION	28	0.347022	0.970838	0.514158	0.869793	1	1344	tags=32%, list=21%, signal=41%
WILCOX_RESPONSE_TO_PROGESTERONE_DN	33	0.339351	0.97024	0.514925	0.870749	1	811	tags=27%, list=13%, signal=31%
ALFANO_MYC_TARGETS	118	0.274398	0.969573	0.510719	0.871959	1	1140	tags=22%, list=18%, signal=26%
REACTOME_TELOMERE_MAINTENANCE	25	0.355916	0.969253	0.503175	0.87214	1	345	tags=12%, list=5%, signal=13%
FLECHNER_BIOPSY_KIDNEY_TRANSPLANT_REJECTED_VS_OK_UP	60	0.299599	0.969172	0.495902	0.871687	1	1029	tags=27%, list=16%, signal=31%
REACTOME_SOMITOGENESIS	33	0.331481	0.968817	0.516272	0.871918	1	1423	tags=30%, list=22%, signal=39%
REACTOME_REGULATION_OF_PTEN_STABILITY_AND_ACTIVITY	44	0.318389	0.967906	0.5081	0.873748	1	1701	tags=34%, list=27%, signal=46%
KEGG_CARDIAC_MUSCLE_CONTRACTION	23	0.361627	0.967267	0.527864	0.874836	1	1440	tags=30%, list=23%, signal=39%
FLECHNER_PBL_KIDNEY_TRANSPLANT_OK_VS_DONOR_DN	16	0.391315	0.966376	0.51664	0.876668	1	358	tags=19%, list=6%, signal=20%
REACTOME_SARS_COV_INFECTIONS	214	0.257923	0.966293	0.550406	0.876215	1	957	tags=18%, list=15%, signal=20%
KEGG_ETHER_LIPID_METABOLISM	17	0.387372	0.966284	0.51811	0.875553	1	832	tags=35%, list=13%, signal=40%
RIZKI_TUMOR_INVASIVENESS_2D_UP	32	0.333699	0.966089	0.513932	0.875438	1	1399	tags=38%, list=22%, signal=48%
KEGG_ALLOGRAFT_REJECTION	19	0.383746	0.965605	0.51634	0.876034	1	2115	tags=53%, list=33%, signal=78%
REACTOME_SEPARATION_OF_SISTER_CHROMATIDS	71	0.292669	0.965494	0.522581	0.875648	1	1701	tags=32%, list=27%, signal=44%
WP_NEURAL_CREST_CELL_MIGRATION_DURING_DEVELOPMENT	26	0.353619	0.965106	0.518968	0.876025	1	789	tags=31%, list=12%, signal=35%
CERVERA_SDHB_TARGETS_2	60	0.305872	0.964886	0.533333	0.87595	1	1494	tags=35%, list=23%, signal=45%
REACTOME_CELL_CELL_JUNCTION_ORGANIZATION	39	0.32003	0.964846	0.545058	0.875385	1	1890	tags=44%, list=30%, signal=62%
TURASHVILI_BREAST_NORMAL_DUCTAL_VS_LOBULAR_UP	22	0.360329	0.963106	0.509288	0.87955	1	869	tags=27%, list=14%, signal=31%
CHEN_NEUROBLASTOMA_COPY_NUMBER_GAINS	23	0.353541	0.962922	0.519293	0.87936	1	1618	tags=35%, list=25%, signal=46%
REACTOME_CHROMOSOME_MAINTENANCE	28	0.346021	0.962188	0.50463	0.880713	1	867	tags=18%, list=14%, signal=21%
KEGG_MEDICUS_REFERENCE_FGF_FGFR_PI3K_SIGNALING_PATHWAY	26	0.345172	0.961993	0.506098	0.880575	1	1216	tags=19%, list=19%, signal=24%
KEGG_BASAL_CELL_CARCINOMA	26	0.353291	0.961779	0.512195	0.880489	1	1196	tags=31%, list=19%, signal=38%
KIM_GERMINAL_CENTER_T_HELPER_UP	25	0.354184	0.961715	0.530179	0.879979	1	1404	tags=32%, list=22%, signal=41%
WIEDERSCHAIN_TARGETS_OF_BMI1_AND_PCGF2	32	0.339191	0.961471	0.545727	0.879993	1	1139	tags=31%, list=18%, signal=38%
REACTOME_ASPARAGINE_N_LINKED_GLYCOSYLATION	136	0.266101	0.960916	0.540609	0.880888	1	1899	tags=39%, list=30%, signal=54%
IGLESIAS_E2F_TARGETS_UP	86	0.28394	0.960272	0.540397	0.882007	1	879	tags=20%, list=14%, signal=23%
PID_HDAC_CLASSI_PATHWAY	28	0.349517	0.959956	0.521802	0.882185	1	1892	tags=50%, list=30%, signal=71%
WP_FOXP3_IN_COVID_19	15	0.395373	0.959782	0.527778	0.881979	1	1884	tags=40%, list=30%, signal=57%
REACTOME_TNFS_BIND_THEIR_PHYSIOLOGICAL_RECEPTORS	27	0.347257	0.959021	0.537152	0.883393	1	1005	tags=26%, list=16%, signal=31%
REACTOME_SIGNALING_BY_ERYTHROPOIETIN	20	0.371835	0.958742	0.520062	0.883457	1	42	tags=5%, list=1%, signal=5%
REACTOME_SARS_COV_2_ACTIVATES_MODULATES_INNATE_AND_ADAPTIVE_IMMUNE_RESPONSES	55	0.301238	0.958324	0.523416	0.883922	1	524	tags=15%, list=8%, signal=16%
REACTOME_CELLULAR_RESPONSE_TO_CHEMICAL_STRESS	126	0.269675	0.957979	0.562189	0.88417	1	1110	tags=25%, list=17%, signal=29%
WP_2Q13_COPY_NUMBER_VARIATION_SYNDROME	39	0.320258	0.95783	0.523878	0.8839	1	1030	tags=21%, list=16%, signal=24%
WP_VEGFA_VEGFR2_SIGNALING	253	0.251259	0.957075	0.573563	0.885263	1	1047	tags=21%, list=16%, signal=25%
WP_HIPPO_MERLIN_SIGNALING_DYSREGULATION	77	0.289901	0.957016	0.55149	0.884736	1	1301	tags=27%, list=20%, signal=34%
STAMBOLSKY_TARGETS_OF_MUTATED_TP53_UP	18	0.382502	0.956756	0.520124	0.884729	1	905	tags=22%, list=14%, signal=26%
REACTOME_ISG15_ANTIVIRAL_MECHANISM	33	0.33241	0.956565	0.52608	0.884567	1	1489	tags=30%, list=23%, signal=39%
SARRIO_EPITHELIAL_MESENCHYMAL_TRANSITION_DN	84	0.283355	0.956466	0.53557	0.884145	1	972	tags=25%, list=15%, signal=29%
BERENJENO_TRANSFORMED_BY_RHOA_UP	256	0.248903	0.956459	0.568807	0.883479	1	1158	tags=21%, list=18%, signal=25%
REACTOME_ADHERENS_JUNCTIONS_INTERACTIONS	36	0.327874	0.956359	0.534682	0.883092	1	1023	tags=25%, list=16%, signal=30%
SCHAEFFER_PROSTATE_DEVELOPMENT_48HR_UP	184	0.259546	0.956063	0.576372	0.883243	1	873	tags=17%, list=14%, signal=19%
KEGG_MEDICUS_REFERENCE_IL6_FAMILY_TO_JAK_STAT_SIGNALING_PATHWAY	23	0.35684	0.955958	0.522508	0.882866	1	1752	tags=43%, list=27%, signal=60%
REACTOME_DISEASES_OF_METABOLISM	124	0.268953	0.955866	0.54064	0.882452	1	1599	tags=37%, list=25%, signal=49%
ZHU_CMV_24_HR_DN	53	0.305866	0.954536	0.538462	0.885377	1	816	tags=23%, list=13%, signal=26%
FLECHNER_PBL_KIDNEY_TRANSPLANT_OK_VS_DONOR_UP	73	0.287574	0.953882	0.538889	0.886432	1	1724	tags=41%, list=27%, signal=56%
SCIAN_INVERSED_TARGETS_OF_TP53_AND_TP73_DN	18	0.376679	0.953878	0.524409	0.885763	1	757	tags=17%, list=12%, signal=19%
GAUSSMANN_MLL_AF4_FUSION_TARGETS_A_UP	71	0.291364	0.953849	0.563003	0.885158	1	996	tags=24%, list=16%, signal=28%
RIZKI_TUMOR_INVASIVENESS_3D_UP	99	0.28048	0.953531	0.578064	0.88535	1	1601	tags=34%, list=25%, signal=45%
GROSS_HYPOXIA_VIA_HIF1A_UP	39	0.314586	0.9523	0.545058	0.887933	1	1632	tags=38%, list=26%, signal=51%
REACTOME_BUDDING_AND_MATURATION_OF_HIV_VIRION	16	0.390296	0.952213	0.514852	0.887461	1	2030	tags=63%, list=32%, signal=91%
REACTOME_REGULATION_OF_HOMOTYPIC_CELL_CELL_ADHESION	15	0.391602	0.951988	0.548701	0.887424	1	1301	tags=33%, list=20%, signal=42%
BOYAULT_LIVER_CANCER_SUBCLASS_G6_UP	34	0.332197	0.951829	0.554913	0.887188	1	1760	tags=50%, list=28%, signal=69%
BIOCARTA_STEM_PATHWAY	15	0.390745	0.951245	0.518809	0.888146	1	1030	tags=27%, list=16%, signal=32%
RIGGI_EWING_SARCOMA_PROGENITOR_UP	207	0.252012	0.950793	0.58783	0.88871	1	794	tags=15%, list=12%, signal=17%
REACTOME_REGULATION_OF_RAS_BY_GAPS	37	0.325153	0.950774	0.547009	0.888081	1	1485	tags=32%, list=23%, signal=42%
TSENG_IRS1_TARGETS_UP	56	0.302287	0.950479	0.544056	0.888238	1	1164	tags=27%, list=18%, signal=32%
WP_CELL_MIGRATION_AND_INVASION_THROUGH_P75NTR	26	0.348561	0.950327	0.51932	0.887969	1	789	tags=31%, list=12%, signal=35%
DANG_BOUND_BY_MYC	465	0.240963	0.950262	0.632696	0.88748	1	776	tags=16%, list=12%, signal=17%
BLANCO_MELO_MERS_COV_INFECTION_MCR5_CELLS_DN	19	0.365251	0.949772	0.559809	0.888058	1	882	tags=37%, list=14%, signal=43%
SHAFFER_IRF4_TARGETS_IN_PLASMA_CELL_VS_MATURE_B_LYMPHOCYTE	47	0.307167	0.949405	0.560345	0.888378	1	989	tags=21%, list=15%, signal=25%
REACTOME_COSTIMULATION_BY_THE_CD28_FAMILY	39	0.321379	0.9491	0.545852	0.888528	1	859	tags=18%, list=13%, signal=21%
WATANABE_COLON_CANCER_MSI_VS_MSS_UP	16	0.391368	0.948988	0.556452	0.888137	1	1822	tags=44%, list=29%, signal=61%
RASHI_RESPONSE_TO_IONIZING_RADIATION_4	26	0.343896	0.948747	0.528358	0.888072	1	733	tags=19%, list=11%, signal=22%
IBRAHIM_NRF2_UP	235	0.249075	0.948615	0.610227	0.887741	1	1578	tags=29%, list=25%, signal=37%
SHETH_LIVER_CANCER_VS_TXNIP_LOSS_PAM2	85	0.278224	0.948593	0.543243	0.887141	1	1730	tags=35%, list=27%, signal=48%
BILANGES_SERUM_AND_RAPAMYCIN_SENSITIVE_GENES	24	0.356405	0.948193	0.542113	0.887557	1	1703	tags=46%, list=27%, signal=62%
GAVIN_FOXP3_TARGETS_CLUSTER_T7	53	0.300823	0.948174	0.548798	0.886941	1	1058	tags=28%, list=17%, signal=34%
CREIGHTON_ENDOCRINE_THERAPY_RESISTANCE_4	114	0.267561	0.948135	0.564394	0.88638	1	1210	tags=19%, list=19%, signal=23%
MARTINEZ_RB1_AND_TP53_TARGETS_DN	235	0.251002	0.947233	0.600679	0.888179	1	1467	tags=23%, list=23%, signal=28%
TURASHVILI_BREAST_DUCTAL_CARCINOMA_VS_LOBULAR_NORMAL_UP	30	0.334114	0.947231	0.529954	0.887515	1	1036	tags=33%, list=16%, signal=40%
TRAYNOR_RETT_SYNDROM_UP	20	0.36732	0.947128	0.543089	0.887113	1	858	tags=30%, list=13%, signal=35%
SNIJDERS_AMPLIFIED_IN_HEAD_AND_NECK_TUMORS	23	0.355855	0.946935	0.534351	0.886957	1	827	tags=17%, list=13%, signal=20%
REACTOME_SARS_COV_1_HOST_INTERACTIONS	54	0.299375	0.946863	0.556657	0.886479	1	1635	tags=37%, list=26%, signal=49%
MMS_MOUSE_LYMPH_HIGH_4HRS_UP	22	0.361534	0.945511	0.548742	0.889279	1	1203	tags=36%, list=19%, signal=45%
REACTOME_COLLAGEN_DEGRADATION	40	0.316611	0.945412	0.560117	0.888873	1	941	tags=28%, list=15%, signal=32%
CHAUHAN_RESPONSE_TO_METHOXYESTRADIOL_DN	69	0.287766	0.9452	0.567531	0.888769	1	1911	tags=43%, list=30%, signal=61%
CASORELLI_APL_SECONDARY_VS_DE_NOVO_UP	15	0.38928	0.944241	0.54876	0.890734	1	1022	tags=27%, list=16%, signal=32%
REACTOME_EPHRIN_SIGNALING	16	0.381538	0.943684	0.540335	0.891554	1	1585	tags=38%, list=25%, signal=50%
REACTOME_MITOTIC_SPINDLE_CHECKPOINT	37	0.317609	0.94336	0.567227	0.891759	1	1688	tags=32%, list=26%, signal=44%
REACTOME_FOXO_MEDIATED_TRANSCRIPTION	47	0.309898	0.94308	0.535354	0.891871	1	957	tags=15%, list=15%, signal=17%
FOROUTAN_TGFB_EMT_DN	50	0.30169	0.943021	0.551821	0.89135	1	640	tags=12%, list=10%, signal=13%
CHIARADONNA_NEOPLASTIC_TRANSFORMATION_KRAS_CDC25_DN	33	0.329134	0.942873	0.555891	0.8911	1	996	tags=24%, list=16%, signal=29%
ANDERSEN_CHOLANGIOCARCINOMA_CLASS2	71	0.288246	0.942704	0.564171	0.890892	1	1019	tags=21%, list=16%, signal=25%
MARTINEZ_TP53_TARGETS_DN	243	0.247306	0.942268	0.618497	0.891378	1	1085	tags=17%, list=17%, signal=20%
HAMAI_APOPTOSIS_VIA_TRAIL_DN	89	0.27621	0.94087	0.569536	0.894366	1	1529	tags=29%, list=24%, signal=38%
BROWNE_HCMV_INFECTION_8HR_UP	53	0.296172	0.940772	0.590786	0.893957	1	790	tags=15%, list=12%, signal=17%
HUMMERICH_SKIN_CANCER_PROGRESSION_UP	61	0.29139	0.940668	0.560976	0.893571	1	637	tags=20%, list=10%, signal=22%
LEE_CALORIE_RESTRICTION_MUSCLE_UP	25	0.34416	0.939717	0.542636	0.895384	1	1432	tags=32%, list=22%, signal=41%
KEGG_MEDICUS_VARIANT_MUTATION_INACTIVATED_VCP_TO_26S_PROTEASOME_MEDIATED_PROTEIN_DEGRADATION	26	0.342501	0.939587	0.542453	0.895055	1	1477	tags=35%, list=23%, signal=45%
REACTOME_SCF_SKP2_MEDIATED_DEGRADATION_OF_P27_P21	42	0.311265	0.939585	0.550365	0.894396	1	1701	tags=31%, list=27%, signal=42%
BLANCO_MELO_BRONCHIAL_EPITHELIAL_CELLS_INFLUENZA_A_DEL_NS1_INFECTION_UP	268	0.245477	0.938586	0.61194	0.896372	1	1422	tags=28%, list=22%, signal=35%
RUTELLA_RESPONSE_TO_HGF_VS_CSF2RB_AND_IL4_DN	137	0.260149	0.938524	0.605096	0.895863	1	620	tags=12%, list=10%, signal=13%
WP_FACTORS_AND_PATHWAYS_AFFECTING_INSULIN_LIKE_GROWTH_FACTOR_IGF1_AKT_SIGNALING	23	0.344125	0.938494	0.548183	0.895283	1	1206	tags=26%, list=19%, signal=32%
FOROUTAN_INTEGRATED_TGFB_EMT_DN	37	0.318117	0.936655	0.574156	0.899482	1	640	tags=14%, list=10%, signal=15%
TOYOTA_TARGETS_OF_MIR34B_AND_MIR34C	137	0.259951	0.936397	0.599028	0.899471	1	1349	tags=25%, list=21%, signal=31%
BROWNE_HCMV_INFECTION_18HR_DN	82	0.279647	0.935521	0.577483	0.901136	1	994	tags=23%, list=16%, signal=27%
REACTOME_RETROGRADE_TRANSPORT_AT_THE_TRANS_GOLGI_NETWORK	19	0.367492	0.935471	0.54386	0.900612	1	1208	tags=32%, list=19%, signal=39%
TONKS_TARGETS_OF_RUNX1_RUNX1T1_FUSION_ERYTHROCYTE_UP	82	0.277578	0.935416	0.590476	0.900087	1	872	tags=18%, list=14%, signal=21%
TSAI_RESPONSE_TO_IONIZING_RADIATION	88	0.274826	0.935158	0.607742	0.900113	1	858	tags=18%, list=13%, signal=21%
HANN_RESISTANCE_TO_BCL2_INHIBITOR_UP	16	0.377663	0.935157	0.529887	0.899454	1	1410	tags=31%, list=22%, signal=40%
REACTOME_HIV_INFECTION	104	0.269728	0.934828	0.606141	0.899631	1	1730	tags=31%, list=27%, signal=42%
IVANOVA_HEMATOPOIESIS_STEM_CELL_LONG_TERM	82	0.280555	0.934597	0.588874	0.899585	1	1217	tags=27%, list=19%, signal=33%
GRYDER_PAX3FOXO1_ENHANCERS_KO_DOWN	182	0.253212	0.934531	0.616845	0.899102	1	1135	tags=21%, list=18%, signal=25%
MARTINEZ_RESPONSE_TO_TRABECTEDIN_DN	109	0.264715	0.934325	0.610127	0.898963	1	1406	tags=25%, list=22%, signal=31%
REACTOME_DOWNSTREAM_SIGNALING_EVENTS_OF_B_CELL_RECEPTOR_BCR	49	0.303767	0.934223	0.571227	0.898559	1	1578	tags=33%, list=25%, signal=43%
BLANCO_MELO_MERS_COV_INFECTION_MCR5_CELLS_UP	66	0.288037	0.933812	0.570461	0.898959	1	495	tags=14%, list=8%, signal=15%
BIOCARTA_DEATH_PATHWAY	20	0.363286	0.9337	0.556575	0.898596	1	1605	tags=35%, list=25%, signal=47%
ICHIBA_GRAFT_VERSUS_HOST_DISEASE_D7_UP	61	0.292965	0.933093	0.586445	0.899496	1	858	tags=18%, list=13%, signal=21%
NGUYEN_NOTCH1_TARGETS_DN	42	0.311785	0.933022	0.584637	0.899009	1	1311	tags=29%, list=21%, signal=36%
RIGGI_EWING_SARCOMA_PROGENITOR_DN	81	0.281922	0.932609	0.567123	0.899434	1	987	tags=23%, list=15%, signal=27%
VANTVEER_BREAST_CANCER_METASTASIS_UP	27	0.341797	0.93224	0.566978	0.899698	1	940	tags=26%, list=15%, signal=30%
REACTOME_PKMTS_METHYLATE_HISTONE_LYSINES	18	0.372432	0.932143	0.549606	0.899288	1	131	tags=11%, list=2%, signal=11%
LIN_NPAS4_TARGETS_UP	57	0.292442	0.931954	0.574286	0.899118	1	656	tags=18%, list=10%, signal=19%
REACTOME_MYOGENESIS	19	0.36722	0.931679	0.588907	0.899153	1	655	tags=21%, list=10%, signal=23%
CHARAFE_BREAST_CANCER_BASAL_VS_MESENCHYMAL_UP	52	0.300014	0.931554	0.577717	0.898818	1	1452	tags=27%, list=23%, signal=35%
BENPORATH_OCT4_TARGETS	111	0.268023	0.93116	0.613695	0.8992	1	1222	tags=23%, list=19%, signal=27%
SENESE_HDAC1_AND_HDAC2_TARGETS_DN	92	0.269873	0.930466	0.606711	0.900314	1	1836	tags=35%, list=29%, signal=48%
LIAO_METASTASIS	206	0.249734	0.930235	0.620531	0.900244	1	942	tags=17%, list=15%, signal=20%
CHIANG_LIVER_CANCER_SUBCLASS_UNANNOTATED_UP	40	0.308662	0.930161	0.554033	0.899797	1	906	tags=20%, list=14%, signal=23%
STREICHER_LSM1_TARGETS_DN	15	0.379618	0.929897	0.540134	0.899827	1	1418	tags=27%, list=22%, signal=34%
MIKKELSEN_MEF_LCP_WITH_H3K4ME3	58	0.29369	0.929509	0.590327	0.900153	1	1096	tags=24%, list=17%, signal=29%
REACTOME_ANTIVIRAL_MECHANISM_BY_IFN_STIMULATED_GENES	65	0.285671	0.929024	0.591036	0.900751	1	1701	tags=31%, list=27%, signal=42%
SIG_REGULATION_OF_THE_ACTIN_CYTOSKELETON_BY_RHO_GTPASES	19	0.360529	0.928257	0.555556	0.90207	1	789	tags=21%, list=12%, signal=24%
GAVIN_FOXP3_TARGETS_CLUSTER_P6	41	0.311171	0.928201	0.58806	0.901576	1	971	tags=22%, list=15%, signal=26%
SENESE_HDAC3_TARGETS_UP	216	0.246075	0.928079	0.638221	0.901223	1	958	tags=19%, list=15%, signal=22%
TURASHVILI_BREAST_LOBULAR_CARCINOMA_VS_DUCTAL_NORMAL_UP	38	0.316094	0.927826	0.583456	0.90123	1	1007	tags=29%, list=16%, signal=34%
WP_THYROXINE_THYROID_HORMONE_PRODUCTION	16	0.374706	0.927566	0.568218	0.901264	1	349	tags=13%, list=5%, signal=13%
GAZDA_DIAMOND_BLACKFAN_ANEMIA_MYELOID_DN	20	0.360531	0.92741	0.53917	0.900996	1	219	tags=10%, list=3%, signal=10%
HAHTOLA_MYCOSIS_FUNGOIDES_SKIN_UP	90	0.26983	0.926356	0.611538	0.903104	1	1298	tags=26%, list=20%, signal=32%
REACTOME_NEUROTRANSMITTER_RECEPTORS_AND_POSTSYNAPTIC_SIGNAL_TRANSMISSION	63	0.285096	0.926302	0.580966	0.902587	1	936	tags=19%, list=15%, signal=22%
MCBRYAN_PUBERTAL_BREAST_3_4WK_UP	101	0.267763	0.926037	0.605063	0.902629	1	1311	tags=26%, list=21%, signal=32%
YAO_TEMPORAL_RESPONSE_TO_PROGESTERONE_CLUSTER_6	39	0.309473	0.925839	0.56259	0.902452	1	848	tags=23%, list=13%, signal=26%
BHATTACHARYA_EMBRYONIC_STEM_CELL	42	0.307162	0.925543	0.577746	0.902593	1	1198	tags=26%, list=19%, signal=32%
REACTOME_PERK_REGULATES_GENE_EXPRESSION	18	0.370255	0.925462	0.576105	0.902153	1	933	tags=33%, list=15%, signal=39%
WP_STRIATED_MUSCLE_CONTRACTION_PATHWAY	21	0.358615	0.925033	0.566616	0.902601	1	1000	tags=24%, list=16%, signal=28%
WP_OVERLAP_BETWEEN_SIGNAL_TRANSDUCTION_PATHWAYS_CONTRIBUTING_TO_LMNA_LAMINOPATHIES	29	0.335189	0.924641	0.572714	0.902945	1	1165	tags=24%, list=18%, signal=29%
NAKAMURA_TUMOR_ZONE_PERIPHERAL_VS_CENTRAL_DN	261	0.244542	0.924392	0.668166	0.902911	1	850	tags=16%, list=13%, signal=18%
GARGALOVIC_RESPONSE_TO_OXIDIZED_PHOSPHOLIPIDS_GREY_DN	24	0.341017	0.924227	0.582317	0.902691	1	1032	tags=25%, list=16%, signal=30%
SCHAEFFER_PROSTATE_DEVELOPMENT_12HR_UP	56	0.289035	0.92421	0.606398	0.902089	1	1321	tags=29%, list=21%, signal=36%
BROWNE_HCMV_INFECTION_16HR_DN	41	0.310728	0.924086	0.597938	0.901763	1	997	tags=32%, list=16%, signal=37%
WEI_MYCN_TARGETS_WITH_E_BOX	323	0.237302	0.924018	0.671053	0.901295	1	768	tags=14%, list=12%, signal=15%
REACTOME_CARGO_CONCENTRATION_IN_THE_ER	15	0.384302	0.923534	0.574959	0.901877	1	1731	tags=53%, list=27%, signal=73%
LEE_BMP2_TARGETS_UP	363	0.236547	0.923303	0.680346	0.901798	1	1178	tags=21%, list=18%, signal=25%
VECCHI_GASTRIC_CANCER_EARLY_UP	159	0.252526	0.922409	0.648949	0.903432	1	950	tags=15%, list=15%, signal=17%
WP_NRP1_TRIGGERED_SIGNALING_PATHWAYS_IN_PANCREATIC_CANCER	42	0.305799	0.922353	0.584906	0.902927	1	1034	tags=21%, list=16%, signal=25%
BIOCARTA_ERYTH_PATHWAY	15	0.374438	0.922198	0.557756	0.902717	1	42	tags=7%, list=1%, signal=7%
REACTOME_VESICLE_MEDIATED_TRANSPORT	297	0.241666	0.922095	0.681111	0.902324	1	1741	tags=33%, list=27%, signal=43%
MULLIGHAN_MLL_SIGNATURE_2_UP	193	0.248144	0.921919	0.647059	0.902123	1	1073	tags=20%, list=17%, signal=23%
CAIRO_HEPATOBLASTOMA_CLASSES_UP	246	0.245423	0.921839	0.663697	0.901699	1	1703	tags=28%, list=27%, signal=36%
IBRAHIM_NRF2_DOWN	55	0.290319	0.921683	0.593484	0.901469	1	1361	tags=27%, list=21%, signal=34%
CROONQUIST_NRAS_VS_STROMAL_STIMULATION_UP	16	0.370322	0.921054	0.570762	0.902412	1	1287	tags=38%, list=20%, signal=47%
DORN_ADENOVIRUS_INFECTION_24HR_DN	30	0.322547	0.920629	0.569322	0.902829	1	819	tags=23%, list=13%, signal=27%
CHANDRAN_METASTASIS_TOP50_UP	15	0.374699	0.920472	0.583196	0.902604	1	144	tags=13%, list=2%, signal=14%
GAUSSMANN_MLL_AF4_FUSION_TARGETS_G_UP	100	0.26486	0.920337	0.613874	0.902287	1	239	tags=10%, list=4%, signal=10%
HAHTOLA_MYCOSIS_FUNGOIDES_SKIN_DN	19	0.354553	0.920212	0.55102	0.901967	1	1777	tags=47%, list=28%, signal=65%
KEGG_MEDICUS_REFERENCE_26S_PROTEASOME_MEDIATED_PROTEIN_DEGRADATION	25	0.344354	0.919568	0.581015	0.902918	1	1477	tags=36%, list=23%, signal=47%
KOKKINAKIS_METHIONINE_DEPRIVATION_96HR_UP	88	0.272208	0.919339	0.636959	0.902838	1	1310	tags=26%, list=21%, signal=32%
FIGUEROA_AML_METHYLATION_CLUSTER_5_DN	22	0.346132	0.919198	0.576677	0.902562	1	856	tags=23%, list=13%, signal=26%
RASHI_RESPONSE_TO_IONIZING_RADIATION_6	44	0.302295	0.918798	0.585122	0.902935	1	1029	tags=23%, list=16%, signal=27%
CHEMNITZ_RESPONSE_TO_PROSTAGLANDIN_E2_UP	56	0.289763	0.918788	0.599174	0.902328	1	497	tags=9%, list=8%, signal=10%
BONOME_OVARIAN_CANCER_SURVIVAL_SUBOPTIMAL_DEBULKING	220	0.245083	0.918563	0.657503	0.902268	1	1082	tags=20%, list=17%, signal=23%
REACTOME_FORMATION_OF_WDR5_CONTAINING_HISTONE_MODIFYING_COMPLEXES	17	0.372486	0.918324	0.602671	0.902194	1	47	tags=6%, list=1%, signal=6%
GALLUZZI_PERMEABILIZE_MITOCHONDRIA	28	0.331043	0.917964	0.580247	0.902428	1	1897	tags=39%, list=30%, signal=56%
FIGUEROA_AML_METHYLATION_CLUSTER_6_UP	47	0.300005	0.917718	0.609859	0.9024	1	955	tags=26%, list=15%, signal=30%
REACTOME_AUF1_HNRNP_D0_BINDS_AND_DESTABILIZES_MRNA	36	0.319088	0.917498	0.565476	0.902312	1	1477	tags=31%, list=23%, signal=40%
DOANE_RESPONSE_TO_ANDROGEN_DN	94	0.274258	0.917269	0.635753	0.90224	1	1175	tags=23%, list=18%, signal=28%
WP_MEASLES_VIRUS_INFECTION	84	0.267161	0.91725	0.610667	0.901649	1	1768	tags=29%, list=28%, signal=39%
GROSS_HYPOXIA_VIA_ELK3_AND_HIF1A_DN	47	0.297587	0.916981	0.606232	0.901683	1	1617	tags=34%, list=25%, signal=45%
REACTOME_INTERLEUKIN_10_SIGNALING	37	0.3088	0.91686	0.583704	0.901354	1	386	tags=16%, list=6%, signal=17%
MEISSNER_NPC_HCP_WITH_H3_UNMETHYLATED	177	0.24973	0.916818	0.65796	0.900829	1	1019	tags=18%, list=16%, signal=20%
REACTOME_TRANSPORT_OF_MATURE_TRANSCRIPT_TO_CYTOPLASM	18	0.355228	0.916678	0.581144	0.900544	1	1555	tags=33%, list=24%, signal=44%
URS_ADIPOCYTE_DIFFERENTIATION_UP	30	0.323732	0.916499	0.595522	0.900355	1	1190	tags=33%, list=19%, signal=41%
BEGUM_TARGETS_OF_PAX3_FOXO1_FUSION_UP	30	0.32447	0.91643	0.572714	0.899918	1	726	tags=20%, list=11%, signal=22%
BLALOCK_ALZHEIMERS_DISEASE_INCIPIENT_UP	169	0.249767	0.916357	0.662694	0.899464	1	1418	tags=25%, list=22%, signal=31%
MIKKELSEN_IPS_LCP_WITH_H3K4ME3	67	0.285617	0.915944	0.61454	0.899863	1	958	tags=21%, list=15%, signal=24%
GUO_TARGETS_OF_IRS1_AND_IRS2	47	0.29777	0.915878	0.598862	0.899397	1	1514	tags=32%, list=24%, signal=42%
BIOCARTA_IL6_PATHWAY	17	0.366654	0.914947	0.559157	0.90105	1	1946	tags=41%, list=30%, signal=59%
CHUNG_BLISTER_CYTOTOXICITY_UP	69	0.278787	0.914419	0.628099	0.901789	1	1542	tags=30%, list=24%, signal=40%
SHEDDEN_LUNG_CANCER_POOR_SURVIVAL_A6	209	0.24448	0.914199	0.684633	0.901727	1	1142	tags=20%, list=18%, signal=23%
LU_TUMOR_VASCULATURE_UP	18	0.358515	0.913969	0.6016	0.901678	1	1019	tags=39%, list=16%, signal=46%
WP_MARKERS_OF_KIDNEY_CELL_LINEAGE	36	0.318173	0.913898	0.593703	0.901242	1	926	tags=22%, list=15%, signal=26%
HOFFMANN_SMALL_PRE_BII_TO_IMMATURE_B_LYMPHOCYTE_DN	19	0.357735	0.913288	0.590837	0.902142	1	1743	tags=47%, list=27%, signal=65%
WP_EPITHELIAL_TO_MESENCHYMAL_TRANSITION_IN_COLORECTAL_CANCER	89	0.269811	0.91324	0.624021	0.90164	1	797	tags=15%, list=12%, signal=16%
LEE_LIVER_CANCER_E2F1_UP	42	0.305293	0.912897	0.598315	0.901881	1	389	tags=12%, list=6%, signal=13%
LEIN_MIDBRAIN_MARKERS	24	0.343434	0.911754	0.588326	0.903994	1	1747	tags=46%, list=27%, signal=63%
BOSCO_TH1_CYTOTOXIC_MODULE	56	0.284041	0.910477	0.604651	0.906513	1	1279	tags=23%, list=20%, signal=29%
MCCLUNG_COCAINE_REWARD_5D	36	0.309317	0.910252	0.590417	0.906459	1	1171	tags=22%, list=18%, signal=27%
ZWANG_TRANSIENTLY_UP_BY_2ND_EGF_PULSE_ONLY	469	0.227354	0.910122	0.750265	0.906154	1	1019	tags=17%, list=16%, signal=19%
KIM_WT1_TARGETS_8HR_UP	90	0.267769	0.909998	0.638633	0.90584	1	1332	tags=27%, list=21%, signal=33%
PYEON_HPV_POSITIVE_TUMORS_UP	21	0.346241	0.909213	0.585139	0.907086	1	2055	tags=52%, list=32%, signal=77%
IKEDA_MIR30_TARGETS_UP	44	0.299163	0.908346	0.608069	0.908573	1	1518	tags=36%, list=24%, signal=47%
WANG_LMO4_TARGETS_UP	134	0.25287	0.907961	0.654182	0.908879	1	1329	tags=25%, list=21%, signal=31%
LIU_CDX2_TARGETS_UP	18	0.370946	0.907644	0.600932	0.909045	1	812	tags=22%, list=13%, signal=25%
BIDUS_METASTASIS_UP	81	0.270547	0.907438	0.61705	0.908933	1	1072	tags=17%, list=17%, signal=21%
BROWNE_HCMV_INFECTION_30MIN_DN	55	0.288531	0.907414	0.602528	0.908372	1	855	tags=18%, list=13%, signal=21%
KRASNOSELSKAYA_ILF3_TARGETS_DN	23	0.339464	0.907272	0.575663	0.908083	1	840	tags=26%, list=13%, signal=30%
WINTER_HYPOXIA_METAGENE	161	0.246471	0.907153	0.686088	0.907778	1	820	tags=18%, list=13%, signal=20%
BURTON_ADIPOGENESIS_9	46	0.296662	0.906638	0.611111	0.908399	1	1548	tags=30%, list=24%, signal=40%
PID_HNF3B_PATHWAY	25	0.331587	0.906305	0.621622	0.908604	1	335	tags=12%, list=5%, signal=13%
YANG_BCL3_TARGETS_UP	152	0.248327	0.905904	0.677656	0.908953	1	833	tags=16%, list=13%, signal=18%
VALK_AML_CLUSTER_5	19	0.348123	0.905367	0.603865	0.909668	1	1366	tags=42%, list=21%, signal=53%
ELVIDGE_HYPOXIA_BY_DMOG_UP	71	0.279752	0.905231	0.63807	0.909375	1	710	tags=14%, list=11%, signal=16%
IWANAGA_CARCINOGENESIS_BY_KRAS_PTEN_DN	122	0.253837	0.904949	0.640407	0.909439	1	1414	tags=25%, list=22%, signal=31%
HAHTOLA_MYCOSIS_FUNGOIDES_CD4_DN	51	0.292775	0.904813	0.62642	0.909174	1	1195	tags=24%, list=19%, signal=29%
RICKMAN_HEAD_AND_NECK_CANCER_F	26	0.329534	0.903958	0.599393	0.91064	1	821	tags=15%, list=13%, signal=18%
KEGG_OOCYTE_MEIOSIS	43	0.297581	0.903863	0.616147	0.910254	1	1735	tags=33%, list=27%, signal=44%
REACTOME_PI_3K_CASCADE_FGFR4	19	0.35254	0.903777	0.603503	0.90987	1	302	tags=11%, list=5%, signal=11%
BHAT_ESR1_TARGETS_VIA_AKT1_UP	88	0.265809	0.903344	0.647375	0.91028	1	648	tags=10%, list=10%, signal=11%
PID_HIV_NEF_PATHWAY	26	0.329275	0.903227	0.609375	0.909935	1	1832	tags=38%, list=29%, signal=54%
TOOKER_GEMCITABINE_RESISTANCE_DN	73	0.268932	0.902734	0.653226	0.910477	1	722	tags=14%, list=11%, signal=15%
REACTOME_SARS_COV_1_INFECTION	79	0.2646	0.902454	0.651535	0.910519	1	1730	tags=32%, list=27%, signal=43%
EBAUER_TARGETS_OF_PAX3_FOXO1_FUSION_DN	17	0.360963	0.902314	0.597403	0.910238	1	1135	tags=29%, list=18%, signal=36%
PEDERSEN_METASTASIS_BY_ERBB2_ISOFORM_7	177	0.243934	0.902242	0.690307	0.909796	1	945	tags=17%, list=15%, signal=19%
KEGG_ENDOCYTOSIS	106	0.259937	0.901724	0.682519	0.910456	1	1782	tags=34%, list=28%, signal=46%
BROWNE_HCMV_INFECTION_24HR_UP	66	0.274352	0.901616	0.641749	0.910088	1	685	tags=17%, list=11%, signal=18%
WP_TNF_ALPHA_SIGNALING_PATHWAY	58	0.279492	0.901586	0.628895	0.909536	1	1741	tags=34%, list=27%, signal=47%
REACTOME_RHO_GTPASE_EFFECTORS	118	0.255513	0.900026	0.664541	0.912689	1	1452	tags=22%, list=23%, signal=28%
ACEVEDO_METHYLATED_IN_LIVER_CANCER_DN	250	0.235804	0.899927	0.715278	0.91231	1	1260	tags=18%, list=20%, signal=22%
REACTOME_INFECTIOUS_DISEASE	439	0.226743	0.89905	0.766667	0.913868	1	1086	tags=18%, list=17%, signal=20%
KOBAYASHI_EGFR_SIGNALING_24HR_DN	112	0.254265	0.898821	0.672932	0.913792	1	752	tags=13%, list=12%, signal=14%
ZHAN_MULTIPLE_MYELOMA_CD1_VS_CD2_UP	27	0.322432	0.898606	0.613636	0.913701	1	130	tags=7%, list=2%, signal=8%
KEGG_MEDICUS_VARIANT_SCRAPIE_CONFORMATION_PRPSC_TO_26S_PROTEASOME_MEDIATED_PROTEIN_DEGRADATION	23	0.3349	0.898111	0.613312	0.914252	1	1423	tags=35%, list=22%, signal=45%
CHOW_RASSF1_TARGETS_DN	15	0.364382	0.897025	0.603993	0.916207	1	162	tags=7%, list=3%, signal=7%
ICHIBA_GRAFT_VERSUS_HOST_DISEASE_35D_DN	20	0.340153	0.896528	0.629213	0.916788	1	549	tags=20%, list=9%, signal=22%
PID_FOXM1_PATHWAY	23	0.331745	0.896078	0.633648	0.917287	1	513	tags=13%, list=8%, signal=14%
POS_HISTAMINE_RESPONSE_NETWORK	25	0.32831	0.895431	0.616352	0.918233	1	1429	tags=32%, list=22%, signal=41%
MIKKELSEN_ES_LCP_WITH_H3K4ME3	51	0.288113	0.895285	0.627566	0.917978	1	624	tags=16%, list=10%, signal=17%
REACTOME_ABC_TRANSPORTER_DISORDERS	39	0.303364	0.895135	0.644042	0.917737	1	1477	tags=28%, list=23%, signal=36%
LINDSTEDT_DENDRITIC_CELL_MATURATION_C	41	0.298925	0.894605	0.623932	0.918374	1	1654	tags=34%, list=26%, signal=46%
WP_STATIN_INHIBITION_OF_CHOLESTEROL_PRODUCTION	17	0.362881	0.894285	0.613636	0.91854	1	1367	tags=35%, list=21%, signal=45%
RASHI_RESPONSE_TO_IONIZING_RADIATION_1	17	0.360398	0.894026	0.599034	0.918553	1	1339	tags=35%, list=21%, signal=45%
KEGG_MEDICUS_VARIANT_MUTATION_CAUSED_ABERRANT_SOD1_TO_26S_PROTEASOME_MEDIATED_PROTEIN_DEGRADATION	27	0.328046	0.893905	0.62634	0.918221	1	1477	tags=33%, list=23%, signal=43%
TIEN_INTESTINE_PROBIOTICS_2HR_UP	18	0.349091	0.893879	0.602564	0.917664	1	1332	tags=28%, list=21%, signal=35%
YAO_TEMPORAL_RESPONSE_TO_PROGESTERONE_CLUSTER_8	26	0.322141	0.893678	0.633803	0.917506	1	412	tags=15%, list=6%, signal=16%
WINNEPENNINCKX_MELANOMA_METASTASIS_DN	22	0.334255	0.893366	0.614329	0.917643	1	895	tags=27%, list=14%, signal=32%
RICKMAN_HEAD_AND_NECK_CANCER_E	38	0.304196	0.892834	0.634615	0.918312	1	900	tags=21%, list=14%, signal=24%
JIANG_AGING_CEREBRAL_CORTEX_DN	27	0.325414	0.892575	0.602761	0.918313	1	1171	tags=30%, list=18%, signal=36%
GROSS_HYPOXIA_VIA_ELK3_UP	103	0.256856	0.892092	0.684278	0.918811	1	1030	tags=18%, list=16%, signal=22%
IVANOVA_HEMATOPOIESIS_EARLY_PROGENITOR	153	0.24493	0.891623	0.704463	0.919312	1	1265	tags=22%, list=20%, signal=27%
MEDINA_SMARCA4_TARGETS	15	0.371029	0.891308	0.608833	0.919469	1	33	tags=7%, list=1%, signal=7%
REACTOME_EUKARYOTIC_TRANSLATION_INITIATION	36	0.306265	0.890917	0.62519	0.919772	1	1635	tags=36%, list=26%, signal=48%
REACTOME_SIGNALING_BY_NOTCH4	50	0.28785	0.890678	0.648611	0.919713	1	1578	tags=32%, list=25%, signal=42%
YAMASHITA_LIVER_CANCER_STEM_CELL_UP	26	0.319616	0.89019	0.615265	0.920232	1	1392	tags=38%, list=22%, signal=49%
HOFFMANN_PRE_BI_TO_LARGE_PRE_BII_LYMPHOCYTE_UP	16	0.355266	0.889183	0.608483	0.921973	1	800	tags=19%, list=13%, signal=21%
LINDGREN_BLADDER_CANCER_CLUSTER_3_DN	98	0.258443	0.888795	0.676508	0.922267	1	1940	tags=35%, list=30%, signal=49%
HORIUCHI_WTAP_TARGETS_UP	135	0.246912	0.888749	0.686203	0.921764	1	1154	tags=22%, list=18%, signal=27%
MATSUDA_NATURAL_KILLER_DIFFERENTIATION	224	0.235358	0.888384	0.743056	0.922033	1	1757	tags=34%, list=28%, signal=46%
PID_AR_PATHWAY	27	0.317613	0.888318	0.624013	0.921563	1	789	tags=19%, list=12%, signal=21%
NIKOLSKY_BREAST_CANCER_17Q21_Q25_AMPLICON	128	0.248492	0.88803	0.710723	0.921649	1	1292	tags=24%, list=20%, signal=30%
REACTOME_UB_SPECIFIC_PROCESSING_PROTEASES	100	0.258117	0.887826	0.683444	0.921527	1	1477	tags=22%, list=23%, signal=28%
PELLICCIOTTA_HDAC_IN_ANTIGEN_PRESENTATION_DN	32	0.313721	0.887009	0.632716	0.922897	1	1096	tags=22%, list=17%, signal=26%
REACTOME_NUCLEAR_ENVELOPE_NE_REASSEMBLY	22	0.336354	0.886779	0.617834	0.922794	1	2030	tags=50%, list=32%, signal=73%
REACTOME_IRON_UPTAKE_AND_TRANSPORT	25	0.330429	0.886096	0.635647	0.923821	1	698	tags=20%, list=11%, signal=22%
REACTOME_GAMMA_CARBOXYLATION_HYPUSINYLATION_HYDROXYLATION_AND_ARYLSULFATASE_ACTIVATION	32	0.313689	0.885441	0.646341	0.924755	1	941	tags=25%, list=15%, signal=29%
REACTOME_MITOCHONDRIAL_BIOGENESIS	39	0.294332	0.884943	0.639368	0.925285	1	1481	tags=26%, list=23%, signal=33%
WP_WNT_SIGNALING_PATHWAY	25	0.325813	0.884497	0.635945	0.925738	1	880	tags=16%, list=14%, signal=18%
GEISS_RESPONSE_TO_DSRNA_UP	27	0.319969	0.884275	0.631818	0.925644	1	1229	tags=30%, list=19%, signal=37%
MUNSHI_MULTIPLE_MYELOMA_UP	49	0.289062	0.884236	0.655944	0.925122	1	616	tags=16%, list=10%, signal=18%
TURASHVILI_BREAST_LOBULAR_CARCINOMA_VS_LOBULAR_NORMAL_DN	34	0.299368	0.883073	0.651376	0.927227	1	1167	tags=29%, list=18%, signal=36%
PID_KIT_PATHWAY	46	0.288248	0.882717	0.660741	0.927425	1	858	tags=13%, list=13%, signal=15%
SMIRNOV_RESPONSE_TO_IR_6HR_DN	45	0.287276	0.882537	0.672389	0.927244	1	808	tags=16%, list=13%, signal=18%
REACTOME_DEGRADATION_OF_DVL	35	0.303767	0.882447	0.630769	0.926848	1	1477	tags=29%, list=23%, signal=37%
GAVIN_FOXP3_TARGETS_CLUSTER_P7	37	0.303651	0.881989	0.638081	0.92731	1	908	tags=24%, list=14%, signal=28%
KEGG_INSULIN_SIGNALING_PATHWAY	73	0.269401	0.881514	0.675712	0.927821	1	936	tags=16%, list=15%, signal=19%
REACTOME_PLASMA_LIPOPROTEIN_CLEARANCE	21	0.335852	0.881145	0.646179	0.928088	1	1701	tags=43%, list=27%, signal=58%
BILD_SRC_ONCOGENIC_SIGNATURE	19	0.34126	0.881078	0.622047	0.92763	1	308	tags=11%, list=5%, signal=11%
BLANCO_MELO_INFLUENZA_A_INFECTION_A594_CELLS_DN	43	0.291677	0.881058	0.684444	0.927065	1	1172	tags=21%, list=18%, signal=25%
KEGG_NITROGEN_METABOLISM	19	0.350359	0.881053	0.626543	0.926471	1	1130	tags=26%, list=18%, signal=32%
MARTORIATI_MDM4_TARGETS_FETAL_LIVER_DN	211	0.235548	0.881029	0.745006	0.925921	1	1024	tags=18%, list=16%, signal=20%
TURASHVILI_BREAST_DUCTAL_CARCINOMA_VS_DUCTAL_NORMAL_UP	20	0.336726	0.879651	0.637681	0.928385	1	1036	tags=35%, list=16%, signal=42%
REACTOME_NETRIN_1_SIGNALING	38	0.295221	0.878902	0.623748	0.929476	1	767	tags=16%, list=12%, signal=18%
REACTOME_DEGRADATION_OF_AXIN	35	0.300959	0.878883	0.631732	0.928913	1	1477	tags=29%, list=23%, signal=37%
KEGG_SNARE_INTERACTIONS_IN_VESICULAR_TRANSPORT	27	0.315695	0.878576	0.669697	0.929001	1	1473	tags=30%, list=23%, signal=38%
REACTOME_ACTIVATED_NOTCH1_TRANSMITS_SIGNAL_TO_THE_NUCLEUS	19	0.351434	0.878371	0.623825	0.928864	1	1701	tags=37%, list=27%, signal=50%
WP_PURINE_METABOLISM_AND_RELATED_DISORDERS	16	0.354441	0.877673	0.637097	0.929868	1	1324	tags=44%, list=21%, signal=55%
VECCHI_GASTRIC_CANCER_ADVANCED_VS_EARLY_UP	87	0.254961	0.877356	0.681217	0.929971	1	1254	tags=30%, list=20%, signal=37%
HOWLIN_CITED1_TARGETS_1_UP	15	0.366268	0.877255	0.644338	0.929607	1	676	tags=20%, list=11%, signal=22%
LIANG_HEMATOPOIESIS_STEM_CELL_NUMBER_SMALL_VS_HUGE_UP	21	0.337475	0.877232	0.613459	0.929053	1	757	tags=24%, list=12%, signal=27%
SEITZ_NEOPLASTIC_TRANSFORMATION_BY_8P_DELETION_UP	46	0.28906	0.876763	0.66289	0.929484	1	588	tags=15%, list=9%, signal=17%
WP_NOVEL_INTRACELLULAR_COMPONENTS_OF_RIG_I_LIKE_RECEPTOR_PATHWAY	36	0.305568	0.876387	0.651494	0.929728	1	111	tags=6%, list=2%, signal=6%
CROMER_METASTASIS_UP	35	0.299274	0.876376	0.660944	0.929156	1	1085	tags=29%, list=17%, signal=34%
GINESTIER_BREAST_CANCER_ZNF217_AMPLIFIED_DN	99	0.251431	0.876264	0.690231	0.928809	1	1344	tags=24%, list=21%, signal=30%
WP_RAS_SIGNALING	101	0.251265	0.876247	0.693798	0.92825	1	1311	tags=23%, list=21%, signal=28%
PRAMOONJAGO_SOX4_TARGETS_DN	23	0.318843	0.876133	0.642173	0.927911	1	1362	tags=30%, list=21%, signal=39%
REACTOME_REGULATION_OF_EXPRESSION_OF_SLITS_AND_ROBOS	65	0.272809	0.876107	0.676152	0.927371	1	1701	tags=29%, list=27%, signal=39%
REACTOME_SIGNALING_BY_RHO_GTPASES_MIRO_GTPASES_AND_RHOBTB3	272	0.229775	0.875945	0.779162	0.927135	1	1348	tags=19%, list=21%, signal=24%
REACTOME_KERATAN_SULFATE_KERATIN_METABOLISM	25	0.321666	0.875281	0.649371	0.928052	1	1599	tags=32%, list=25%, signal=43%
CARRILLOREIXACH_MRS3_VS_LOWER_RISK_HEPATOBLASTOMA_UP	15	0.359669	0.874844	0.622821	0.928405	1	2293	tags=53%, list=36%, signal=83%
LASTOWSKA_NEUROBLASTOMA_COPY_NUMBER_UP	70	0.265464	0.874755	0.703401	0.928007	1	1226	tags=24%, list=19%, signal=30%
WP_LNCRNA_IN_CANONICAL_WNT_SIGNALING_AND_COLORECTAL_CANCER	52	0.275943	0.874659	0.648997	0.927606	1	1196	tags=25%, list=19%, signal=31%
FOURNIER_ACINAR_DEVELOPMENT_LATE_2	126	0.24503	0.874334	0.719255	0.927748	1	789	tags=17%, list=12%, signal=19%
HOQUE_METHYLATED_IN_CANCER	34	0.301295	0.873602	0.656061	0.928831	1	293	tags=12%, list=5%, signal=12%
JINESH_BLEBBISHIELD_TO_IMMUNE_CELL_FUSION_PBSHMS_UP	160	0.241664	0.873262	0.750623	0.928991	1	1261	tags=24%, list=20%, signal=30%
FONTAINE_PAPILLARY_THYROID_CARCINOMA_UP	38	0.289901	0.872638	0.65861	0.929796	1	1631	tags=29%, list=26%, signal=39%
DUTERTRE_ESTRADIOL_RESPONSE_6HR_DN	39	0.293307	0.872244	0.660266	0.930091	1	1371	tags=33%, list=21%, signal=42%
LIU_NASOPHARYNGEAL_CARCINOMA	33	0.308422	0.872033	0.642963	0.929967	1	765	tags=18%, list=12%, signal=21%
ELVIDGE_HYPOXIA_UP	85	0.259544	0.871769	0.71224	0.929969	1	782	tags=15%, list=12%, signal=17%
KIM_LIVER_CANCER_POOR_SURVIVAL_DN	27	0.319668	0.871611	0.639876	0.929753	1	888	tags=30%, list=14%, signal=34%
MOREAUX_MULTIPLE_MYELOMA_BY_TACI_DN	58	0.27349	0.871592	0.673759	0.929198	1	1063	tags=22%, list=17%, signal=27%
SMID_BREAST_CANCER_RELAPSE_IN_PLEURA_DN	16	0.349106	0.871436	0.618574	0.928959	1	274	tags=13%, list=4%, signal=13%
NEMETH_INFLAMMATORY_RESPONSE_LPS_UP	57	0.275457	0.871299	0.69814	0.928666	1	1076	tags=25%, list=17%, signal=29%
WAGNER_APO2_SENSITIVITY	18	0.347648	0.871268	0.65105	0.928135	1	686	tags=22%, list=11%, signal=25%
RICKMAN_METASTASIS_UP	118	0.245479	0.87095	0.721795	0.928241	1	861	tags=12%, list=13%, signal=13%
CHESLER_BRAIN_HIGHEST_GENETIC_VARIANCE	15	0.355012	0.87079	0.60625	0.927998	1	971	tags=33%, list=15%, signal=39%
REACTOME_ANTIGEN_PROCESSING_UBIQUITINATION_PROTEASOME_DEGRADATION	116	0.245841	0.870677	0.724841	0.92765	1	1701	tags=28%, list=27%, signal=38%
OKUMURA_INFLAMMATORY_RESPONSE_LPS	74	0.262496	0.870212	0.691218	0.928119	1	933	tags=20%, list=15%, signal=23%
MIKKELSEN_ES_ICP_WITH_H3K4ME3	261	0.226699	0.869774	0.80221	0.928533	1	1041	tags=18%, list=16%, signal=20%
BERENJENO_ROCK_SIGNALING_NOT_VIA_RHOA_UP	15	0.363717	0.86948	0.655556	0.928602	1	1171	tags=40%, list=18%, signal=49%
KRIGE_RESPONSE_TO_TOSEDOSTAT_6HR_UP	340	0.222457	0.869439	0.802879	0.9281	1	1006	tags=14%, list=16%, signal=16%
KAN_RESPONSE_TO_ARSENIC_TRIOXIDE	72	0.264839	0.868731	0.697514	0.929074	1	940	tags=15%, list=15%, signal=18%
LINDVALL_IMMORTALIZED_BY_TERT_UP	34	0.294955	0.868729	0.66811	0.928485	1	1195	tags=32%, list=19%, signal=40%
KEGG_MEDICUS_REFERENCE_BMP_SIGNALING_PATHWAY	17	0.342	0.866711	0.635634	0.932372	1	1310	tags=35%, list=21%, signal=44%
MORI_MATURE_B_LYMPHOCYTE_UP	43	0.286534	0.866496	0.693759	0.932236	1	1448	tags=26%, list=23%, signal=33%
REACTOME_PROGRAMMED_CELL_DEATH	140	0.239634	0.866481	0.754693	0.931678	1	1730	tags=31%, list=27%, signal=41%
HADDAD_T_LYMPHOCYTE_AND_NK_PROGENITOR_UP	37	0.294405	0.86625	0.682216	0.93159	1	289	tags=8%, list=5%, signal=8%
POMEROY_MEDULLOBLASTOMA_PROGNOSIS_DN	27	0.308976	0.866144	0.676829	0.931226	1	1911	tags=37%, list=30%, signal=53%
ZHAN_MULTIPLE_MYELOMA_CD2_DN	28	0.310064	0.866104	0.676692	0.930722	1	315	tags=11%, list=5%, signal=11%
GARGALOVIC_RESPONSE_TO_OXIDIZED_PHOSPHOLIPIDS_TURQUOISE_DN	23	0.322906	0.865681	0.665639	0.931029	1	1052	tags=22%, list=16%, signal=26%
VART_KSHV_INFECTION_ANGIOGENIC_MARKERS_DN	102	0.251957	0.865201	0.731579	0.931502	1	1017	tags=23%, list=16%, signal=26%
SHEPARD_CRASH_AND_BURN_MUTANT_UP	88	0.254599	0.865082	0.72	0.931175	1	1175	tags=22%, list=18%, signal=26%
BRUINS_UVC_RESPONSE_VIA_TP53_GROUP_C	34	0.297864	0.865049	0.656489	0.930669	1	855	tags=21%, list=13%, signal=24%
REACTOME_DEFECTIVE_CFTR_CAUSES_CYSTIC_FIBROSIS	36	0.298512	0.864347	0.673851	0.931598	1	1477	tags=28%, list=23%, signal=36%
SASAKI_ADULT_T_CELL_LEUKEMIA	84	0.255924	0.864108	0.713296	0.931539	1	1738	tags=37%, list=27%, signal=50%
RODWELL_AGING_KIDNEY_UP	235	0.226133	0.863934	0.795402	0.931333	1	1077	tags=20%, list=17%, signal=23%
JOHNSTONE_PARVB_TARGETS_3_UP	202	0.230833	0.863102	0.800235	0.932575	1	923	tags=17%, list=14%, signal=19%
YAGI_AML_WITH_INV_16_TRANSLOCATION	164	0.235629	0.86233	0.75895	0.933722	1	548	tags=12%, list=9%, signal=13%
ZHAN_MULTIPLE_MYELOMA_PR_DN	20	0.332293	0.862035	0.659091	0.9338	1	997	tags=20%, list=16%, signal=24%
BIOCARTA_FAS_PATHWAY	21	0.328454	0.861958	0.674847	0.933388	1	9	tags=5%, list=0%, signal=5%
BOUDOUKHA_BOUND_BY_IGF2BP2	47	0.284568	0.861904	0.688761	0.932924	1	1700	tags=40%, list=27%, signal=55%
REACTOME_APC_C_MEDIATED_DEGRADATION_OF_CELL_CYCLE_PROTEINS	50	0.27699	0.861225	0.676638	0.933819	1	1578	tags=26%, list=25%, signal=34%
DUTERTRE_ESTRADIOL_RESPONSE_24HR_UP	109	0.246354	0.861146	0.740409	0.933399	1	742	tags=13%, list=12%, signal=14%
LAMB_CCND1_TARGETS	16	0.346739	0.861058	0.660828	0.933011	1	928	tags=25%, list=15%, signal=29%
TAKAO_RESPONSE_TO_UVB_RADIATION_UP	44	0.281208	0.860707	0.693906	0.933176	1	721	tags=16%, list=11%, signal=18%
HAHTOLA_CTCL_CUTANEOUS	20	0.325979	0.860706	0.6719	0.932593	1	1207	tags=25%, list=19%, signal=31%
BIOCARTA_MTOR_PATHWAY	15	0.361445	0.860234	0.655556	0.93305	1	789	tags=20%, list=12%, signal=23%
PID_VEGFR1_PATHWAY	24	0.314846	0.860224	0.678973	0.932488	1	916	tags=25%, list=14%, signal=29%
KIM_WT1_TARGETS_12HR_DN	110	0.245359	0.860166	0.749367	0.93204	1	397	tags=11%, list=6%, signal=11%
XU_GH1_AUTOCRINE_TARGETS_DN	55	0.270326	0.860157	0.686217	0.931479	1	668	tags=15%, list=10%, signal=16%
LI_WILMS_TUMOR_VS_FETAL_KIDNEY_1_DN	72	0.262345	0.860065	0.714678	0.931084	1	1006	tags=17%, list=16%, signal=20%
REACTOME_SIGNALING_BY_ACTIVIN	15	0.356833	0.859482	0.640575	0.931747	1	396	tags=13%, list=6%, signal=14%
SIG_IL4RECEPTOR_IN_B_LYPHOCYTES	18	0.343334	0.85919	0.680851	0.931782	1	1902	tags=39%, list=30%, signal=55%
REACTOME_CYCLIN_A_CDK2_ASSOCIATED_EVENTS_AT_S_PHASE_ENTRY	55	0.271214	0.858302	0.718433	0.933187	1	1765	tags=31%, list=28%, signal=42%
REACTOME_REGULATION_OF_CHOLESTEROL_BIOSYNTHESIS_BY_SREBP_SREBF	20	0.335089	0.857664	0.679627	0.933991	1	988	tags=25%, list=15%, signal=29%
LEE_TARGETS_OF_PTCH1_AND_SUFU_DN	49	0.277212	0.857433	0.7	0.933881	1	1757	tags=37%, list=28%, signal=50%
KEGG_HUNTINGTONS_DISEASE	60	0.268874	0.857396	0.694215	0.933388	1	815	tags=17%, list=13%, signal=19%
MULLIGHAN_MLL_SIGNATURE_1_UP	188	0.231512	0.857321	0.789349	0.932963	1	1423	tags=24%, list=22%, signal=30%
MARTORIATI_MDM4_TARGETS_FETAL_LIVER_UP	100	0.247353	0.857203	0.747112	0.932623	1	1130	tags=20%, list=18%, signal=24%
WANG_METASTASIS_OF_BREAST_CANCER_ESR1_DN	16	0.347131	0.857105	0.653481	0.932263	1	1606	tags=50%, list=25%, signal=67%
WEST_ADRENOCORTICAL_TUMOR_UP	130	0.240751	0.856633	0.753676	0.932696	1	1514	tags=28%, list=24%, signal=36%
GOTTWEIN_TARGETS_OF_KSHV_MIR_K12_11	18	0.342278	0.855899	0.674086	0.933693	1	1716	tags=39%, list=27%, signal=53%
REACTOME_G1_S_DNA_DAMAGE_CHECKPOINTS	43	0.285218	0.855278	0.688501	0.934435	1	1477	tags=26%, list=23%, signal=33%
PETROVA_ENDOTHELIUM_LYMPHATIC_VS_BLOOD_UP	63	0.267868	0.855179	0.716102	0.934062	1	1151	tags=19%, list=18%, signal=23%
KUMAR_PATHOGEN_LOAD_BY_MACROPHAGES	98	0.249521	0.854963	0.718421	0.933966	1	909	tags=13%, list=14%, signal=15%
LE_EGR2_TARGETS_DN	49	0.273593	0.854629	0.70546	0.934064	1	902	tags=20%, list=14%, signal=24%
PID_IL1_PATHWAY	23	0.320498	0.853784	0.688791	0.935307	1	1767	tags=35%, list=28%, signal=48%
REACTOME_STABILIZATION_OF_P53	35	0.293154	0.853367	0.673469	0.935605	1	1477	tags=29%, list=23%, signal=37%
HERNANDEZ_MITOTIC_ARREST_BY_DOCETAXEL_1_UP	22	0.31961	0.852761	0.680916	0.936314	1	1068	tags=23%, list=17%, signal=27%
REACTOME_REGULATION_OF_RUNX2_EXPRESSION_AND_ACTIVITY	45	0.276276	0.852135	0.695055	0.937064	1	1723	tags=31%, list=27%, signal=42%
SCHAEFFER_PROSTATE_DEVELOPMENT_6HR_UP	67	0.26106	0.852023	0.707351	0.936718	1	1285	tags=21%, list=20%, signal=26%
CHARAFE_BREAST_CANCER_LUMINAL_VS_MESENCHYMAL_UP	156	0.234971	0.851806	0.780723	0.936609	1	896	tags=13%, list=14%, signal=15%
PID_PDGFRB_PATHWAY	84	0.253899	0.851288	0.717448	0.937153	1	741	tags=12%, list=12%, signal=13%
CARRILLOREIXACH_MRS3_VS_LOWER_RISK_HEPATOBLASTOMA_DN	72	0.256291	0.850826	0.728883	0.937533	1	1254	tags=21%, list=20%, signal=26%
XIE_ST_HSC_S1PR3_OE_DN	16	0.343848	0.85081	0.662207	0.936986	1	974	tags=19%, list=15%, signal=22%
MARCHINI_TRABECTEDIN_RESISTANCE_DN	29	0.300084	0.850141	0.704478	0.937756	1	1329	tags=38%, list=21%, signal=48%
KIM_WT1_TARGETS_DN	166	0.23325	0.850078	0.782036	0.937305	1	1095	tags=18%, list=17%, signal=21%
MAGRANGEAS_MULTIPLE_MYELOMA_IGG_VS_IGA_DN	16	0.339763	0.849097	0.649371	0.938854	1	869	tags=19%, list=14%, signal=22%
REACTOME_E3_UBIQUITIN_LIGASES_UBIQUITINATE_TARGET_PROTEINS	22	0.320298	0.848353	0.703279	0.9398	1	477	tags=14%, list=7%, signal=15%
REACTOME_TRANSMISSION_ACROSS_CHEMICAL_SYNAPSES	85	0.253762	0.848352	0.757895	0.939226	1	936	tags=16%, list=15%, signal=19%
WP_EBOLA_VIRUS_INFECTION_IN_HOST	68	0.261877	0.847876	0.721245	0.939639	1	1628	tags=32%, list=25%, signal=43%
WP_EXTRAFOLLICULAR_AND_FOLLICULAR_B_CELL_ACTIVATION_BY_SARS_COV_2	47	0.270549	0.847657	0.73639	0.939532	1	810	tags=23%, list=13%, signal=27%
HOEGERKORP_CD44_TARGETS_TEMPORAL_DN	15	0.351693	0.844885	0.692053	0.94467	1	447	tags=13%, list=7%, signal=14%
PEREZ_TP63_TARGETS	139	0.237664	0.844163	0.8	0.945541	1	1270	tags=21%, list=20%, signal=25%
REACTOME_TNFR1_INDUCED_NF_KAPPA_B_SIGNALING_PATHWAY	21	0.32381	0.843949	0.681818	0.945394	1	1977	tags=48%, list=31%, signal=69%
CASORELLI_ACUTE_PROMYELOCYTIC_LEUKEMIA_UP	75	0.256628	0.84338	0.733871	0.946012	1	834	tags=20%, list=13%, signal=23%
CAIRO_LIVER_DEVELOPMENT_UP	84	0.255121	0.843178	0.753721	0.945826	1	1216	tags=26%, list=19%, signal=32%
JIANG_VHL_TARGETS	42	0.283965	0.842851	0.743777	0.945887	1	1388	tags=33%, list=22%, signal=42%
QUINTENS_EMBRYONIC_BRAIN_RESPONSE_TO_IR	23	0.316733	0.842442	0.680187	0.946144	1	501	tags=13%, list=8%, signal=14%
DORSAM_HOXA9_TARGETS_DN	19	0.331325	0.842348	0.68239	0.945758	1	1900	tags=42%, list=30%, signal=60%
REACTOME_METABOLISM_OF_RNA	232	0.219532	0.84234	0.835458	0.945198	1	1522	tags=23%, list=24%, signal=29%
BLUM_RESPONSE_TO_SALIRASIB_DN	162	0.231391	0.842283	0.805693	0.944742	1	1825	tags=34%, list=29%, signal=46%
HOLLERN_EMT_BREAST_TUMOR_DN	49	0.277687	0.842154	0.72549	0.944426	1	1351	tags=27%, list=21%, signal=33%
BAKKER_FOXO3_TARGETS_DN	66	0.260348	0.841944	0.757823	0.944284	1	1413	tags=23%, list=22%, signal=29%
WP_NONALCOHOLIC_FATTY_LIVER_DISEASE	67	0.258307	0.841617	0.728745	0.944394	1	1315	tags=22%, list=21%, signal=28%
FLECHNER_PBL_KIDNEY_TRANSPLANT_REJECTED_VS_OK_UP	33	0.294189	0.841481	0.701493	0.944099	1	946	tags=24%, list=15%, signal=28%
LEIN_NEURON_MARKERS	36	0.287129	0.840762	0.70258	0.944982	1	1091	tags=22%, list=17%, signal=27%
DELACROIX_RAR_TARGETS_UP	27	0.30855	0.840637	0.674312	0.944664	1	755	tags=15%, list=12%, signal=17%
SANSOM_WNT_PATHWAY_REQUIRE_MYC	36	0.286866	0.840606	0.732746	0.944165	1	894	tags=19%, list=14%, signal=22%
SMIRNOV_RESPONSE_TO_IR_2HR_DN	16	0.340092	0.840261	0.690141	0.944322	1	1456	tags=31%, list=23%, signal=40%
KEGG_GLYCOSAMINOGLYCAN_DEGRADATION	16	0.338833	0.83975	0.701639	0.944777	1	508	tags=25%, list=8%, signal=27%
HATADA_METHYLATED_IN_LUNG_CANCER_UP	134	0.236345	0.839571	0.778061	0.944564	1	1135	tags=20%, list=18%, signal=24%
AMIT_EGF_RESPONSE_480_HELA	83	0.252114	0.839036	0.774359	0.945054	1	1592	tags=36%, list=25%, signal=48%
CHIARADONNA_NEOPLASTIC_TRANSFORMATION_KRAS_DN	65	0.259109	0.83847	0.734577	0.945596	1	1279	tags=25%, list=20%, signal=30%
VANTVEER_BREAST_CANCER_ESR1_UP	56	0.265962	0.837577	0.742254	0.946829	1	776	tags=13%, list=12%, signal=14%
WP_CELL_CYCLE	54	0.268392	0.836428	0.75	0.948531	1	653	tags=9%, list=10%, signal=10%
CUI_TCF21_TARGETS_DN	15	0.351313	0.836141	0.692187	0.948535	1	909	tags=33%, list=14%, signal=39%
REACTOME_ESR_MEDIATED_SIGNALING	88	0.246511	0.835572	0.766977	0.949067	1	224	tags=8%, list=4%, signal=8%
YAUCH_HEDGEHOG_SIGNALING_PARACRINE_DN	87	0.246763	0.834949	0.776712	0.949793	1	550	tags=11%, list=9%, signal=12%
WP_APOPTOSIS_MODULATION_AND_SIGNALING	62	0.261037	0.834922	0.755556	0.949278	1	1034	tags=19%, list=16%, signal=23%
WP_LEPTIN_SIGNALING_PATHWAY	50	0.270195	0.834135	0.728532	0.950309	1	1034	tags=16%, list=16%, signal=19%
LUI_THYROID_CANCER_PAX8_PPARG_UP	19	0.327588	0.833831	0.677812	0.950362	1	564	tags=16%, list=9%, signal=17%
RAMALHO_STEMNESS_DN	45	0.275134	0.832642	0.722772	0.952145	1	495	tags=11%, list=8%, signal=12%
REACTOME_TRANSPORT_TO_THE_GOLGI_AND_SUBSEQUENT_MODIFICATION	83	0.247605	0.831754	0.78581	0.953341	1	1777	tags=34%, list=28%, signal=46%
PID_INTEGRIN2_PATHWAY	26	0.307452	0.831248	0.715994	0.953763	1	1139	tags=35%, list=18%, signal=42%
KEGG_MEDICUS_VARIANT_FZD7_OVEREXPRESSION_TO_WNT_SIGNALING_PATHWAY	15	0.340411	0.830326	0.706815	0.955041	1	385	tags=13%, list=6%, signal=14%
BYSTROEM_CORRELATED_WITH_IL5_UP	27	0.298468	0.829415	0.726994	0.956256	1	1086	tags=26%, list=17%, signal=31%
SHAFFER_IRF4_TARGETS_IN_MYELOMA_VS_MATURE_B_LYMPHOCYTE	68	0.256123	0.828877	0.774278	0.956728	1	1036	tags=22%, list=16%, signal=26%
PID_NOTCH_PATHWAY	37	0.282945	0.828759	0.71953	0.95639	1	941	tags=24%, list=15%, signal=28%
REACTOME_PHOSPHOLIPID_METABOLISM	76	0.248243	0.828184	0.769663	0.956945	1	1068	tags=17%, list=17%, signal=20%
CHENG_IMPRINTED_BY_ESTRADIOL	41	0.276238	0.828139	0.732847	0.956471	1	1466	tags=27%, list=23%, signal=35%
PUJANA_BRCA2_PCC_NETWORK	159	0.22802	0.82737	0.832732	0.957376	1	1195	tags=18%, list=19%, signal=22%
DING_LUNG_CANCER_MUTATED_SIGNIFICANTLY	19	0.324166	0.826908	0.698541	0.957704	1	1264	tags=21%, list=20%, signal=26%
NABA_COLLAGENS	20	0.319076	0.826896	0.715839	0.957159	1	879	tags=30%, list=14%, signal=35%
HAMAI_APOPTOSIS_VIA_TRAIL_UP	228	0.218716	0.826516	0.854503	0.957333	1	894	tags=14%, list=14%, signal=16%
KEGG_ALZHEIMERS_DISEASE	60	0.256815	0.826443	0.764543	0.956912	1	1440	tags=27%, list=23%, signal=34%
REACTOME_CELLULAR_RESPONSE_TO_HYPOXIA	46	0.269564	0.825961	0.740113	0.957302	1	1477	tags=26%, list=23%, signal=34%
CARRILLOREIXACH_HEPATOBLASTOMA_VS_NORMAL_UP	282	0.216202	0.825741	0.86917	0.957162	1	1149	tags=18%, list=18%, signal=21%
REACTOME_COLLAGEN_CHAIN_TRIMERIZATION	20	0.319076	0.825399	0.713202	0.957266	1	879	tags=30%, list=14%, signal=35%
WNT_SIGNALING	43	0.270756	0.824823	0.741888	0.957849	1	1196	tags=23%, list=19%, signal=28%
KEGG_UBIQUITIN_MEDIATED_PROTEOLYSIS	66	0.248537	0.824764	0.757085	0.957396	1	950	tags=17%, list=15%, signal=19%
LI_LUNG_CANCER	31	0.286546	0.824103	0.724189	0.958087	1	449	tags=13%, list=7%, signal=14%
REACTOME_CYTOSOLIC_SULFONATION_OF_SMALL_MOLECULES	17	0.32615	0.823473	0.711075	0.958725	1	286	tags=12%, list=4%, signal=12%
MIKKELSEN_ES_HCP_WITH_H3_UNMETHYLATED	22	0.316588	0.823333	0.716129	0.958426	1	1837	tags=36%, list=29%, signal=51%
BLANCO_MELO_HUMAN_PARAINFLUENZA_VIRUS_3_INFECTION_A594_CELLS_DN	44	0.27289	0.823232	0.762391	0.958044	1	1558	tags=27%, list=24%, signal=36%
WP_NCRNAS_INVOLVED_IN_WNT_SIGNALING_IN_HEPATOCELLULAR_CARCINOMA	50	0.268101	0.823152	0.725627	0.957639	1	1196	tags=24%, list=19%, signal=29%
CHEBOTAEV_GR_TARGETS_DN	56	0.263751	0.822767	0.76662	0.957828	1	1153	tags=25%, list=18%, signal=30%
REACTOME_APC_C_CDH1_MEDIATED_DEGRADATION_OF_CDC20_AND_OTHER_APC_C_CDH1_TARGETED_PROTEINS_IN_LATE_MITOSIS_EARLY_G1	43	0.274207	0.822647	0.751804	0.957503	1	1477	tags=26%, list=23%, signal=33%
REACTOME_DOWNSTREAM_SIGNALING_OF_ACTIVATED_FGFR1	29	0.293712	0.822436	0.721634	0.957343	1	1741	tags=28%, list=27%, signal=38%
REACTOME_DISORDERS_OF_TRANSMEMBRANE_TRANSPORTERS	52	0.264733	0.822052	0.770083	0.957538	1	1477	tags=23%, list=23%, signal=30%
MARSON_BOUND_BY_E2F4_UNSTIMULATED	215	0.218735	0.821613	0.86092	0.957815	1	1743	tags=28%, list=27%, signal=37%
KEGG_CELL_CYCLE	56	0.262658	0.821146	0.763411	0.958141	1	653	tags=9%, list=10%, signal=10%
MISSIAGLIA_REGULATED_BY_METHYLATION_UP	75	0.246491	0.821022	0.780055	0.957824	1	1610	tags=31%, list=25%, signal=41%
WP_MICROTUBULE_CYTOSKELETON_REGULATION	27	0.297616	0.820062	0.736518	0.959083	1	789	tags=19%, list=12%, signal=21%
WP_INTERACTIONS_BETWEEN_IMMUNE_CELLS_AND_MICRORNAS_IN_TUMOR_MICROENVIRONMENT	23	0.305579	0.819607	0.732006	0.95938	1	1654	tags=39%, list=26%, signal=53%
LIM_MAMMARY_STEM_CELL_DN	155	0.224557	0.818924	0.850985	0.960082	1	1527	tags=25%, list=24%, signal=31%
REACTOME_TNFR2_NON_CANONICAL_NF_KB_PATHWAY	72	0.248636	0.818649	0.777778	0.960053	1	1710	tags=31%, list=27%, signal=41%
NAKAMURA_ADIPOGENESIS_EARLY_UP	30	0.290814	0.817763	0.741641	0.961154	1	513	tags=17%, list=8%, signal=18%
FAELT_B_CLL_WITH_VH3_21_DN	21	0.301838	0.817181	0.708202	0.961663	1	1301	tags=29%, list=20%, signal=36%
PID_TGFBR_PATHWAY	33	0.283035	0.817147	0.728814	0.961164	1	498	tags=12%, list=8%, signal=13%
WP_ALZHEIMER_39_S_DISEASE_AND_MIRNA_EFFECTS	121	0.229869	0.817143	0.813538	0.960608	1	1273	tags=22%, list=20%, signal=27%
TONKS_TARGETS_OF_RUNX1_RUNX1T1_FUSION_HSC_DN	95	0.232876	0.8158	0.825758	0.962575	1	1403	tags=27%, list=22%, signal=35%
ZHANG_BREAST_CANCER_PROGENITORS_DN	59	0.258325	0.81571	0.78174	0.962174	1	1699	tags=34%, list=27%, signal=46%
WP_ALZHEIMER_39_S_DISEASE	121	0.229869	0.815642	0.838548	0.961739	1	1273	tags=22%, list=20%, signal=27%
REACTOME_TGF_BETA_RECEPTOR_SIGNALING_ACTIVATES_SMADS	29	0.28921	0.814477	0.733638	0.963383	1	1701	tags=34%, list=27%, signal=47%
REACTOME_ADAPTIVE_IMMUNE_SYSTEM	403	0.206792	0.814224	0.938798	0.963284	1	1120	tags=18%, list=18%, signal=20%
REACTOME_CLASS_I_MHC_MEDIATED_ANTIGEN_PROCESSING_PRESENTATION	162	0.221348	0.812702	0.85127	0.965558	1	1722	tags=28%, list=27%, signal=38%
WP_FAS_LIGAND_PATHWAY_AND_STRESS_INDUCTION_OF_HEAT_SHOCK_PROTEINS	28	0.291618	0.81258	0.722054	0.965236	1	796	tags=11%, list=12%, signal=12%
HEIDENBLAD_AMPLIFIED_IN_PANCREATIC_CANCER	18	0.318813	0.812537	0.709208	0.964747	1	1805	tags=39%, list=28%, signal=54%
DAVICIONI_PAX_FOXO1_SIGNATURE_IN_ARMS_UP	23	0.308179	0.811652	0.757098	0.965789	1	1331	tags=22%, list=21%, signal=27%
FIGUEROA_AML_METHYLATION_CLUSTER_2_UP	15	0.330183	0.811649	0.728188	0.965229	1	1569	tags=33%, list=25%, signal=44%
REACTOME_RND1_GTPASE_CYCLE	15	0.330007	0.810836	0.694669	0.966185	1	763	tags=20%, list=12%, signal=23%
DELACROIX_RARG_BOUND_MEF	156	0.222822	0.810634	0.869619	0.965984	1	982	tags=14%, list=15%, signal=16%
HILLION_HMGA1B_TARGETS	62	0.25024	0.81	0.793249	0.966606	1	1264	tags=23%, list=20%, signal=28%
REACTOME_IMMUNOREGULATORY_INTERACTIONS_BETWEEN_A_LYMPHOID_AND_A_NON_LYMPHOID_CELL	111	0.231496	0.809574	0.826851	0.966822	1	1327	tags=27%, list=21%, signal=34%
BAE_BRCA1_TARGETS_DN	19	0.322767	0.809083	0.716301	0.967129	1	1310	tags=37%, list=21%, signal=46%
SENESE_HDAC2_TARGETS_DN	51	0.26305	0.809007	0.784828	0.966697	1	1260	tags=24%, list=20%, signal=29%
PURBEY_TARGETS_OF_CTBP1_AND_SATB1_UP	26	0.296866	0.80889	0.745889	0.966357	1	1172	tags=27%, list=18%, signal=33%
REACTOME_TCF_DEPENDENT_SIGNALING_IN_RESPONSE_TO_WNT	98	0.234486	0.808815	0.826425	0.965915	1	1086	tags=18%, list=17%, signal=22%
PID_IL12_2PATHWAY	41	0.270969	0.808635	0.765217	0.96569	1	1884	tags=34%, list=30%, signal=48%
ZHENG_GLIOBLASTOMA_PLASTICITY_UP	115	0.227627	0.807912	0.844156	0.966505	1	999	tags=17%, list=16%, signal=20%
CARD_MIR302A_TARGETS	29	0.290351	0.807905	0.743902	0.965957	1	693	tags=14%, list=11%, signal=15%
REACTOME_ANTIGEN_PROCESSING_CROSS_PRESENTATION	68	0.247699	0.807577	0.800813	0.966	1	1477	tags=29%, list=23%, signal=38%
MARSON_FOXP3_TARGETS_STIMULATED_UP	15	0.332092	0.80744	0.719243	0.965699	1	54	tags=7%, list=1%, signal=7%
DAVICIONI_TARGETS_OF_PAX_FOXO1_FUSIONS_DN	23	0.303509	0.807279	0.761682	0.965414	1	1555	tags=26%, list=24%, signal=34%
FAELT_B_CLL_WITH_VH_REARRANGEMENTS_DN	21	0.310913	0.807151	0.728333	0.965081	1	137	tags=10%, list=2%, signal=10%
NOUZOVA_TRETINOIN_AND_H4_ACETYLATION	38	0.27162	0.807114	0.76497	0.964596	1	1267	tags=21%, list=20%, signal=26%
KEGG_RIG_I_LIKE_RECEPTOR_SIGNALING_PATHWAY	46	0.26163	0.806734	0.764457	0.964715	1	305	tags=7%, list=5%, signal=7%
WATANABE_RECTAL_CANCER_RADIOTHERAPY_RESPONSIVE_UP	59	0.254373	0.806686	0.801966	0.964248	1	1062	tags=17%, list=17%, signal=20%
BOHN_PRIMARY_IMMUNODEFICIENCY_SYNDROM_UP	23	0.297176	0.806591	0.724359	0.963881	1	859	tags=17%, list=13%, signal=20%
WP_8P23_1_COPY_NUMBER_VARIATION_SYNDROME	27	0.292507	0.804565	0.733959	0.966929	1	1632	tags=26%, list=26%, signal=35%
ZHOU_CELL_CYCLE_GENES_IN_IR_RESPONSE_6HR	31	0.282555	0.804475	0.767372	0.966528	1	1749	tags=32%, list=27%, signal=44%
REACTOME_SYNTHESIS_OF_DNA	56	0.255263	0.804342	0.794521	0.966218	1	1578	tags=25%, list=25%, signal=33%
BENPORATH_SOX2_TARGETS	279	0.209797	0.802916	0.918527	0.968237	1	1438	tags=22%, list=23%, signal=27%
REACTOME_DEFECTIVE_INTRINSIC_PATHWAY_FOR_APOPTOSIS	17	0.321665	0.802175	0.744337	0.969017	1	161	tags=12%, list=3%, signal=12%
REACTOME_DNA_DOUBLE_STRAND_BREAK_REPAIR	56	0.256438	0.802048	0.799718	0.968677	1	1749	tags=29%, list=27%, signal=39%
MIKKELSEN_MEF_HCP_WITH_H3K27ME3	196	0.215618	0.801867	0.895171	0.968427	1	1011	tags=14%, list=16%, signal=16%
REACTOME_FRS_MEDIATED_FGFR4_SIGNALING	21	0.302672	0.801618	0.754277	0.968316	1	302	tags=10%, list=5%, signal=10%
DEBIASI_APOPTOSIS_BY_REOVIRUS_INFECTION_UP	139	0.222719	0.799809	0.866234	0.970995	1	617	tags=10%, list=10%, signal=11%
KEGG_FC_GAMMA_R_MEDIATED_PHAGOCYTOSIS	59	0.249029	0.799442	0.79476	0.971101	1	1177	tags=24%, list=18%, signal=29%
WP_BREAST_CANCER_PATHWAY	95	0.23008	0.799033	0.843061	0.971284	1	1264	tags=20%, list=20%, signal=25%
REACTOME_REGULATION_OF_RUNX3_EXPRESSION_AND_ACTIVITY	38	0.268541	0.798179	0.782482	0.972189	1	1477	tags=26%, list=23%, signal=34%
WP_T_CELL_RECEPTOR_AND_CO_STIMULATORY_SIGNALING	22	0.302481	0.797854	0.750378	0.972198	1	1034	tags=18%, list=16%, signal=22%
REACTOME_FCERI_MEDIATED_NF_KB_ACTIVATION	50	0.256804	0.797774	0.787115	0.971797	1	1578	tags=30%, list=25%, signal=40%
REACTOME_DEUBIQUITINATION	134	0.220239	0.797396	0.863693	0.971896	1	867	tags=13%, list=14%, signal=14%
REACTOME_G_PROTEIN_MEDIATED_EVENTS	25	0.292502	0.796576	0.768504	0.972816	1	1188	tags=28%, list=19%, signal=34%
REACTOME_RAC3_GTPASE_CYCLE	42	0.262337	0.79568	0.782675	0.973849	1	459	tags=12%, list=7%, signal=13%
REACTOME_DECTIN_1_MEDIATED_NONCANONICAL_NF_KB_SIGNALING	38	0.270041	0.795633	0.79646	0.973377	1	1701	tags=32%, list=27%, signal=43%
SESTO_RESPONSE_TO_UV_C3	15	0.331933	0.795008	0.721519	0.973938	1	1133	tags=47%, list=18%, signal=57%
RAY_TUMORIGENESIS_BY_ERBB2_CDC25A_UP	81	0.236746	0.794919	0.826323	0.973541	1	1388	tags=25%, list=22%, signal=31%
REACTOME_RAF_ACTIVATION	21	0.298216	0.794813	0.743307	0.973159	1	2081	tags=48%, list=33%, signal=70%
REACTOME_REGULATION_OF_BETA_CELL_DEVELOPMENT	19	0.305213	0.793931	0.725649	0.974147	1	926	tags=21%, list=15%, signal=25%
BOYAULT_LIVER_CANCER_SUBCLASS_G123_UP	24	0.294488	0.793865	0.760968	0.973706	1	1529	tags=25%, list=24%, signal=33%
DUAN_PRDM5_TARGETS	31	0.280567	0.793865	0.782609	0.973152	1	1311	tags=26%, list=21%, signal=32%
STEIN_ESRRA_TARGETS_DN	47	0.25909	0.793684	0.784397	0.972905	1	989	tags=23%, list=15%, signal=27%
JOHNSTONE_PARVB_TARGETS_3_DN	296	0.207579	0.793473	0.942029	0.97273	1	1168	tags=18%, list=18%, signal=21%
WP_IL_3_SIGNALING_PATHWAY	43	0.261252	0.793353	0.790436	0.972387	1	933	tags=16%, list=15%, signal=19%
GERHOLD_ADIPOGENESIS_DN	41	0.263823	0.793127	0.787519	0.972211	1	513	tags=15%, list=8%, signal=16%
KEGG_SPLICEOSOME	54	0.248812	0.79294	0.804565	0.971978	1	1555	tags=28%, list=24%, signal=36%
REACTOME_OXIDATIVE_STRESS_INDUCED_SENESCENCE	37	0.27107	0.79168	0.798233	0.973569	1	693	tags=14%, list=11%, signal=15%
REACTOME_COPII_MEDIATED_VESICLE_TRANSPORT	34	0.271672	0.790827	0.769585	0.97444	1	1846	tags=41%, list=29%, signal=58%
PUIFFE_INVASION_INHIBITED_BY_ASCITES_DN	64	0.246013	0.790639	0.817308	0.974191	1	1369	tags=27%, list=21%, signal=33%
MORI_IMMATURE_B_LYMPHOCYTE_DN	45	0.25614	0.790425	0.822946	0.973994	1	693	tags=13%, list=11%, signal=15%
HOELZEL_NF1_TARGETS_DN	55	0.249288	0.789944	0.805014	0.974243	1	1334	tags=27%, list=21%, signal=34%
REACTOME_SCAVENGING_BY_CLASS_A_RECEPTORS	15	0.326835	0.789674	0.735152	0.974137	1	1367	tags=33%, list=21%, signal=42%
KAMMINGA_SENESCENCE	20	0.308001	0.788705	0.762763	0.9752	1	1856	tags=50%, list=29%, signal=70%
DORN_ADENOVIRUS_INFECTION_32HR_DN	28	0.281686	0.787939	0.7793	0.975959	1	1017	tags=25%, list=16%, signal=30%
BONOME_OVARIAN_CANCER_SURVIVAL_OPTIMAL_DEBULKING	91	0.23336	0.786989	0.85	0.976964	1	1385	tags=22%, list=22%, signal=28%
NIKOLSKY_BREAST_CANCER_16P13_AMPLICON	40	0.264722	0.786264	0.762687	0.977628	1	306	tags=10%, list=5%, signal=10%
ONDER_CDH1_TARGETS_1_UP	69	0.239313	0.786	0.822715	0.977499	1	989	tags=10%, list=15%, signal=12%
REACTOME_CELLULAR_SENESCENCE	71	0.237248	0.785934	0.844173	0.97705	1	1034	tags=14%, list=16%, signal=17%
BROWNE_HCMV_INFECTION_18HR_UP	70	0.237845	0.785192	0.84	0.977705	1	1171	tags=20%, list=18%, signal=24%
ELVIDGE_HIF1A_TARGETS_UP	20	0.298859	0.78507	0.762579	0.977364	1	2603	tags=45%, list=41%, signal=76%
NAKAMURA_ADIPOGENESIS_LATE_UP	56	0.249922	0.784316	0.821782	0.978051	1	1451	tags=32%, list=23%, signal=41%
GAUSSMANN_MLL_AF4_FUSION_TARGETS_A_DN	43	0.257629	0.781288	0.79142	0.982458	1	1164	tags=23%, list=18%, signal=28%
WP_CLOCK_CONTROLLED_AUTOPHAGY_IN_BONE_METABOLISM	52	0.253766	0.78095	0.814223	0.982466	1	1030	tags=21%, list=16%, signal=25%
REACTOME_EPHB_MEDIATED_FORWARD_SIGNALING	28	0.283993	0.780371	0.781591	0.982849	1	1744	tags=32%, list=27%, signal=44%
LEE_CALORIE_RESTRICTION_NEOCORTEX_DN	32	0.273629	0.779967	0.793675	0.982971	1	554	tags=16%, list=9%, signal=17%
BOSCO_ALLERGEN_INDUCED_TH2_ASSOCIATED_MODULE	77	0.233362	0.779047	0.86376	0.983926	1	1030	tags=14%, list=16%, signal=17%
WP_SYNAPTIC_VESICLE_PATHWAY	23	0.295083	0.778907	0.783383	0.983596	1	923	tags=17%, list=14%, signal=20%
MADAN_DPPA4_TARGETS	15	0.321184	0.7784	0.769726	0.983831	1	2181	tags=47%, list=34%, signal=71%
KOHOUTEK_CCNT2_TARGETS	19	0.306906	0.777961	0.777605	0.983978	1	504	tags=16%, list=8%, signal=17%
REACTOME_ANTI_INFLAMMATORY_RESPONSE_FAVOURING_LEISHMANIA_PARASITE_INFECTION	40	0.264301	0.777621	0.786325	0.983962	1	941	tags=18%, list=15%, signal=20%
PID_EPO_PATHWAY	29	0.278584	0.777248	0.770062	0.98401	1	302	tags=7%, list=5%, signal=7%
BIOCARTA_IL1R_PATHWAY	20	0.304801	0.776934	0.766355	0.98394	1	520	tags=10%, list=8%, signal=11%
NOUSHMEHR_GBM_SILENCED_BY_METHYLATION	30	0.281154	0.776542	0.776612	0.984022	1	612	tags=17%, list=10%, signal=18%
PID_AR_NONGENOMIC_PATHWAY	20	0.305312	0.775842	0.752608	0.984618	1	789	tags=15%, list=12%, signal=17%
WP_CILIARY_LANDSCAPE	82	0.227236	0.775776	0.869048	0.984175	1	379	tags=7%, list=6%, signal=8%
BROWNE_HCMV_INFECTION_16HR_UP	82	0.233728	0.775208	0.865333	0.98452	1	1542	tags=26%, list=24%, signal=33%
KEGG_VIBRIO_CHOLERAE_INFECTION	17	0.318076	0.774879	0.761076	0.984483	1	738	tags=18%, list=12%, signal=20%
BOSCO_INTERFERON_INDUCED_ANTIVIRAL_MODULE	27	0.279068	0.774788	0.784522	0.984082	1	1028	tags=26%, list=16%, signal=31%
JIANG_HYPOXIA_CANCER	32	0.272519	0.77472	0.791159	0.983628	1	1765	tags=44%, list=28%, signal=60%
WP_WARBURG_EFFECT_MODULATED_BY_DEUBIQUITINATING_ENZYMES_AND_THEIR_SUBSTRATES	17	0.322664	0.774534	0.769716	0.983372	1	789	tags=24%, list=12%, signal=27%
WP_CILIOPATHIES	28	0.278731	0.774082	0.798496	0.983558	1	1027	tags=21%, list=16%, signal=25%
WP_CORTICOTROPIN_RELEASING_HORMONE_SIGNALING_PATHWAY	56	0.245456	0.773804	0.832857	0.983455	1	286	tags=4%, list=4%, signal=4%
REACTOME_INTERFERON_ALPHA_BETA_SIGNALING	45	0.253466	0.773754	0.821173	0.982985	1	1489	tags=29%, list=23%, signal=37%
REACTOME_TRANSLATION_OF_SARS_COV_1_STRUCTURAL_PROTEINS	17	0.310718	0.773665	0.783333	0.982574	1	162	tags=6%, list=3%, signal=6%
FUJII_YBX1_TARGETS_UP	19	0.301439	0.773488	0.777419	0.982275	1	1401	tags=42%, list=22%, signal=54%
WP_APOPTOSIS	63	0.240827	0.77329	0.834014	0.982057	1	1251	tags=24%, list=20%, signal=29%
YAGI_AML_FAB_MARKERS	96	0.225114	0.772883	0.882277	0.982125	1	1409	tags=24%, list=22%, signal=30%
REACTOME_CA_DEPENDENT_EVENTS	20	0.298801	0.772831	0.785829	0.981653	1	1188	tags=30%, list=19%, signal=37%
NIKOLSKY_BREAST_CANCER_8Q23_Q24_AMPLICON	39	0.259945	0.771891	0.821221	0.982604	1	1359	tags=21%, list=21%, signal=26%
PID_GMCSF_PATHWAY	30	0.272578	0.769664	0.822047	0.985486	1	1960	tags=37%, list=31%, signal=53%
DORN_ADENOVIRUS_INFECTION_48HR_DN	29	0.276267	0.769586	0.811836	0.985057	1	1017	tags=24%, list=16%, signal=29%
NIKOLSKY_MUTATED_AND_AMPLIFIED_IN_BREAST_CANCER	28	0.270323	0.768995	0.795858	0.985409	1	1359	tags=25%, list=21%, signal=32%
CROMER_METASTASIS_DN	30	0.272496	0.76785	0.802053	0.986648	1	1296	tags=23%, list=20%, signal=29%
REACTOME_INTERLEUKIN_3_INTERLEUKIN_5_AND_GM_CSF_SIGNALING	38	0.260944	0.767605	0.816144	0.986461	1	1900	tags=37%, list=30%, signal=52%
GOBERT_OLIGODENDROCYTE_DIFFERENTIATION_UP	181	0.206684	0.767421	0.938462	0.986194	1	1765	tags=30%, list=28%, signal=40%
YAGI_AML_RELAPSE_PROGNOSIS	22	0.28777	0.766986	0.784314	0.986324	1	494	tags=14%, list=8%, signal=15%
MEISSNER_NPC_HCP_WITH_H3K4ME2	173	0.206947	0.766735	0.921875	0.986156	1	929	tags=14%, list=15%, signal=16%
KUMAR_AUTOPHAGY_NETWORK	33	0.261393	0.766524	0.809091	0.985932	1	779	tags=15%, list=12%, signal=17%
OSMAN_BLADDER_CANCER_DN	145	0.209656	0.766519	0.918885	0.985399	1	1009	tags=15%, list=16%, signal=18%
GARGALOVIC_RESPONSE_TO_OXIDIZED_PHOSPHOLIPIDS_GREEN_UP	16	0.310026	0.766277	0.749216	0.985214	1	880	tags=25%, list=14%, signal=29%
IVANOVSKA_MIR106B_TARGETS	35	0.267106	0.766161	0.822674	0.984852	1	1709	tags=29%, list=27%, signal=39%
WP_1P36_COPY_NUMBER_VARIATION_SYNDROME	38	0.258425	0.76541	0.821856	0.985433	1	272	tags=8%, list=4%, signal=8%
BIOCARTA_AKT_PATHWAY	17	0.311545	0.764899	0.78744	0.985665	1	1034	tags=29%, list=16%, signal=35%
GOLDRATH_ANTIGEN_RESPONSE	182	0.207134	0.764839	0.950588	0.985216	1	1110	tags=20%, list=17%, signal=23%
WOTTON_RUNX_TARGETS_DN	15	0.317783	0.764464	0.793677	0.985211	1	987	tags=20%, list=15%, signal=24%
MODY_HIPPOCAMPUS_POSTNATAL	29	0.274641	0.76432	0.81374	0.984882	1	1171	tags=28%, list=18%, signal=34%
GALE_APL_WITH_FLT3_MUTATED_UP	17	0.304386	0.764271	0.794745	0.984418	1	604	tags=18%, list=9%, signal=19%
BIOCARTA_TH1TH2_PATHWAY	16	0.309601	0.763315	0.779904	0.985312	1	859	tags=19%, list=13%, signal=22%
MITSIADES_RESPONSE_TO_APLIDIN_DN	91	0.221675	0.762664	0.904382	0.985762	1	1314	tags=24%, list=21%, signal=30%
WP_AGE_RAGE_PATHWAY	57	0.240038	0.762184	0.865772	0.985943	1	858	tags=14%, list=13%, signal=16%
WP_COMPLEMENT_SYSTEM_IN_NEURONAL_DEVELOPMENT_AND_PLASTICITY	62	0.238152	0.761706	0.848033	0.986109	1	947	tags=21%, list=15%, signal=24%
WP_SIGNAL_TRANSDUCTION_THROUGH_IL1R	21	0.288461	0.761506	0.807874	0.985879	1	520	tags=10%, list=8%, signal=10%
ZHANG_PROLIFERATING_VS_QUIESCENT	32	0.265124	0.761054	0.819242	0.986045	1	1115	tags=31%, list=17%, signal=38%
AKL_HTLV1_INFECTION_DN	35	0.266246	0.76076	0.836524	0.985901	1	1726	tags=37%, list=27%, signal=51%
RICKMAN_TUMOR_DIFFERENTIATED_MODERATELY_VS_POORLY_UP	57	0.240136	0.760346	0.863824	0.985994	1	1166	tags=23%, list=18%, signal=28%
FRASOR_TAMOXIFEN_RESPONSE_UP	21	0.292478	0.759442	0.800315	0.986777	1	519	tags=14%, list=8%, signal=15%
WP_STEROL_REGULATORY_ELEMENT_BINDING_PROTEINS_SREBP_SIGNALING	32	0.265733	0.755814	0.813534	0.991475	1	789	tags=22%, list=12%, signal=25%
ACEVEDO_NORMAL_TISSUE_ADJACENT_TO_LIVER_TUMOR_UP	61	0.230743	0.755233	0.887006	0.991745	1	799	tags=18%, list=13%, signal=20%
PID_ATR_PATHWAY	17	0.302031	0.754838	0.772581	0.991739	1	1749	tags=29%, list=27%, signal=40%
LIANG_HEMATOPOIESIS_STEM_CELL_NUMBER_LARGE_VS_TINY_DN	16	0.300086	0.753888	0.823825	0.992532	1	1619	tags=44%, list=25%, signal=58%
REACTOME_DOWNSTREAM_SIGNALING_OF_ACTIVATED_FGFR4	25	0.277067	0.752829	0.825688	0.993508	1	302	tags=8%, list=5%, signal=8%
REACTOME_RHOD_GTPASE_CYCLE	24	0.280242	0.752481	0.818035	0.993453	1	188	tags=8%, list=3%, signal=9%
YAGI_AML_SURVIVAL	54	0.24266	0.752019	0.849719	0.99356	1	1722	tags=35%, list=27%, signal=48%
WP_10Q22Q23_COPY_NUMBER_VARIATION	24	0.279207	0.751643	0.807339	0.993544	1	1034	tags=17%, list=16%, signal=20%
DARWICHE_PAPILLOMA_RISK_LOW_DN	69	0.228768	0.750596	0.883378	0.994438	1	778	tags=14%, list=12%, signal=16%
LEE_LIVER_CANCER_SURVIVAL_DN	86	0.220757	0.750501	0.900531	0.99403	1	745	tags=14%, list=12%, signal=16%
KLEIN_PRIMARY_EFFUSION_LYMPHOMA_UP	29	0.268636	0.749873	0.828148	0.994376	1	981	tags=24%, list=15%, signal=28%
KEGG_GRAFT_VERSUS_HOST_DISEASE	24	0.280496	0.749817	0.821429	0.993912	1	2023	tags=38%, list=32%, signal=55%
GREGORY_SYNTHETIC_LETHAL_WITH_IMATINIB	63	0.230287	0.749782	0.875166	0.993427	1	1680	tags=33%, list=26%, signal=45%
PID_LIS1_PATHWAY	17	0.303267	0.748865	0.839937	0.994137	1	574	tags=18%, list=9%, signal=19%
CHIBA_RESPONSE_TO_TSA	20	0.284651	0.747997	0.802568	0.994805	1	858	tags=20%, list=13%, signal=23%
CORRE_MULTIPLE_MYELOMA_DN	33	0.255087	0.747815	0.849845	0.994521	1	1616	tags=30%, list=25%, signal=40%
BENPORATH_NOS_TARGETS	67	0.229708	0.745771	0.887978	0.996717	1	1418	tags=25%, list=22%, signal=32%
PID_PRL_SIGNALING_EVENTS_PATHWAY	16	0.301435	0.745568	0.794349	0.996444	1	1058	tags=25%, list=17%, signal=30%
HESS_TARGETS_OF_HOXA9_AND_MEIS1_UP	34	0.257652	0.745428	0.830633	0.996111	1	1179	tags=21%, list=18%, signal=25%
REACTOME_TRANSCRIPTIONAL_REGULATION_BY_RUNX2	73	0.225395	0.744994	0.887701	0.996145	1	1744	tags=27%, list=27%, signal=37%
FLOTHO_PEDIATRIC_ALL_THERAPY_RESPONSE_UP	21	0.281058	0.744884	0.815057	0.995761	1	1680	tags=33%, list=26%, signal=45%
NIKOLSKY_BREAST_CANCER_20Q12_Q13_AMPLICON	49	0.238869	0.74473	0.864553	0.99542	1	559	tags=10%, list=9%, signal=11%
FORTSCHEGGER_PHF8_TARGETS_UP	120	0.210794	0.743968	0.93726	0.995895	1	1211	tags=18%, list=19%, signal=21%
CURSONS_NATURAL_KILLER_CELLS	16	0.301991	0.742715	0.819905	0.997011	1	1733	tags=38%, list=27%, signal=51%
GENTILE_UV_LOW_DOSE_DN	32	0.259965	0.742482	0.851852	0.996791	1	1299	tags=28%, list=20%, signal=35%
REACTOME_COLLAGEN_BIOSYNTHESIS_AND_MODIFYING_ENZYMES	35	0.252547	0.741635	0.852584	0.997356	1	879	tags=20%, list=14%, signal=23%
SIG_BCR_SIGNALING_PATHWAY	30	0.261312	0.741509	0.809077	0.996994	1	789	tags=17%, list=12%, signal=19%
PUIFFE_INVASION_INHIBITED_BY_ASCITES_UP	43	0.248052	0.741193	0.857143	0.996873	1	1964	tags=40%, list=31%, signal=57%
ELLWOOD_MYC_TARGETS_DN	21	0.281799	0.739736	0.819033	0.99818	1	154	tags=10%, list=2%, signal=10%
WP_NON_SMALL_CELL_LUNG_CANCER	44	0.243795	0.738872	0.864865	0.998755	1	796	tags=14%, list=12%, signal=15%
REACTOME_CELLULAR_RESPONSE_TO_STARVATION	38	0.251772	0.738512	0.84917	0.998678	1	576	tags=13%, list=9%, signal=14%
WP_DISRUPTION_OF_POSTSYNAPTIC_SIGNALING_BY_CNV	20	0.288378	0.738321	0.834621	0.998383	1	930	tags=20%, list=15%, signal=23%
FURUKAWA_DUSP6_TARGETS_PCI35_UP	36	0.251909	0.738103	0.844346	0.998121	1	1584	tags=31%, list=25%, signal=40%
WP_PARKINSON_39_S_DISEASE_PATHWAY	29	0.256302	0.738026	0.849315	0.997685	1	796	tags=14%, list=12%, signal=16%
WP_NOTCH_SIGNALING_PATHWAY	31	0.259162	0.73782	0.84425	0.997419	1	1814	tags=35%, list=28%, signal=49%
REACTOME_HEDGEHOG_LIGAND_BIOGENESIS	40	0.244378	0.737663	0.865497	0.9971	1	1562	tags=30%, list=24%, signal=39%
PID_TCR_CALCIUM_PATHWAY	19	0.28903	0.737562	0.811111	0.996698	1	2126	tags=53%, list=33%, signal=79%
CROONQUIST_NRAS_VS_STROMAL_STIMULATION_DN	48	0.240426	0.737534	0.873016	0.9962	1	879	tags=17%, list=14%, signal=19%
WP_ARYL_HYDROCARBON_RECEPTOR_PATHWAY_WP2873	27	0.274005	0.736789	0.829457	0.996632	1	806	tags=19%, list=13%, signal=21%
FIGUEROA_AML_METHYLATION_CLUSTER_3_UP	54	0.232393	0.736779	0.876204	0.996109	1	1677	tags=35%, list=26%, signal=47%
GUO_HEX_TARGETS_DN	36	0.251259	0.736663	0.879056	0.995728	1	829	tags=17%, list=13%, signal=19%
BLANCO_MELO_BETA_INTERFERON_TREATED_BRONCHIAL_EPITHELIAL_CELLS_DN	73	0.222072	0.734447	0.888587	0.997964	1	988	tags=18%, list=15%, signal=21%
VERHAAK_GLIOBLASTOMA_CLASSICAL	57	0.232491	0.734199	0.875181	0.997726	1	1010	tags=18%, list=16%, signal=21%
REACTOME_FACTORS_INVOLVED_IN_MEGAKARYOCYTE_DEVELOPMENT_AND_PLATELET_PRODUCTION	60	0.228723	0.733761	0.903096	0.997723	1	533	tags=8%, list=8%, signal=9%
BIOCARTA_IGF1_PATHWAY	17	0.287379	0.733068	0.826019	0.998075	1	1946	tags=41%, list=30%, signal=59%
MORI_SMALL_PRE_BII_LYMPHOCYTE_UP	38	0.243671	0.732455	0.868778	0.998284	1	1570	tags=29%, list=25%, signal=38%
BROWNE_HCMV_INFECTION_12HR_UP	40	0.246024	0.73209	0.883523	0.998216	1	1234	tags=20%, list=19%, signal=25%
WP_HEPATOCYTE_GROWTH_FACTOR_RECEPTOR_SIGNALING	26	0.269133	0.731406	0.848024	0.998533	1	302	tags=8%, list=5%, signal=8%
MIKKELSEN_MCV6_HCP_WITH_H3K27ME3	160	0.198349	0.731313	0.95086	0.998123	1	1230	tags=18%, list=19%, signal=22%
HUANG_FOXA2_TARGETS_UP	21	0.281424	0.731159	0.827427	0.997785	1	20	tags=5%, list=0%, signal=5%
HOSHIDA_LIVER_CANCER_SUBCLASS_S2	58	0.229218	0.730215	0.895714	0.998434	1	1444	tags=26%, list=23%, signal=33%
HAN_SATB1_TARGETS_DN	178	0.198107	0.729913	0.966082	0.99828	1	1207	tags=17%, list=19%, signal=20%
WP_SUDDEN_INFANT_DEATH_SYNDROME_SIDS_SUSCEPTIBILITY_PATHWAYS	81	0.221306	0.729306	0.92277	0.998468	1	1329	tags=22%, list=21%, signal=28%
WANG_TARGETS_OF_MLL_CBP_FUSION_UP	19	0.289122	0.72928	0.81459	0.997972	1	1737	tags=47%, list=27%, signal=65%
WP_IL_7_SIGNALING_PATHWAY	17	0.293495	0.728925	0.825545	0.997867	1	1902	tags=35%, list=30%, signal=50%
DARWICHE_PAPILLOMA_RISK_HIGH_DN	67	0.223057	0.728703	0.920699	0.997618	1	1412	tags=22%, list=22%, signal=28%
RAO_BOUND_BY_SALL4_ISOFORM_B	192	0.195719	0.727829	0.973005	0.998126	1	1103	tags=18%, list=17%, signal=21%
HOOI_ST7_TARGETS_UP	31	0.258034	0.726652	0.866764	0.99897	1	1117	tags=23%, list=17%, signal=27%
SCHLOSSER_SERUM_RESPONSE_UP	52	0.232289	0.726344	0.896159	0.998801	1	1527	tags=31%, list=24%, signal=40%
REACTOME_RESOLUTION_OF_SISTER_CHROMATID_COHESION	35	0.249904	0.726279	0.877429	0.998348	1	1688	tags=31%, list=26%, signal=42%
OISHI_CHOLANGIOMA_STEM_CELL_LIKE_UP	108	0.210647	0.725785	0.943253	0.998413	1	1079	tags=16%, list=17%, signal=19%
WP_PROSTAGLANDIN_SIGNALING	23	0.270188	0.725495	0.844156	0.998227	1	15	tags=4%, list=0%, signal=4%
WP_INTERLEUKIN_1_IL_1_STRUCTURAL_PATHWAY	26	0.266475	0.725088	0.843014	0.998188	1	520	tags=12%, list=8%, signal=13%
REACTOME_S_PHASE	75	0.21936	0.723647	0.925532	0.999331	1	1477	tags=21%, list=23%, signal=27%
PASQUALUCCI_LYMPHOMA_BY_GC_STAGE_UP	116	0.207367	0.722831	0.943806	0.999756	1	1395	tags=22%, list=22%, signal=28%
REACTOME_LEISHMANIA_INFECTION	85	0.212876	0.722539	0.928287	0.999563	1	941	tags=16%, list=15%, signal=19%
RODRIGUES_NTN1_TARGETS_DN	76	0.214667	0.721823	0.912256	0.999839	1	1005	tags=17%, list=16%, signal=20%
ZAMORA_NOS2_TARGETS_UP	41	0.236598	0.721555	0.88826	0.999619	1	1810	tags=37%, list=28%, signal=51%
BIOCARTA_MET_PATHWAY	26	0.264273	0.719503	0.866359	1	1	302	tags=8%, list=5%, signal=8%
PID_IFNG_PATHWAY	28	0.259501	0.718283	0.849693	1	1	1737	tags=32%, list=27%, signal=44%
KEGG_CALCIUM_SIGNALING_PATHWAY	41	0.243282	0.717917	0.889544	1	1	1412	tags=24%, list=22%, signal=31%
WONG_PROTEASOME_GENE_MODULE	34	0.244195	0.717127	0.858696	1	1	1345	tags=18%, list=21%, signal=22%
REACTOME_MHC_CLASS_II_ANTIGEN_PRESENTATION	48	0.232273	0.716912	0.891583	1	1	1100	tags=19%, list=17%, signal=22%
WP_THYROID_HORMONES_PRODUCTION_AND_PERIPHERAL_DOWNSTREAM_SIGNALING_EFFECTS	46	0.234847	0.7165	0.896552	1	1	1359	tags=24%, list=21%, signal=30%
REACTOME_SIGNALING_BY_FGFR	72	0.213815	0.715262	0.93992	1	1	396	tags=7%, list=6%, signal=7%
REACTOME_PHOSPHOLIPASE_C_MEDIATED_CASCADE_FGFR4	15	0.296375	0.714998	0.839404	1	1	113	tags=7%, list=2%, signal=7%
PID_RET_PATHWAY	29	0.257129	0.714824	0.864078	1	1	447	tags=10%, list=7%, signal=11%
BOYLAN_MULTIPLE_MYELOMA_C_CLUSTER_UP	20	0.272455	0.713557	0.855573	1	1	1076	tags=20%, list=17%, signal=24%
WP_INTERLEUKIN_11_SIGNALING_PATHWAY	36	0.242761	0.713116	0.874636	1	1	858	tags=17%, list=13%, signal=19%
WALLACE_PROSTATE_CANCER_RACE_DN	27	0.259653	0.712275	0.855828	1	1	1354	tags=26%, list=21%, signal=33%
REACTOME_TRANSCRIPTIONAL_REGULATION_OF_WHITE_ADIPOCYTE_DIFFERENTIATION	26	0.262571	0.711619	0.863497	1	1	243	tags=8%, list=4%, signal=8%
BENPORATH_PROLIFERATION	71	0.21648	0.710873	0.918991	1	1	1814	tags=38%, list=28%, signal=53%
BRUINS_UVC_RESPONSE_MIDDLE	30	0.25019	0.709245	0.868538	1	1	641	tags=13%, list=10%, signal=15%
BRACHAT_RESPONSE_TO_METHOTREXATE_DN	16	0.292355	0.708094	0.84375	1	1	1702	tags=31%, list=27%, signal=42%
KEGG_LEISHMANIA_INFECTION	46	0.229195	0.707607	0.917178	1	1	1110	tags=22%, list=17%, signal=26%
WP_KYNURENINE_PATHWAY_AND_LINKS_TO_CELL_SENESCENCE	16	0.291021	0.707492	0.847756	1	1	853	tags=13%, list=13%, signal=14%
REACTOME_RRNA_PROCESSING	45	0.231245	0.706951	0.905248	1	1	823	tags=13%, list=13%, signal=15%
OUILLETTE_CLL_13Q14_DELETION_UP	17	0.281997	0.706812	0.8542	1	1	1670	tags=29%, list=26%, signal=40%
HALMOS_CEBPA_TARGETS_DN	23	0.269257	0.705834	0.848532	1	1	909	tags=17%, list=14%, signal=20%
MEISSNER_BRAIN_HCP_WITH_H3K27ME3	78	0.213159	0.705599	0.950202	1	1	1347	tags=19%, list=21%, signal=24%
ROSS_AML_WITH_AML1_ETO_FUSION	29	0.249142	0.704062	0.87902	1	1	1529	tags=28%, list=24%, signal=36%
CHEN_LVAD_SUPPORT_OF_FAILING_HEART_UP	55	0.22409	0.704016	0.912104	1	1	397	tags=7%, list=6%, signal=8%
BASAKI_YBX1_TARGETS_DN	155	0.191917	0.703195	0.98173	1	1	1102	tags=15%, list=17%, signal=17%
REACTOME_TRNA_PROCESSING	31	0.248105	0.70205	0.900298	1	1	1522	tags=23%, list=24%, signal=30%
WP_IL_1_SIGNALING_PATHWAY	34	0.242829	0.701585	0.905109	1	1	789	tags=15%, list=12%, signal=17%
WP_ONCOSTATIN_M_SIGNALING_PATHWAY	43	0.228768	0.700994	0.911047	1	1	1034	tags=16%, list=16%, signal=19%
GYORFFY_DOXORUBICIN_RESISTANCE	15	0.288618	0.699964	0.838608	1	1	894	tags=27%, list=14%, signal=31%
PID_ECADHERIN_STABILIZATION_PATHWAY	25	0.254096	0.699867	0.880805	1	1	1533	tags=36%, list=24%, signal=47%
PODAR_RESPONSE_TO_ADAPHOSTIN_UP	79	0.208036	0.699371	0.94332	1	1	1006	tags=14%, list=16%, signal=16%
WP_NUCLEOTIDE_BINDING_OLIGOMERIZATION_DOMAIN_NOD_PATHWAY	19	0.2727	0.699193	0.855049	1	1	1606	tags=26%, list=25%, signal=35%
TONG_INTERACT_WITH_PTTG1	22	0.258515	0.697016	0.862559	1	1	2046	tags=50%, list=32%, signal=73%
SIG_CHEMOTAXIS	25	0.258366	0.696614	0.874242	1	1	789	tags=16%, list=12%, signal=18%
REACTOME_CASPASE_ACTIVATION_VIA_EXTRINSIC_APOPTOTIC_SIGNALLING_PATHWAY	22	0.264727	0.696294	0.866116	1	1	1722	tags=32%, list=27%, signal=43%
GUENTHER_GROWTH_SPHERICAL_VS_ADHERENT_DN	20	0.272346	0.695724	0.85624	1	1	1752	tags=50%, list=27%, signal=69%
WEIGEL_OXIDATIVE_STRESS_BY_TBH_AND_H2O2	21	0.262546	0.695402	0.864567	1	1	1724	tags=38%, list=27%, signal=52%
JINESH_BLEBBISHIELD_TRANSFORMED_STEM_CELL_SPHERES_DN	98	0.203509	0.694834	0.945946	1	1	1130	tags=17%, list=18%, signal=21%
REACTOME_INFECTION_WITH_MYCOBACTERIUM_TUBERCULOSIS	20	0.272408	0.693958	0.876352	1	1	1902	tags=55%, list=30%, signal=78%
PID_NFKAPPAB_CANONICAL_PATHWAY	16	0.281473	0.693219	0.861958	1	1	1034	tags=19%, list=16%, signal=22%
REACTOME_FGFR1_MUTANT_RECEPTOR_ACTIVATION	19	0.271054	0.692507	0.879339	1	1	2457	tags=53%, list=38%, signal=85%
PID_ALK1_PATHWAY	20	0.263385	0.69241	0.872308	1	1	1310	tags=25%, list=21%, signal=31%
PICCALUGA_ANGIOIMMUNOBLASTIC_LYMPHOMA_DN	46	0.226619	0.691724	0.920455	1	1	827	tags=13%, list=13%, signal=15%
PID_ANGIOPOIETIN_RECEPTOR_PATHWAY	39	0.233791	0.691635	0.911411	1	1	1034	tags=21%, list=16%, signal=24%
FIRESTEIN_PROLIFERATION	80	0.206354	0.691174	0.955556	1	1	1407	tags=23%, list=22%, signal=28%
FAELT_B_CLL_WITH_VH_REARRANGEMENTS_UP	19	0.271359	0.690537	0.880691	1	1	1185	tags=26%, list=19%, signal=32%
PID_TRKR_PATHWAY	47	0.224841	0.690141	0.913842	1	1	1767	tags=34%, list=28%, signal=47%
REACTOME_NUCLEOTIDE_EXCISION_REPAIR	44	0.228941	0.689856	0.941678	1	1	1556	tags=30%, list=24%, signal=39%
REACTOME_GOLGI_ASSOCIATED_VESICLE_BIOGENESIS	33	0.23988	0.689022	0.899709	1	1	2233	tags=45%, list=35%, signal=70%
BIOCARTA_PTDINS_PATHWAY	17	0.27862	0.688396	0.843849	1	1	1545	tags=29%, list=24%, signal=39%
REACTOME_SIGNALING_BY_TYPE_1_INSULIN_LIKE_GROWTH_FACTOR_1_RECEPTOR_IGF1R	43	0.228045	0.688212	0.907186	1	1	1264	tags=16%, list=20%, signal=20%
REACTOME_RHO_GTPASES_ACTIVATE_FORMINS	45	0.228312	0.687988	0.926301	1	1	1803	tags=33%, list=28%, signal=46%
PID_MET_PATHWAY	53	0.217111	0.687545	0.933803	1	1	845	tags=15%, list=13%, signal=17%
REACTOME_SIGNALING_BY_INSULIN_RECEPTOR	50	0.220767	0.686997	0.935989	1	1	302	tags=6%, list=5%, signal=6%
XU_GH1_EXOGENOUS_TARGETS_UP	15	0.28289	0.686218	0.850163	1	1	1386	tags=33%, list=22%, signal=42%
REACTOME_PKR_MEDIATED_SIGNALING	33	0.23937	0.68493	0.922039	1	1	1660	tags=30%, list=26%, signal=41%
REACTOME_RHO_GTPASE_CYCLE	177	0.185142	0.684777	0.985932	1	1	1348	tags=19%, list=21%, signal=23%
PID_SYNDECAN_2_PATHWAY	29	0.243572	0.684281	0.885075	1	1	1615	tags=34%, list=25%, signal=46%
BECKER_TAMOXIFEN_RESISTANCE_DN	23	0.256093	0.683676	0.875394	1	1	1225	tags=22%, list=19%, signal=27%
PID_AURORA_A_PATHWAY	17	0.277083	0.683656	0.879538	1	1	789	tags=18%, list=12%, signal=20%
MORI_LARGE_PRE_BII_LYMPHOCYTE_UP	42	0.225797	0.682761	0.937681	1	1	1740	tags=31%, list=27%, signal=42%
SANSOM_APC_TARGETS_UP	58	0.214415	0.682597	0.957726	1	1	1675	tags=24%, list=26%, signal=32%
LEE_AGING_NEOCORTEX_DN	30	0.240446	0.6812	0.894813	1	1	1432	tags=30%, list=22%, signal=38%
MATZUK_CENTRAL_FOR_FEMALE_FERTILITY	17	0.274693	0.681116	0.868044	1	1	494	tags=12%, list=8%, signal=13%
PLASARI_NFIC_TARGETS_BASAL_DN	15	0.282807	0.680075	0.874797	1	1	816	tags=27%, list=13%, signal=31%
MIKKELSEN_MEF_HCP_WITH_H3_UNMETHYLATED	72	0.205845	0.679982	0.955983	1	1	1020	tags=15%, list=16%, signal=18%
REACTOME_RESPONSE_OF_EIF2AK4_GCN2_TO_AMINO_ACID_DEFICIENCY	29	0.244114	0.679216	0.916914	1	1	576	tags=14%, list=9%, signal=15%
SAKAI_CHRONIC_HEPATITIS_VS_LIVER_CANCER_DN	20	0.261642	0.679074	0.875	1	1	1428	tags=25%, list=22%, signal=32%
BIOCARTA_RACCYCD_PATHWAY	17	0.273228	0.679073	0.885572	1	1	1034	tags=18%, list=16%, signal=21%
REACTOME_DAP12_INTERACTIONS	33	0.238806	0.677985	0.910061	1	1	1529	tags=24%, list=24%, signal=32%
REACTOME_RET_SIGNALING	23	0.257646	0.677525	0.906103	1	1	1741	tags=30%, list=27%, signal=42%
SCIAN_CELL_CYCLE_TARGETS_OF_TP53_AND_TP73_DN	15	0.277898	0.675813	0.872549	1	1	942	tags=20%, list=15%, signal=23%
REACTOME_ACTIVATION_OF_GENE_EXPRESSION_BY_SREBF_SREBP	15	0.281821	0.6751	0.875	1	1	1702	tags=33%, list=27%, signal=45%
WP_RAC1_PAK1_P38_MMP2_PATHWAY	57	0.208777	0.673939	0.933148	1	1	789	tags=14%, list=12%, signal=16%
REACTOME_REGULATION_OF_TP53_EXPRESSION_AND_DEGRADATION	21	0.256697	0.673703	0.901082	1	1	1701	tags=33%, list=27%, signal=45%
REACTOME_PLATELET_HOMEOSTASIS	30	0.235769	0.673088	0.92638	1	1	2143	tags=43%, list=34%, signal=65%
SARRIO_EPITHELIAL_MESENCHYMAL_TRANSITION_UP	69	0.206924	0.671394	0.947802	1	1	1296	tags=22%, list=20%, signal=27%
REACTOME_HIV_LIFE_CYCLE	57	0.211323	0.671003	0.955621	1	1	2030	tags=39%, list=32%, signal=56%
ZHONG_RESPONSE_TO_AZACITIDINE_AND_TSA_UP	85	0.199086	0.669891	0.967347	1	1	1654	tags=27%, list=26%, signal=36%
REACTOME_REGULATION_OF_PTEN_GENE_TRANSCRIPTION	18	0.258341	0.669051	0.884868	1	1	1902	tags=39%, list=30%, signal=55%
KEGG_MEDICUS_VARIANT_MUTATION_CAUSED_ABERRANT_ABETA_TO_AGE_RAGE_SIGNALING_PATHWAY	15	0.276938	0.668127	0.882353	1	1	51	tags=7%, list=1%, signal=7%
DACOSTA_ERCC3_ALLELE_XPCS_VS_TTD_DN	19	0.259212	0.667557	0.900943	1	1	1424	tags=32%, list=22%, signal=41%
REACTOME_DAG_AND_IP3_SIGNALING	20	0.257833	0.66683	0.897927	1	1	1188	tags=25%, list=19%, signal=31%
KEGG_PROGESTERONE_MEDIATED_OOCYTE_MATURATION	45	0.225324	0.666684	0.94058	1	1	806	tags=13%, list=13%, signal=15%
WP_METHIONINE_DE_NOVO_AND_SALVAGE_PATHWAY	16	0.273386	0.666676	0.89769	1	1	1618	tags=25%, list=25%, signal=33%
TCGA_GLIOBLASTOMA_COPY_NUMBER_UP	23	0.249772	0.666602	0.91195	1	1	1751	tags=30%, list=27%, signal=42%
PID_CXCR4_PATHWAY	58	0.202724	0.666023	0.957938	1	1	923	tags=16%, list=14%, signal=18%
YORDY_RECIPROCAL_REGULATION_BY_ETS1_AND_SP100_UP	15	0.271131	0.665314	0.85738	1	1	446	tags=13%, list=7%, signal=14%
REACTOME_DEGRADATION_OF_BETA_CATENIN_BY_THE_DESTRUCTION_COMPLEX	43	0.221779	0.664761	0.936324	1	1	1701	tags=33%, list=27%, signal=44%
KEGG_MEDICUS_REFERENCE_DYNEIN_RECRUITMENT_TO_THE_KINETOCHORE	16	0.267687	0.663874	0.886762	1	1	1083	tags=19%, list=17%, signal=23%
REACTOME_FCGR3A_MEDIATED_IL10_SYNTHESIS	26	0.238065	0.663566	0.913636	1	1	936	tags=19%, list=15%, signal=22%
BROWNE_HCMV_INFECTION_48HR_UP	82	0.197414	0.661241	0.974901	1	1	1172	tags=16%, list=18%, signal=19%
WP_ANDROGEN_RECEPTOR_SIGNALING_PATHWAY	48	0.213024	0.659727	0.95389	1	1	789	tags=10%, list=12%, signal=12%
KEGG_GLYCEROPHOSPHOLIPID_METABOLISM	21	0.254192	0.658203	0.906396	1	1	833	tags=19%, list=13%, signal=22%
MORI_SMALL_PRE_BII_LYMPHOCYTE_DN	37	0.221472	0.658012	0.933432	1	1	1533	tags=30%, list=24%, signal=39%
BIOCARTA_NGF_PATHWAY	17	0.259352	0.657561	0.881141	1	1	1946	tags=35%, list=30%, signal=51%
REACTOME_REGULATION_OF_SIGNALING_BY_CBL	16	0.268123	0.65752	0.886731	1	1	1900	tags=38%, list=30%, signal=53%
REACTOME_REGULATION_OF_FZD_BY_UBIQUITINATION	18	0.260053	0.656799	0.910112	1	1	1701	tags=28%, list=27%, signal=38%
REACTOME_PROCESSING_OF_CAPPED_INTRON_CONTAINING_PRE_MRNA	93	0.191348	0.655478	0.977951	1	1	1555	tags=24%, list=24%, signal=31%
WP_SYNAPTIC_SIGNALING_PATHWAYS_ASSOCIATED_WITH_AUTISM_SPECTRUM_DISORDER	23	0.24239	0.65512	0.899096	1	1	1417	tags=30%, list=22%, signal=39%
REACTOME_TNFR1_INDUCED_PROAPOPTOTIC_SIGNALING	17	0.258628	0.654991	0.897927	1	1	566	tags=12%, list=9%, signal=13%
MILI_PSEUDOPODIA_CHEMOTAXIS_UP	27	0.238833	0.653898	0.925305	1	1	1465	tags=26%, list=23%, signal=34%
[truncated: 138 more rows]

## Sheet: CP v2023.2 Down
NAME	SIZE	ES	NES	NOM p-val	FDR q-val	FWER p-val	RANK AT MAX	LEADING EDGE
REACTOME_RESPONSE_TO_ELEVATED_PLATELET_CYTOSOLIC_CA2	100	-0.622851	-2.52044	0	0	0	659	tags=38%, list=10%, signal=42%
REACTOME_PLATELET_ACTIVATION_SIGNALING_AND_AGGREGATION	157	-0.544096	-2.31156	0	0.00066695	0.001	933	tags=37%, list=15%, signal=42%
REACTOME_FORMATION_OF_FIBRIN_CLOT_CLOTTING_CASCADE	33	-0.734711	-2.31001	0	0.00137568	0.003	798	tags=55%, list=12%, signal=62%
BOYLAN_MULTIPLE_MYELOMA_PCA1_UP	60	-0.623631	-2.30019	0	0.00103176	0.003	682	tags=47%, list=11%, signal=52%
REACTOME_INTRINSIC_PATHWAY_OF_FIBRIN_CLOT_FORMATION	21	-0.748601	-2.18639	0	0.00468397	0.017	798	tags=62%, list=12%, signal=71%
REACTOME_COMMON_PATHWAY_OF_FIBRIN_CLOT_FORMATION	18	-0.762033	-2.17108	0	0.0050811	0.022	579	tags=50%, list=9%, signal=55%
SCHOEN_NFKB_SIGNALING	28	-0.696153	-2.16995	0	0.00435523	0.022	124	tags=21%, list=2%, signal=22%
LIANG_SILENCED_BY_METHYLATION_2	37	-0.647124	-2.15226	0	0.00483713	0.028	206	tags=24%, list=3%, signal=25%
WP_BASE_EXCISION_REPAIR	18	-0.773528	-2.13624	0	0.00567824	0.036	727	tags=44%, list=11%, signal=50%
REACTOME_PEPTIDE_LIGAND_BINDING_RECEPTORS	89	-0.524381	-2.07261	0	0.0168155	0.117	564	tags=26%, list=9%, signal=28%
KEGG_BASE_EXCISION_REPAIR	18	-0.732302	-2.04754	0	0.0205483	0.153	727	tags=39%, list=11%, signal=44%
TAKEDA_TARGETS_OF_NUP98_HOXA9_FUSION_16D_DN	59	-0.554097	-2.03668	0	0.0232291	0.184	530	tags=29%, list=8%, signal=31%
REACTOME_HEMOSTASIS	341	-0.428582	-2.03258	0	0.0226223	0.193	743	tags=24%, list=12%, signal=25%
REACTOME_CLASS_A_1_RHODOPSIN_LIKE_RECEPTORS	103	-0.500052	-2.02093	0	0.0250304	0.224	564	tags=22%, list=9%, signal=24%
VILIMAS_NOTCH1_TARGETS_DN	23	-0.677833	-2.016	0	0.0252932	0.239	998	tags=52%, list=16%, signal=62%
REACTOME_CHEMOKINE_RECEPTORS_BIND_CHEMOKINES	34	-0.614543	-2.008	0	0.026993	0.27	280	tags=26%, list=4%, signal=28%
KAMIKUBO_MYELOID_CEBPA_NETWORK	24	-0.678962	-2.00575	0	0.0260526	0.274	998	tags=67%, list=16%, signal=79%
BLANCO_MELO_COVID19_BRONCHIAL_EPITHELIAL_CELLS_SARS_COV_2_INFECTION_UP	77	-0.523888	-1.99251	0	0.0295408	0.322	206	tags=14%, list=3%, signal=15%
ZHENG_IL22_SIGNALING_UP	39	-0.577842	-1.9599	0	0.0440931	0.456	730	tags=36%, list=11%, signal=40%
PID_UPA_UPAR_PATHWAY	32	-0.614706	-1.95793	0	0.0429811	0.463	682	tags=38%, list=11%, signal=42%
TAKEDA_TARGETS_OF_NUP98_HOXA9_FUSION_10D_DN	75	-0.513205	-1.95788	0	0.0409344	0.463	420	tags=20%, list=7%, signal=21%
WIERENGA_STAT5A_TARGETS_DN	90	-0.501398	-1.95153	0	0.0421923	0.492	998	tags=34%, list=16%, signal=40%
NABA_MATRISOME_METASTATIC_COLORECTAL_LIVER_METASTASIS	19	-0.687355	-1.94554	0	0.0429785	0.518	180	tags=26%, list=3%, signal=27%
WP_BLADDER_CANCER	32	-0.613178	-1.94154	0.00288184	0.0436153	0.539	148	tags=19%, list=2%, signal=19%
CAIRO_LIVER_DEVELOPMENT_DN	133	-0.45983	-1.93361	0	0.0451821	0.563	1019	tags=36%, list=16%, signal=42%
TENEDINI_MEGAKARYOCYTE_MARKERS	43	-0.56946	-1.93287	0	0.0437626	0.566	551	tags=28%, list=9%, signal=30%
REACTOME_NON_INTEGRIN_MEMBRANE_ECM_INTERACTIONS	33	-0.593617	-1.92185	0	0.0475207	0.613	551	tags=27%, list=9%, signal=30%
RAGHAVACHARI_PLATELET_SPECIFIC_GENES	41	-0.558849	-1.92123	0	0.0460186	0.614	217	tags=20%, list=3%, signal=20%
NABA_MATRISOME_PRIMARY_METASTATIC_COLORECTAL_TUMOR	42	-0.567634	-1.91499	0	0.047582	0.642	241	tags=26%, list=4%, signal=27%
LIAN_NEUTROPHIL_GRANULE_CONSTITUENTS	21	-0.672365	-1.90569	0	0.0516962	0.692	149	tags=33%, list=2%, signal=34%
KEGG_CHEMOKINE_SIGNALING_PATHWAY	108	-0.453785	-1.89601	0	0.0567245	0.733	1058	tags=31%, list=17%, signal=37%
REACTOME_NUCLEAR_SIGNALING_BY_ERBB4	21	-0.647115	-1.89569	0	0.0551234	0.733	443	tags=29%, list=7%, signal=31%
LIANG_SILENCED_BY_METHYLATION_UP	25	-0.624386	-1.8835	0	0.0609875	0.774	444	tags=40%, list=7%, signal=43%
GNATENKO_PLATELET_SIGNATURE	27	-0.612072	-1.87338	0.00591716	0.067141	0.806	217	tags=22%, list=3%, signal=23%
REACTOME_COMPLEMENT_CASCADE	50	-0.528547	-1.87326	0.00347222	0.0652226	0.806	862	tags=38%, list=13%, signal=44%
KHETCHOUMIAN_TRIM24_TARGETS_UP	32	-0.591431	-1.86908	0.00290698	0.0664539	0.816	79	tags=16%, list=1%, signal=16%
OLSSON_E2F3_TARGETS_DN	17	-0.675573	-1.85904	0.00810811	0.0723522	0.848	336	tags=24%, list=5%, signal=25%
WP_FOCAL_ADHESION	121	-0.448727	-1.8439	0	0.0832942	0.898	1231	tags=36%, list=19%, signal=43%
WP_LUNG_FIBROSIS	41	-0.55266	-1.84049	0.00294118	0.0841588	0.902	180	tags=20%, list=3%, signal=20%
REACTOME_GPVI_MEDIATED_ACTIVATION_CASCADE	24	-0.603388	-1.83026	0.00265957	0.0917283	0.936	1007	tags=46%, list=16%, signal=54%
DANG_MYC_TARGETS_DN	20	-0.643368	-1.82713	0.00561798	0.0925257	0.94	570	tags=30%, list=9%, signal=33%
BOYLAN_MULTIPLE_MYELOMA_C_D_DN	134	-0.441502	-1.82417	0	0.09348	0.946	817	tags=32%, list=13%, signal=36%
WP_COMPLEMENT_SYSTEM	71	-0.47468	-1.80796	0	0.106398	0.968	862	tags=41%, list=13%, signal=47%
MAHAJAN_RESPONSE_TO_IL1A_UP	48	-0.516941	-1.80671	0.00649351	0.105332	0.969	195	tags=15%, list=3%, signal=15%
REACTOME_ERBB2_REGULATES_CELL_MOTILITY	15	-0.670595	-1.80553	0.0025641	0.104341	0.969	1378	tags=60%, list=22%, signal=76%
DAVIES_MULTIPLE_MYELOMA_VS_MGUS_DN	17	-0.65357	-1.80544	0.00877193	0.102104	0.969	682	tags=47%, list=11%, signal=53%
JAATINEN_HEMATOPOIETIC_STEM_CELL_DN	139	-0.42564	-1.80185	0	0.103628	0.973	420	tags=21%, list=7%, signal=22%
GUILLAUMOND_KLF10_TARGETS_UP	28	-0.572093	-1.79984	0.00550964	0.10334	0.976	136	tags=18%, list=2%, signal=18%
REACTOME_SIGNALING_BY_ERBB4	37	-0.537358	-1.79713	0	0.103906	0.978	443	tags=19%, list=7%, signal=20%
REACTOME_INITIAL_TRIGGERING_OF_COMPLEMENT	21	-0.609109	-1.79374	0.00531915	0.105025	0.98	1303	tags=48%, list=20%, signal=60%
JOHANSSON_GLIOMAGENESIS_BY_PDGFB_UP	28	-0.57904	-1.79315	0.00569801	0.103423	0.981	496	tags=25%, list=8%, signal=27%
DUNNE_TARGETS_OF_AML1_MTG8_FUSION_UP	29	-0.568798	-1.79277	0.00294985	0.101859	0.981	998	tags=41%, list=16%, signal=49%
OHM_METHYLATED_IN_ADULT_CANCERS	15	-0.671511	-1.79261	0.00804289	0.100145	0.982	1198	tags=47%, list=19%, signal=57%
PARK_APL_PATHOGENESIS_DN	35	-0.545778	-1.78321	0.00906344	0.107169	0.987	149	tags=20%, list=2%, signal=20%
HESS_TARGETS_OF_HOXA9_AND_MEIS1_DN	56	-0.497579	-1.78136	0	0.106868	0.989	625	tags=23%, list=10%, signal=26%
FRIDMAN_SENESCENCE_UP	56	-0.487571	-1.78124	0.00341297	0.105058	0.989	272	tags=18%, list=4%, signal=18%
WP_OVERVIEW_OF_PROINFLAMMATORY_AND_PROFIBROTIC_MEDIATORS	117	-0.431576	-1.78078	0	0.103652	0.989	1003	tags=30%, list=16%, signal=35%
GROSS_ELK3_TARGETS_DN	21	-0.62318	-1.7793	0.0121951	0.103615	0.991	97	tags=10%, list=2%, signal=10%
PID_RHOA_REG_PATHWAY	18	-0.647938	-1.77771	0.00573066	0.103372	0.991	465	tags=39%, list=7%, signal=42%
HINATA_NFKB_TARGETS_FIBROBLAST_UP	62	-0.492123	-1.77644	0	0.102891	0.991	1133	tags=32%, list=18%, signal=39%
REACTOME_G_ALPHA_Q_SIGNALLING_EVENTS	76	-0.469488	-1.76799	0	0.110172	0.993	1114	tags=30%, list=17%, signal=36%
MA_RAT_AGING_UP	66	-0.481109	-1.76737	0.00393701	0.10931	0.993	687	tags=30%, list=11%, signal=34%
RASHI_NFKB1_TARGETS	15	-0.654183	-1.7673	0.0128205	0.10764	0.993	1006	tags=40%, list=16%, signal=47%
REACTOME_PI3K_EVENTS_IN_ERBB2_SIGNALING	15	-0.664612	-1.76706	0.0138504	0.106151	0.993	1378	tags=53%, list=22%, signal=68%
SCHLINGEMANN_SKIN_CARCINOGENESIS_TPA_UP	21	-0.613985	-1.76563	0.005291	0.106193	0.993	1169	tags=48%, list=18%, signal=58%
MARTIN_NFKB_TARGETS_UP	23	-0.596895	-1.76472	0.00273973	0.105482	0.993	689	tags=30%, list=11%, signal=34%
REACTOME_G_ALPHA_I_SIGNALLING_EVENTS	105	-0.435813	-1.75749	0	0.110334	0.994	567	tags=20%, list=9%, signal=22%
PARK_TRETINOIN_RESPONSE_AND_RARA_PLZF_FUSION	16	-0.658561	-1.75679	0.0130208	0.109257	0.994	238	tags=38%, list=4%, signal=39%
KEGG_BLADDER_CANCER	34	-0.546725	-1.74742	0.00613497	0.118437	0.996	1036	tags=38%, list=16%, signal=45%
REACTOME_EGFR_DOWNREGULATION	19	-0.622191	-1.74542	0.00854701	0.118693	0.997	747	tags=42%, list=12%, signal=48%
TAKEDA_TARGETS_OF_NUP98_HOXA9_FUSION_6HR_DN	19	-0.614522	-1.74335	0.00828729	0.11908	0.998	706	tags=26%, list=11%, signal=29%
SENGUPTA_EBNA1_ANTICORRELATED	47	-0.497565	-1.74256	0.00689655	0.118211	0.998	415	tags=19%, list=6%, signal=20%
GENTILE_UV_RESPONSE_CLUSTER_D2	16	-0.649696	-1.74118	0.00775194	0.117967	0.998	544	tags=31%, list=9%, signal=34%
REACTOME_RHO_GTPASES_ACTIVATE_NADPH_OXIDASES	17	-0.644497	-1.73497	0.0163043	0.123138	0.998	1036	tags=53%, list=16%, signal=63%
GALINDO_IMMUNE_RESPONSE_TO_ENTEROTOXIN	48	-0.499629	-1.73346	0.00319489	0.123269	0.998	538	tags=17%, list=8%, signal=18%
KEGG_MEDICUS_REFERENCE_TLR2_4_MAPK_SIGNALING_PATHWAY	19	-0.597796	-1.73302	0.0129534	0.122118	0.998	1354	tags=47%, list=21%, signal=60%
WP_OLIGODENDROCYTE_SPECIFICATION_AND_DIFFERENTIATION_LEADING_TO_MYELIN_COMPONENTS_FOR_CNS	20	-0.60138	-1.72947	0.0280899	0.123882	0.998	480	tags=25%, list=8%, signal=27%
WP_CHEMOKINE_SIGNALING_PATHWAY	91	-0.434998	-1.72888	0	0.12297	0.998	1058	tags=29%, list=17%, signal=34%
WP_IL_26_SIGNALING_PATHWAYS	37	-0.523668	-1.71956	0	0.132608	0.999	856	tags=35%, list=13%, signal=40%
YU_MYC_TARGETS_DN	27	-0.55688	-1.71742	0.00557103	0.133395	0.999	1111	tags=44%, list=17%, signal=54%
LEONARD_HYPOXIA	23	-0.579551	-1.715	0.00789474	0.134569	0.999	629	tags=26%, list=10%, signal=29%
NAGASHIMA_NRG1_SIGNALING_DN	18	-0.613375	-1.71116	0.0106667	0.137434	1	438	tags=28%, list=7%, signal=30%
REACTOME_CREATION_OF_C4_AND_C2_ACTIVATORS	15	-0.657199	-1.70919	0.0216216	0.137901	1	522	tags=27%, list=8%, signal=29%
REACTOME_SIGNALING_BY_EGFR	34	-0.522639	-1.70669	0.0117647	0.139078	1	536	tags=29%, list=8%, signal=32%
FLORIO_NEOCORTEX_BASAL_RADIAL_GLIA_DN	66	-0.453108	-1.70308	0.003663	0.141536	1	527	tags=18%, list=8%, signal=20%
PID_SYNDECAN_4_PATHWAY	29	-0.540997	-1.69848	0.00293255	0.145199	1	597	tags=28%, list=9%, signal=30%
WP_SARS_COV_2_INNATE_IMMUNITY_EVASION_AND_CELL_SPECIFIC_IMMUNE_RESPONSE	46	-0.484248	-1.6895	0.00301205	0.155058	1	206	tags=13%, list=3%, signal=13%
KEGG_FOCAL_ADHESION	126	-0.401711	-1.68923	0	0.153691	1	1231	tags=34%, list=19%, signal=41%
GENTILE_RESPONSE_CLUSTER_D3	17	-0.626098	-1.68682	0.0169014	0.155384	1	156	tags=18%, list=2%, signal=18%
PARK_TRETINOIN_RESPONSE_AND_PML_RARA_FUSION	22	-0.588295	-1.68628	0.00573066	0.154406	1	238	tags=32%, list=4%, signal=33%
LIU_SOX4_TARGETS_UP	50	-0.470617	-1.68495	0	0.154268	1	484	tags=16%, list=8%, signal=17%
WINZEN_DEGRADED_VIA_KHSRP	51	-0.470933	-1.68284	0	0.155394	1	60	tags=14%, list=1%, signal=14%
KEGG_ECM_RECEPTOR_INTERACTION	46	-0.491077	-1.68133	0	0.155712	1	707	tags=28%, list=11%, signal=32%
REACTOME_SHC1_EVENTS_IN_ERBB2_SIGNALING	20	-0.573469	-1.67763	0.0132979	0.158831	1	1378	tags=45%, list=22%, signal=57%
WP_NETWORK_MAP_OF_SARS_COV_2_SIGNALING_PATHWAY	148	-0.396518	-1.67539	0	0.160124	1	968	tags=27%, list=15%, signal=31%
REACTOME_GRB2_EVENTS_IN_ERBB2_SIGNALING	16	-0.643244	-1.67282	0.0161725	0.161922	1	1378	tags=56%, list=22%, signal=72%
REACTOME_GPCR_LIGAND_BINDING	153	-0.392314	-1.67242	0	0.16072	1	564	tags=18%, list=9%, signal=19%
REACTOME_SIGNALING_BY_GPCR	251	-0.365962	-1.6684	0	0.164557	1	1044	tags=25%, list=16%, signal=29%
BLANCO_MELO_COVID19_SARS_COV_2_LOW_MOI_INFECTION_A594_ACE2_EXPRESSING_CELLS_UP	60	-0.451686	-1.66668	0	0.165023	1	314	tags=15%, list=5%, signal=16%
AMIT_SERUM_RESPONSE_40_MCF10A	18	-0.592071	-1.663	0.0105263	0.168407	1	259	tags=17%, list=4%, signal=17%
DAUER_STAT3_TARGETS_UP	26	-0.533382	-1.6627	0.0208333	0.167218	1	904	tags=35%, list=14%, signal=40%
REACTOME_SIALIC_ACID_METABOLISM	24	-0.563346	-1.66254	0.00285714	0.165807	1	723	tags=33%, list=11%, signal=37%
BASSO_CD40_SIGNALING_DN	35	-0.513084	-1.66227	0.00621118	0.164571	1	133	tags=17%, list=2%, signal=17%
REACTOME_TOLL_LIKE_RECEPTOR_TLR1_TLR2_CASCADE	65	-0.458729	-1.66164	0	0.163692	1	856	tags=29%, list=13%, signal=33%
REACTOME_RESOLUTION_OF_ABASIC_SITES_AP_SITES	20	-0.57044	-1.66154	0.0134048	0.162211	1	727	tags=35%, list=11%, signal=39%
REACTOME_ANTIGEN_ACTIVATES_B_CELL_RECEPTOR_BCR_LEADING_TO_GENERATION_OF_SECOND_MESSENGERS	24	-0.544994	-1.66043	0.00311526	0.162132	1	893	tags=25%, list=14%, signal=29%
HUTTMANN_B_CLL_POOR_SURVIVAL_DN	24	-0.541266	-1.65685	0.0205882	0.165229	1	934	tags=33%, list=15%, signal=39%
LEE_CALORIE_RESTRICTION_NEOCORTEX_UP	36	-0.512025	-1.65448	0.00326797	0.166947	1	104	tags=14%, list=2%, signal=14%
COLIN_PILOCYTIC_ASTROCYTOMA_VS_GLIOBLASTOMA_UP	22	-0.577806	-1.65431	0.0163934	0.165655	1	695	tags=32%, list=11%, signal=36%
ONDER_CDH1_TARGETS_3_DN	35	-0.500343	-1.65425	0.0131579	0.164224	1	322	tags=20%, list=5%, signal=21%
FRIDMAN_IMMORTALIZATION_DN	21	-0.568771	-1.64838	0.026738	0.170375	1	272	tags=24%, list=4%, signal=25%
REACTOME_HEME_SIGNALING	21	-0.564797	-1.64763	0	0.169891	1	1232	tags=48%, list=19%, signal=59%
SAMOLS_TARGETS_OF_KHSV_MIRNAS_DN	33	-0.512051	-1.64639	0.00980392	0.1701	1	272	tags=21%, list=4%, signal=22%
REACTOME_DEFECTIVE_B4GALT7_CAUSES_EDS_PROGEROID_TYPE	16	-0.597617	-1.64521	0.025	0.170268	1	569	tags=31%, list=9%, signal=34%
HADDAD_T_LYMPHOCYTE_AND_NK_PROGENITOR_DN	40	-0.491151	-1.63934	0.00719425	0.176819	1	1290	tags=45%, list=20%, signal=56%
REACTOME_ANTIMICROBIAL_PEPTIDES	65	-0.432036	-1.63542	0.00343643	0.179983	1	431	tags=23%, list=7%, signal=24%
REACTOME_SIGNALING_BY_EGFR_IN_CANCER	21	-0.575851	-1.63498	0.017341	0.17914	1	314	tags=19%, list=5%, signal=20%
RASHI_RESPONSE_TO_IONIZING_RADIATION_3	18	-0.588003	-1.63492	0.0316092	0.177774	1	1038	tags=33%, list=16%, signal=40%
LIAO_HAVE_SOX4_BINDING_SITES	15	-0.621793	-1.63034	0.0225352	0.182497	1	193	tags=20%, list=3%, signal=21%
LENAOUR_DENDRITIC_CELL_MATURATION_DN	88	-0.410399	-1.62915	0	0.182669	1	667	tags=23%, list=10%, signal=25%
LIANG_HEMATOPOIESIS_STEM_CELL_NUMBER_LARGE_VS_TINY_UP	17	-0.59558	-1.62902	0.0308989	0.18133	1	235	tags=24%, list=4%, signal=24%
WP_VITAMIN_B12_METABOLISM	42	-0.478208	-1.62013	0.0129032	0.193078	1	51	tags=17%, list=1%, signal=17%
VART_KSHV_INFECTION_ANGIOGENIC_MARKERS_UP	130	-0.3899	-1.61912	0	0.193055	1	551	tags=19%, list=9%, signal=21%
WP_DNA_REPAIR_PATHWAYS_FULL_NETWORK	45	-0.469312	-1.61838	0.00664452	0.192537	1	762	tags=27%, list=12%, signal=30%
BILBAN_B_CLL_LPL_DN	20	-0.56521	-1.61663	0.0282776	0.193581	1	1177	tags=50%, list=18%, signal=61%
REACTOME_ESTROGEN_DEPENDENT_NUCLEAR_EVENTS_DOWNSTREAM_OF_ESR_MEMBRANE_SIGNALING	17	-0.582969	-1.61261	0.025641	0.197743	1	535	tags=24%, list=8%, signal=26%
WP_B_CELL_RECEPTOR_SIGNALING_PATHWAY	71	-0.427192	-1.61136	0	0.198317	1	1097	tags=31%, list=17%, signal=37%
ODONNELL_METASTASIS_UP	28	-0.510028	-1.61093	0.0200573	0.197424	1	996	tags=29%, list=16%, signal=34%
WP_15Q11Q13_COPY_NUMBER_VARIATION	22	-0.556247	-1.60836	0.0154242	0.199489	1	1694	tags=50%, list=27%, signal=68%
VALK_AML_WITH_CEBPA	17	-0.586123	-1.60772	0.0374332	0.198914	1	572	tags=41%, list=9%, signal=45%
GROSS_HYPOXIA_VIA_ELK3_DN	73	-0.422679	-1.6077	0.00398406	0.197427	1	515	tags=19%, list=8%, signal=21%
KEGG_COMPLEMENT_AND_COAGULATION_CASCADES	53	-0.452362	-1.60349	0.015625	0.202537	1	862	tags=40%, list=13%, signal=45%
KEGG_THYROID_CANCER	18	-0.589002	-1.60307	0.0200573	0.201894	1	1619	tags=61%, list=25%, signal=82%
WP_ERBB_SIGNALING_PATHWAY	74	-0.41818	-1.60178	0	0.202295	1	1458	tags=39%, list=23%, signal=50%
PLASARI_TGFB1_TARGETS_10HR_UP	98	-0.394247	-1.59969	0	0.203999	1	638	tags=20%, list=10%, signal=22%
RASHI_RESPONSE_TO_IONIZING_RADIATION_2	62	-0.441511	-1.5976	0.00355872	0.205446	1	354	tags=11%, list=6%, signal=12%
BIOCARTA_GH_PATHWAY	22	-0.545224	-1.59683	0.0249307	0.205133	1	1036	tags=36%, list=16%, signal=43%
KEGG_GAP_JUNCTION	35	-0.494012	-1.5955	0.0125	0.205872	1	130	tags=11%, list=2%, signal=12%
WP_PLURIPOTENT_STEM_CELL_DIFFERENTIATION_PATHWAY	42	-0.463937	-1.58709	0.00595238	0.217504	1	551	tags=26%, list=9%, signal=28%
GOTZMANN_EPITHELIAL_TO_MESENCHYMAL_TRANSITION_UP	40	-0.478391	-1.58595	0.0121951	0.217801	1	707	tags=28%, list=11%, signal=31%
WP_PLATELET_MEDIATED_INTERACTIONS_WITH_VASCULAR_AND_CIRCULATING_CELLS	15	-0.598211	-1.58563	0.0356083	0.216705	1	96	tags=20%, list=2%, signal=20%
GROSS_HYPOXIA_VIA_ELK3_ONLY_UP	16	-0.578571	-1.58541	0.0302198	0.215433	1	503	tags=19%, list=8%, signal=20%
REACTOME_CELL_SURFACE_INTERACTIONS_AT_THE_VASCULAR_WALL	103	-0.394783	-1.58379	0.00476191	0.216429	1	712	tags=22%, list=11%, signal=25%
PLASARI_TGFB1_SIGNALING_VIA_NFIC_10HR_UP	29	-0.501324	-1.58039	0.0140845	0.22028	1	181	tags=17%, list=3%, signal=18%
QI_PLASMACYTOMA_UP	156	-0.368255	-1.58026	0	0.21897	1	570	tags=18%, list=9%, signal=19%
REACTOME_ECM_PROTEOGLYCANS	48	-0.446982	-1.57942	0.012945	0.218614	1	87	tags=13%, list=1%, signal=13%
WP_SPINAL_CORD_INJURY	87	-0.401695	-1.57916	0.00393701	0.217577	1	602	tags=22%, list=9%, signal=24%
WP_TYPE_2_PAPILLARY_RENAL_CELL_CARCINOMA	20	-0.547673	-1.57664	0.038674	0.220033	1	551	tags=35%, list=9%, signal=38%
LEE_LIVER_CANCER_DENA_UP	39	-0.482262	-1.57631	0.0160256	0.218998	1	369	tags=23%, list=6%, signal=24%
HINATA_NFKB_TARGETS_KERATINOCYTE_UP	69	-0.416935	-1.57492	0.010453	0.219793	1	206	tags=14%, list=3%, signal=15%
LI_PROSTATE_CANCER_EPIGENETIC	15	-0.583792	-1.57217	0.0316623	0.222611	1	526	tags=33%, list=8%, signal=36%
REACTOME_SIGNALING_BY_PDGF	44	-0.457491	-1.56956	0.0201342	0.225545	1	23	tags=11%, list=0%, signal=11%
WILSON_PROTEASES_AT_TUMOR_BONE_INTERFACE_UP	15	-0.612336	-1.56714	0.038674	0.227667	1	682	tags=53%, list=11%, signal=60%
PID_ERBB4_PATHWAY	28	-0.51252	-1.56708	0.0246154	0.226288	1	1379	tags=43%, list=22%, signal=54%
KEGG_EPITHELIAL_CELL_SIGNALING_IN_HELICOBACTER_PYLORI_INFECTION	37	-0.48157	-1.56613	0.0246914	0.22641	1	1026	tags=32%, list=16%, signal=38%
REACTOME_TOLL_LIKE_RECEPTOR_CASCADES	100	-0.397305	-1.56599	0.00436681	0.225198	1	878	tags=26%, list=14%, signal=30%
REACTOME_CONSTITUTIVE_SIGNALING_BY_ABERRANT_PI3K_IN_CANCER	63	-0.435318	-1.5648	0.0167224	0.22561	1	1378	tags=33%, list=22%, signal=42%
KEGG_MEDICUS_REFERENCE_PDGF_PDGFR_RAS_ERK_SIGNALING_PATHWAY	16	-0.570145	-1.56448	0.0251397	0.224715	1	20	tags=13%, list=0%, signal=13%
BIOCARTA_NFAT_PATHWAY	31	-0.490746	-1.56173	0.0241692	0.227389	1	1561	tags=52%, list=24%, signal=68%
STEARMAN_TUMOR_FIELD_EFFECT_UP	28	-0.499152	-1.561	0.01983	0.226997	1	625	tags=29%, list=10%, signal=32%
SEITZ_NEOPLASTIC_TRANSFORMATION_BY_8P_DELETION_DN	17	-0.578005	-1.5605	0.0332542	0.226299	1	52	tags=18%, list=1%, signal=18%
REACTOME_INTERLEUKIN_4_AND_INTERLEUKIN_13_SIGNALING	84	-0.39529	-1.5591	0.00395257	0.227175	1	575	tags=24%, list=9%, signal=26%
TAKEDA_TARGETS_OF_NUP98_HOXA9_FUSION_8D_DN	101	-0.390362	-1.55673	0.0046083	0.229298	1	420	tags=16%, list=7%, signal=17%
HOSHIDA_LIVER_CANCER_LATE_RECURRENCE_UP	32	-0.492242	-1.55542	0.0289389	0.230091	1	941	tags=38%, list=15%, signal=44%
CUI_GLUCOSE_DEPRIVATION	37	-0.468413	-1.55297	0.0272727	0.232725	1	899	tags=24%, list=14%, signal=28%
SABATES_COLORECTAL_ADENOMA_UP	74	-0.399959	-1.55288	0	0.231531	1	181	tags=12%, list=3%, signal=12%
GAZDA_DIAMOND_BLACKFAN_ANEMIA_PROGENITOR_UP	20	-0.55321	-1.54969	0.0415512	0.235331	1	445	tags=20%, list=7%, signal=21%
AMBROSINI_FLAVOPIRIDOL_TREATMENT_TP53	45	-0.454218	-1.54903	0.013245	0.234997	1	633	tags=18%, list=10%, signal=20%
WP_TGF_BETA_RECEPTOR_SIGNALING	36	-0.474714	-1.54741	0.029316	0.236147	1	735	tags=25%, list=12%, signal=28%
NABA_MATRISOME_POORLY_METASTATIC_MELANOMA	30	-0.477765	-1.54577	0.026087	0.237551	1	551	tags=23%, list=9%, signal=25%
WP_TGF_BETA_RECEPTOR_SIGNALING_IN_SKELETAL_DYSPLASIAS	37	-0.469399	-1.54401	0.0289017	0.239344	1	735	tags=24%, list=12%, signal=27%
BROWN_MYELOID_CELL_DEVELOPMENT_UP	99	-0.390567	-1.54321	0.00787402	0.239341	1	628	tags=25%, list=10%, signal=28%
REACTOME_PI3K_AKT_SIGNALING_IN_CANCER	82	-0.397355	-1.54183	0.00769231	0.240256	1	1378	tags=33%, list=22%, signal=41%
WANG_BARRETTS_ESOPHAGUS_DN	16	-0.576537	-1.54072	0.0373134	0.240675	1	697	tags=31%, list=11%, signal=35%
HUANG_GATA2_TARGETS_DN	31	-0.480823	-1.53926	0.0213415	0.241948	1	292	tags=19%, list=5%, signal=20%
SENESE_HDAC1_AND_HDAC2_TARGETS_UP	125	-0.374008	-1.53553	0.00512821	0.247131	1	445	tags=13%, list=7%, signal=13%
WP_G1_TO_S_CELL_CYCLE_CONTROL	26	-0.502637	-1.53515	0.039886	0.246468	1	1502	tags=50%, list=24%, signal=65%
CROMER_TUMORIGENESIS_UP	45	-0.444965	-1.53466	0.028169	0.246113	1	262	tags=18%, list=4%, signal=18%
LINDSTEDT_DENDRITIC_CELL_MATURATION_D	31	-0.488594	-1.53378	0.0297297	0.246414	1	1168	tags=48%, list=18%, signal=59%
PID_P38_ALPHA_BETA_PATHWAY	23	-0.506226	-1.53278	0.0486486	0.246815	1	1218	tags=39%, list=19%, signal=48%
NABA_SECRETED_FACTORS	272	-0.338071	-1.52998	0	0.250213	1	1003	tags=24%, list=16%, signal=28%
PID_CMYB_PATHWAY	45	-0.440385	-1.52977	0.0135135	0.249188	1	239	tags=16%, list=4%, signal=16%
JEPSEN_SMRT_TARGETS	21	-0.532857	-1.52933	0.043257	0.248601	1	412	tags=24%, list=6%, signal=25%
BROWNE_HCMV_INFECTION_6HR_UP	35	-0.464001	-1.52869	0.0298507	0.248375	1	445	tags=26%, list=7%, signal=27%
BIOCARTA_P38MAPK_PATHWAY	27	-0.493945	-1.52739	0.0282486	0.249074	1	1168	tags=48%, list=18%, signal=59%
YAO_TEMPORAL_RESPONSE_TO_PROGESTERONE_CLUSTER_5	22	-0.521149	-1.52077	0.057971	0.259166	1	1450	tags=59%, list=23%, signal=76%
VERHAAK_AML_WITH_NPM1_MUTATED_DN	111	-0.371911	-1.52067	0	0.257959	1	293	tags=16%, list=5%, signal=17%
PID_PS1_PATHWAY	23	-0.528624	-1.52002	0.0519126	0.257745	1	1958	tags=61%, list=31%, signal=87%
HOOI_ST7_TARGETS_DN	54	-0.41691	-1.51981	0.0168919	0.256796	1	707	tags=24%, list=11%, signal=27%
BIOCARTA_BCR_PATHWAY	23	-0.51162	-1.51592	0.0527778	0.262085	1	856	tags=26%, list=13%, signal=30%
NAGASHIMA_EGF_SIGNALING_UP	30	-0.479663	-1.51522	0.029316	0.261992	1	275	tags=13%, list=4%, signal=14%
TIAN_TNF_SIGNALING_VIA_NFKB	21	-0.529155	-1.515	0.0436047	0.260994	1	27	tags=10%, list=0%, signal=10%
BROWNE_HCMV_INFECTION_10HR_DN	15	-0.564852	-1.51468	0.0567568	0.260151	1	949	tags=27%, list=15%, signal=31%
NABA_MATRISOME_HGSOC_OMENTAL_METASTASIS	49	-0.428145	-1.51356	0.0154799	0.260787	1	406	tags=22%, list=6%, signal=24%
MEISSNER_BRAIN_HCP_WITH_H3K4ME2_AND_H3K27ME3	27	-0.489512	-1.50682	0.0345821	0.271569	1	1131	tags=33%, list=18%, signal=40%
ZHOU_TNF_SIGNALING_30MIN	21	-0.522077	-1.50491	0.0404624	0.273791	1	2110	tags=62%, list=33%, signal=92%
WORSCHECH_TUMOR_REJECTION_UP	43	-0.43764	-1.50469	0.0257235	0.272766	1	1531	tags=47%, list=24%, signal=61%
REACTOME_SIGNALING_BY_ERBB2_IN_CANCER	23	-0.513624	-1.5029	0.0595238	0.274553	1	1378	tags=39%, list=22%, signal=50%
WU_APOPTOSIS_BY_CDKN1A_VIA_TP53	25	-0.491148	-1.50169	0.0501393	0.275312	1	1861	tags=56%, list=29%, signal=79%
HOWLIN_CITED1_TARGETS_1_DN	20	-0.524992	-1.49956	0.0418994	0.277707	1	485	tags=25%, list=8%, signal=27%
KEGG_ERBB_SIGNALING_PATHWAY	72	-0.401372	-1.49484	0.0169492	0.284945	1	1378	tags=35%, list=22%, signal=44%
WP_TGF_BETA_SIGNALING_PATHWAY	72	-0.408473	-1.49405	0.0117647	0.285023	1	1354	tags=29%, list=21%, signal=37%
HALMOS_CEBPA_TARGETS_UP	29	-0.472551	-1.49145	0.0574713	0.288602	1	156	tags=10%, list=2%, signal=11%
HEBERT_MATRISOME_TNBC_BRAIN_METASTASIS	18	-0.539353	-1.48931	0.060274	0.291331	1	162	tags=17%, list=3%, signal=17%
PID_RB_1PATHWAY	34	-0.451065	-1.48844	0.0521472	0.291607	1	1390	tags=38%, list=22%, signal=49%
LIM_MAMMARY_LUMINAL_PROGENITOR_UP	25	-0.489371	-1.48749	0.0471204	0.291822	1	725	tags=32%, list=11%, signal=36%
BILD_HRAS_ONCOGENIC_SIGNATURE	115	-0.358669	-1.48661	0.00881057	0.291836	1	337	tags=13%, list=5%, signal=14%
SHI_SPARC_TARGETS_UP	17	-0.543941	-1.48656	0.0486618	0.290513	1	1295	tags=53%, list=20%, signal=66%
CROONQUIST_STROMAL_STIMULATION_UP	33	-0.467274	-1.48497	0.02849	0.292195	1	275	tags=15%, list=4%, signal=16%
MISHRA_CARCINOMA_ASSOCIATED_FIBROBLAST_DN	20	-0.503983	-1.4846	0.0537634	0.291395	1	1524	tags=65%, list=24%, signal=85%
ZHAN_MULTIPLE_MYELOMA_CD1_UP	22	-0.505739	-1.48146	0.0552486	0.295823	1	1487	tags=45%, list=23%, signal=59%
REACTOME_SIGNALING_BY_RECEPTOR_TYROSINE_KINASES	314	-0.318052	-1.48111	0	0.295292	1	1248	tags=27%, list=20%, signal=32%
PID_CERAMIDE_PATHWAY	35	-0.456014	-1.48089	0.0396341	0.294375	1	449	tags=20%, list=7%, signal=21%
BROWNE_HCMV_INFECTION_30MIN_UP	30	-0.484809	-1.48008	0.0403226	0.294581	1	538	tags=23%, list=8%, signal=25%
WANG_RESPONSE_TO_BEXAROTENE_DN	19	-0.533063	-1.47949	0.0557276	0.294294	1	49	tags=11%, list=1%, signal=11%
KEGG_TYPE_II_DIABETES_MELLITUS	21	-0.503997	-1.4789	0.0517241	0.293949	1	1036	tags=38%, list=16%, signal=45%
LIEN_BREAST_CARCINOMA_METAPLASTIC	22	-0.514268	-1.47883	0.0527778	0.292708	1	336	tags=18%, list=5%, signal=19%
BURTON_ADIPOGENESIS_PEAK_AT_2HR	26	-0.488959	-1.47823	0.0682493	0.292498	1	182	tags=15%, list=3%, signal=16%
OUILLETTE_CLL_13Q14_DELETION_DN	22	-0.503011	-1.47745	0.0459459	0.292552	1	438	tags=18%, list=7%, signal=19%
PID_IL6_7_PATHWAY	39	-0.450772	-1.47707	0.0480769	0.291859	1	917	tags=31%, list=14%, signal=36%
REACTOME_EXTRACELLULAR_MATRIX_ORGANIZATION	193	-0.341035	-1.47696	0	0.290725	1	372	tags=15%, list=6%, signal=15%
PID_GLYPICAN_1PATHWAY	26	-0.476402	-1.4762	0.0603448	0.290712	1	758	tags=31%, list=12%, signal=35%
BLANCO_MELO_RESPIRATORY_SYNCYTIAL_VIRUS_INFECTION_A594_CELLS_UP	159	-0.343811	-1.47525	0.00568182	0.291338	1	188	tags=11%, list=3%, signal=11%
REACTOME_CDC42_GTPASE_CYCLE	51	-0.415853	-1.47519	0.0130293	0.29016	1	680	tags=29%, list=11%, signal=33%
PID_INTEGRIN1_PATHWAY	39	-0.443924	-1.47505	0.0306748	0.289145	1	707	tags=28%, list=11%, signal=32%
PID_SYNDECAN_1_PATHWAY	29	-0.463923	-1.47504	0.0376812	0.287914	1	124	tags=14%, list=2%, signal=14%
REACTOME_A_TETRASACCHARIDE_LINKER_SEQUENCE_IS_REQUIRED_FOR_GAG_SYNTHESIS	20	-0.52077	-1.47377	0.0869565	0.28899	1	569	tags=30%, list=9%, signal=33%
BENNETT_SYSTEMIC_LUPUS_ERYTHEMATOSUS	16	-0.537803	-1.47247	0.0850515	0.290073	1	659	tags=38%, list=10%, signal=42%
AMIT_SERUM_RESPONSE_240_MCF10A	33	-0.460674	-1.47244	0.0489914	0.288866	1	315	tags=21%, list=5%, signal=22%
REACTOME_SYNDECAN_INTERACTIONS	18	-0.533377	-1.47133	0.0689655	0.289802	1	707	tags=39%, list=11%, signal=44%
KEGG_ARRHYTHMOGENIC_RIGHT_VENTRICULAR_CARDIOMYOPATHY_ARVC	26	-0.481333	-1.47042	0.0360111	0.290229	1	735	tags=27%, list=12%, signal=30%
CLASPER_LYMPHATIC_VESSELS_DURING_METASTASIS_UP	17	-0.545239	-1.46743	0.0497382	0.294871	1	18	tags=12%, list=0%, signal=12%
UZONYI_RESPONSE_TO_LEUKOTRIENE_AND_THROMBIN	21	-0.507026	-1.46611	0.0656168	0.295997	1	27	tags=10%, list=0%, signal=10%
PID_CD40_PATHWAY	21	-0.498837	-1.46577	0.0814607	0.295308	1	1490	tags=43%, list=23%, signal=56%
DAZARD_RESPONSE_TO_UV_NHEK_DN	82	-0.383109	-1.46387	0.0150943	0.297723	1	1236	tags=29%, list=19%, signal=36%
NABA_ECM_REGULATORS	156	-0.33961	-1.46084	0	0.301891	1	557	tags=23%, list=9%, signal=25%
KEGG_MEDICUS_REFERENCE_RTK_PLCG_ITPR_SIGNALING_PATHWAY	51	-0.412417	-1.45728	0.0369128	0.3074	1	153	tags=10%, list=2%, signal=10%
BERENJENO_TRANSFORMED_BY_RHOA_FOREVER_DN	16	-0.537832	-1.45689	0.0608466	0.306893	1	314	tags=19%, list=5%, signal=20%
SAUL_SEN_MAYO	108	-0.363978	-1.45585	0.0160643	0.307477	1	314	tags=15%, list=5%, signal=15%
WP_IMMUNE_INFILTRATION_IN_PANCREATIC_CANCER	37	-0.438136	-1.45578	0.0414013	0.306324	1	1490	tags=51%, list=23%, signal=67%
XU_HGF_SIGNALING_NOT_VIA_AKT1_48HR_UP	24	-0.493272	-1.45437	0.0550964	0.307761	1	532	tags=17%, list=8%, signal=18%
KAYO_AGING_MUSCLE_UP	110	-0.359087	-1.45097	0.00444444	0.313414	1	400	tags=19%, list=6%, signal=20%
WP_EGFR_TYROSINE_KINASE_INHIBITOR_RESISTANCE	69	-0.383789	-1.45062	0.0163934	0.31281	1	1438	tags=36%, list=23%, signal=46%
WP_PHOTODYNAMIC_THERAPY_INDUCED_NFE2L2_NRF2_SURVIVAL_SIGNALING	16	-0.548248	-1.45035	0.0761421	0.312031	1	856	tags=25%, list=13%, signal=29%
DIAZ_CHRONIC_MYELOGENOUS_LEUKEMIA_DN	52	-0.411534	-1.44954	0.0334448	0.312305	1	1121	tags=37%, list=18%, signal=44%
WP_ARRHYTHMOGENIC_RIGHT_VENTRICULAR_CARDIOMYOPATHY	26	-0.481333	-1.44721	0.0614525	0.315713	1	735	tags=27%, list=12%, signal=30%
GRAHAM_CML_QUIESCENT_VS_NORMAL_QUIESCENT_UP	50	-0.415224	-1.44711	0.028777	0.314584	1	84	tags=10%, list=1%, signal=10%
REACTOME_PLATELET_AGGREGATION_PLUG_FORMATION	23	-0.488188	-1.4459	0.0710059	0.31577	1	1439	tags=61%, list=23%, signal=78%
HAHTOLA_MYCOSIS_FUNGOIDES_CD4_UP	39	-0.446065	-1.44537	0.034375	0.315562	1	27	tags=8%, list=0%, signal=8%
PID_MAPK_TRK_PATHWAY	20	-0.507631	-1.44471	0.0785499	0.315508	1	1588	tags=55%, list=25%, signal=73%
KEGG_FC_EPSILON_RI_SIGNALING_PATHWAY	59	-0.396387	-1.44465	0.0226537	0.314373	1	927	tags=31%, list=15%, signal=35%
KEGG_CYTOKINE_CYTOKINE_RECEPTOR_INTERACTION	229	-0.318541	-1.44268	0	0.316843	1	1160	tags=27%, list=18%, signal=32%
REACTOME_APOPTOTIC_CLEAVAGE_OF_CELLULAR_PROTEINS	26	-0.462069	-1.4407	0.0638889	0.31958	1	930	tags=31%, list=15%, signal=36%
REACTOME_HEPARAN_SULFATE_HEPARIN_HS_GAG_METABOLISM	38	-0.428325	-1.43957	0.0428135	0.320455	1	569	tags=26%, list=9%, signal=29%
REACTOME_CIRCADIAN_CLOCK	27	-0.46577	-1.43954	0.038674	0.319242	1	1205	tags=37%, list=19%, signal=45%
PID_AR_TF_PATHWAY	29	-0.456587	-1.43881	0.0537313	0.319308	1	1388	tags=41%, list=22%, signal=53%
WP_COMPLEMENT_AND_COAGULATION_CASCADES	48	-0.419447	-1.43759	0.0424837	0.32031	1	1093	tags=40%, list=17%, signal=47%
MEBARKI_HCC_PROGENITOR_WNT_UP_CTNNB1_DEPENDENT	46	-0.414552	-1.43712	0.0398773	0.319982	1	157	tags=13%, list=2%, signal=13%
WP_11P11_2_COPY_NUMBER_VARIATION_SYNDROME	22	-0.491042	-1.43708	0.0795756	0.318832	1	180	tags=9%, list=3%, signal=9%
REACTOME_GROWTH_HORMONE_RECEPTOR_SIGNALING	17	-0.524805	-1.4359	0.0805195	0.320051	1	1036	tags=41%, list=16%, signal=49%
JECHLINGER_EPITHELIAL_TO_MESENCHYMAL_TRANSITION_DN	40	-0.431549	-1.43531	0.0451807	0.320123	1	1552	tags=45%, list=24%, signal=59%
KAUFFMANN_MELANOMA_RELAPSE_UP	20	-0.507741	-1.43445	0.0793201	0.320585	1	1782	tags=45%, list=28%, signal=62%
BIOCARTA_CTCF_PATHWAY	20	-0.508959	-1.43435	0.0945946	0.319612	1	927	tags=35%, list=15%, signal=41%
MIDORIKAWA_AMPLIFIED_IN_LIVER_CANCER	15	-0.528145	-1.4339	0.0769231	0.319318	1	1026	tags=47%, list=16%, signal=55%
WP_A_NETWORK_MAP_OF_MACROPHAGE_STIMULATING_PROTEIN_MSP_SIGNALING	68	-0.379546	-1.43361	0.0271318	0.318743	1	1203	tags=31%, list=19%, signal=38%
LIU_VAV3_PROSTATE_CARCINOGENESIS_UP	64	-0.39266	-1.43218	0.0376712	0.32034	1	227	tags=16%, list=4%, signal=16%
WP_P38_MAPK_SIGNALING_PATHWAY	26	-0.475261	-1.43217	0.0670927	0.319166	1	1597	tags=58%, list=25%, signal=77%
REACTOME_INTEGRIN_CELL_SURFACE_INTERACTIONS	55	-0.396848	-1.43215	0.0246479	0.318016	1	707	tags=18%, list=11%, signal=20%
WP_ANGIOGENESIS	23	-0.480688	-1.43145	0.0596206	0.318137	1	515	tags=26%, list=8%, signal=28%
JI_RESPONSE_TO_FSH_DN	28	-0.467082	-1.42761	0.070122	0.324185	1	1223	tags=36%, list=19%, signal=44%
REACTOME_DOWNREGULATION_OF_ERBB2_SIGNALING	24	-0.476349	-1.42532	0.0424929	0.327479	1	1378	tags=42%, list=22%, signal=53%
ABE_VEGFA_TARGETS_30MIN	16	-0.525719	-1.42532	0.0761421	0.326275	1	261	tags=19%, list=4%, signal=20%
REACTOME_RHOA_GTPASE_CYCLE	55	-0.388182	-1.42479	0.0107527	0.325991	1	743	tags=29%, list=12%, signal=33%
ZHAN_V1_LATE_DIFFERENTIATION_GENES_UP	26	-0.467027	-1.42148	0.0524781	0.331254	1	697	tags=31%, list=11%, signal=34%
MARTIN_INTERACT_WITH_HDAC	20	-0.494706	-1.42124	0.0697674	0.33049	1	1036	tags=30%, list=16%, signal=36%
SESTO_RESPONSE_TO_UV_C8	34	-0.436582	-1.4212	0.0487805	0.329387	1	148	tags=12%, list=2%, signal=12%
VERRECCHIA_RESPONSE_TO_TGFB1_C1	15	-0.544842	-1.42106	0.0730479	0.328457	1	122	tags=20%, list=2%, signal=20%
WP_PHOTODYNAMIC_THERAPY_INDUCED_AP_1_SURVIVAL_SIGNALING	37	-0.430859	-1.42059	0.0411765	0.32819	1	86	tags=8%, list=1%, signal=8%
BIOCARTA_MAPK_PATHWAY	52	-0.395076	-1.41793	0.0344828	0.332271	1	1354	tags=37%, list=21%, signal=46%
LIEN_BREAST_CARCINOMA_METAPLASTIC_VS_DUCTAL_DN	50	-0.395117	-1.41572	0.040404	0.335848	1	277	tags=12%, list=4%, signal=12%
SAGIV_CD24_TARGETS_DN	28	-0.465769	-1.4156	0.0784884	0.334853	1	134	tags=18%, list=2%, signal=18%
KEGG_GLYCOSAMINOGLYCAN_BIOSYNTHESIS_HEPARAN_SULFATE	16	-0.52582	-1.4156	0.109333	0.333671	1	482	tags=25%, list=8%, signal=27%
WP_TYROBP_CAUSAL_NETWORK_IN_MICROGLIA	34	-0.435947	-1.41494	0.0648148	0.333836	1	415	tags=21%, list=6%, signal=22%
WP_HIPPOCAMPAL_SYNAPTOGENESIS_AND_NEUROGENESIS	17	-0.514922	-1.41419	0.10628	0.334177	1	1284	tags=47%, list=20%, signal=59%
REACTOME_ELASTIC_FIBRE_FORMATION	26	-0.471425	-1.41298	0.0784314	0.335428	1	551	tags=19%, list=9%, signal=21%
SHEDDEN_LUNG_CANCER_GOOD_SURVIVAL_A12	123	-0.338678	-1.41286	0.00502513	0.334506	1	1359	tags=33%, list=21%, signal=42%
KEGG_MELANOMA	54	-0.386861	-1.41151	0.0580645	0.336087	1	1339	tags=31%, list=21%, signal=39%
WP_HEART_DEVELOPMENT	26	-0.475924	-1.41028	0.0753623	0.337251	1	1046	tags=42%, list=16%, signal=50%
KAYO_CALORIE_RESTRICTION_MUSCLE_UP	52	-0.392797	-1.40987	0.0409556	0.336832	1	707	tags=25%, list=11%, signal=28%
PID_INTEGRIN3_PATHWAY	28	-0.46029	-1.40986	0.0451807	0.335675	1	707	tags=32%, list=11%, signal=36%
REACTOME_UPTAKE_AND_ACTIONS_OF_BACTERIAL_TOXINS	22	-0.471141	-1.40937	0.0865922	0.335554	1	337	tags=14%, list=5%, signal=14%
REACTOME_NEGATIVE_REGULATION_OF_MET_ACTIVITY	16	-0.533959	-1.40897	0.110215	0.33517	1	1231	tags=56%, list=19%, signal=70%
REACTOME_TOLL_LIKE_RECEPTOR_9_TLR9_CASCADE	57	-0.389466	-1.40684	0.0452962	0.338159	1	719	tags=21%, list=11%, signal=24%
MULLIGHAN_NPM1_MUTATED_SIGNATURE_2_UP	50	-0.390953	-1.40648	0.0369231	0.337726	1	516	tags=18%, list=8%, signal=19%
WP_CYTOKINES_AND_INFLAMMATORY_RESPONSE	24	-0.473039	-1.40234	0.0784884	0.345008	1	1649	tags=54%, list=26%, signal=73%
REACTOME_APOPTOTIC_EXECUTION_PHASE	33	-0.440197	-1.4019	0.05625	0.344793	1	930	tags=30%, list=15%, signal=35%
WP_UNFOLDED_PROTEIN_RESPONSE	16	-0.517374	-1.40127	0.0906863	0.345	1	753	tags=31%, list=12%, signal=35%
KEGG_PROSTATE_CANCER	60	-0.378288	-1.39934	0.0353357	0.347783	1	1378	tags=35%, list=22%, signal=44%
ANDERSEN_LIVER_CANCER_KRT19_UP	17	-0.514279	-1.39913	0.120513	0.347096	1	1079	tags=47%, list=17%, signal=56%
REACTOME_HS_GAG_BIOSYNTHESIS	20	-0.496626	-1.39787	0.101928	0.348569	1	569	tags=25%, list=9%, signal=27%
WP_BLOOD_CLOTTING_CASCADE	19	-0.498924	-1.39747	0.0936639	0.348212	1	1013	tags=42%, list=16%, signal=50%
KEGG_MEDICUS_REFERENCE_PRNP_PI3K_NOX2_SIGNALING_PATHWAY	17	-0.515016	-1.39741	0.0982368	0.347165	1	1298	tags=47%, list=20%, signal=59%
SIG_CD40PATHWAYMAP	18	-0.497399	-1.39538	0.107612	0.35024	1	1036	tags=44%, list=16%, signal=53%
LEIN_CEREBELLUM_MARKERS	31	-0.443923	-1.39478	0.0720721	0.350368	1	468	tags=19%, list=7%, signal=21%
MIKKELSEN_ES_ICP_WITH_H3K4ME3_AND_H3K27ME3	46	-0.397319	-1.39418	0.0487805	0.350507	1	1117	tags=26%, list=17%, signal=31%
SESTO_RESPONSE_TO_UV_C5	22	-0.47792	-1.39394	0.0879765	0.349829	1	778	tags=27%, list=12%, signal=31%
KEGG_LYSOSOME	60	-0.372951	-1.39286	0.0341297	0.350806	1	692	tags=28%, list=11%, signal=31%
WP_HAIR_FOLLICLE_DEVELOPMENT_ORGANOGENESIS_PART_2_OF_3	19	-0.496046	-1.39234	0.0833333	0.350598	1	148	tags=16%, list=2%, signal=16%
ALCALAY_AML_BY_NPM1_LOCALIZATION_UP	61	-0.385514	-1.39142	0.0412371	0.351301	1	447	tags=18%, list=7%, signal=19%
SESTO_RESPONSE_TO_UV_C1	43	-0.400128	-1.39092	0.0451389	0.351185	1	1513	tags=42%, list=24%, signal=54%
RODRIGUES_THYROID_CARCINOMA_DN	28	-0.45677	-1.38916	0.0744986	0.353601	1	1019	tags=36%, list=16%, signal=42%
REACTOME_RHOQ_GTPASE_CYCLE	27	-0.444852	-1.38915	0.0860534	0.352481	1	680	tags=30%, list=11%, signal=33%
PHONG_TNF_TARGETS_UP	39	-0.406707	-1.38748	0.0825959	0.354825	1	1354	tags=33%, list=21%, signal=42%
GRAHAM_CML_QUIESCENT_VS_CML_DIVIDING_UP	21	-0.488475	-1.3827	0.103152	0.36352	1	206	tags=14%, list=3%, signal=15%
KEGG_REGULATION_OF_ACTIN_CYTOSKELETON	116	-0.33101	-1.38247	0.00458716	0.362782	1	927	tags=19%, list=15%, signal=22%
PID_CD8_TCR_DOWNSTREAM_PATHWAY	48	-0.392781	-1.38232	0.0533333	0.361949	1	1914	tags=48%, list=30%, signal=68%
REACTOME_REGULATION_OF_INSULIN_LIKE_GROWTH_FACTOR_IGF_TRANSPORT_AND_UPTAKE_BY_INSULIN_LIKE_GROWTH_FACTOR_BINDING_PROTEINS_IGFBPS	94	-0.350984	-1.3811	0.0368664	0.363377	1	438	tags=19%, list=7%, signal=20%
GERY_CEBP_TARGETS	82	-0.350764	-1.38082	0.0444444	0.362784	1	406	tags=21%, list=6%, signal=22%
MCLACHLAN_DENTAL_CARIES_UP	165	-0.328813	-1.37988	0.00546448	0.363536	1	398	tags=16%, list=6%, signal=16%
ALTEMEIER_RESPONSE_TO_LPS_WITH_MECHANICAL_VENTILATION	75	-0.366827	-1.37775	0.0260223	0.366537	1	436	tags=15%, list=7%, signal=16%
REACTOME_FCERI_MEDIATED_CA_2_MOBILIZATION	19	-0.498708	-1.37721	0.0879397	0.366479	1	954	tags=37%, list=15%, signal=43%
RHEIN_ALL_GLUCOCORTICOID_THERAPY_UP	41	-0.405519	-1.37597	0.0735294	0.367932	1	552	tags=22%, list=9%, signal=24%
KEGG_MEDICUS_REFERENCE_RIG_I_NFKB_SIGNALING_PATHWAY	16	-0.505496	-1.37454	0.134771	0.369846	1	1834	tags=56%, list=29%, signal=79%
REACTOME_SIGNALING_BY_WNT_IN_CANCER	19	-0.492377	-1.37344	0.104225	0.370849	1	81	tags=16%, list=1%, signal=16%
REACTOME_FCERI_MEDIATED_MAPK_ACTIVATION	25	-0.452571	-1.37145	0.0903955	0.373776	1	1561	tags=44%, list=24%, signal=58%
KONDO_EZH2_TARGETS	107	-0.336325	-1.3694	0.00952381	0.377097	1	835	tags=19%, list=13%, signal=21%
WANG_METHYLATED_IN_BREAST_CANCER	21	-0.466837	-1.36878	0.0848485	0.377305	1	60	tags=14%, list=1%, signal=14%
SU_LIVER	38	-0.411113	-1.3681	0.0836013	0.377716	1	278	tags=24%, list=4%, signal=25%
GAL_LEUKEMIC_STEM_CELL_DN	110	-0.331847	-1.36801	0.0472103	0.376818	1	817	tags=24%, list=13%, signal=27%
NIKOLSKY_BREAST_CANCER_17Q11_Q21_AMPLICON	32	-0.414683	-1.36792	0.0699708	0.375863	1	408	tags=13%, list=6%, signal=13%
WHITFIELD_CELL_CYCLE_S	45	-0.392565	-1.3659	0.0441177	0.378784	1	747	tags=24%, list=12%, signal=27%
KEGG_MEDICUS_REFERENCE_GF_RTK_RAS_ERK_SIGNALING_PATHWAY	88	-0.344623	-1.36398	0.0235294	0.381731	1	855	tags=19%, list=13%, signal=22%
CASTELLANO_NRAS_TARGETS_UP	30	-0.432146	-1.36359	0.0825688	0.381499	1	310	tags=20%, list=5%, signal=21%
ZHAN_MULTIPLE_MYELOMA_DN	32	-0.41521	-1.36247	0.0788643	0.382797	1	876	tags=38%, list=14%, signal=43%
KANG_IMMORTALIZED_BY_TERT_UP	47	-0.386959	-1.35974	0.0561056	0.387696	1	71	tags=11%, list=1%, signal=11%
KYNG_DNA_DAMAGE_BY_GAMMA_AND_UV_RADIATION	42	-0.400797	-1.35961	0.0785499	0.386809	1	810	tags=26%, list=13%, signal=30%
WP_RAS_AND_BRADYKININ_PATHWAYS_IN_COVID_19	19	-0.472187	-1.3573	0.115493	0.390921	1	1531	tags=58%, list=24%, signal=76%
KEGG_GLIOMA	41	-0.400741	-1.3569	0.0769231	0.390663	1	1110	tags=27%, list=17%, signal=32%
KEGG_PATHWAYS_IN_CANCER	209	-0.306561	-1.35689	0.00719425	0.38951	1	1046	tags=24%, list=16%, signal=28%
REACTOME_CHONDROITIN_SULFATE_DERMATAN_SULFATE_METABOLISM	34	-0.417303	-1.35677	0.081761	0.388664	1	569	tags=24%, list=9%, signal=26%
PHONG_TNF_RESPONSE_VIA_P38_PARTIAL	91	-0.346471	-1.35574	0.0379747	0.389809	1	314	tags=10%, list=5%, signal=10%
KEGG_INTESTINAL_IMMUNE_NETWORK_FOR_IGA_PRODUCTION	27	-0.442916	-1.35392	0.0903614	0.392659	1	1490	tags=37%, list=23%, signal=48%
BLANCO_MELO_COVID19_BRONCHIAL_EPITHELIAL_CELLS_SARS_COV_2_INFECTION_DN	22	-0.47482	-1.35359	0.115274	0.392341	1	1300	tags=41%, list=20%, signal=51%
HOFFMANN_LARGE_TO_SMALL_PRE_BII_LYMPHOCYTE_DN	33	-0.41839	-1.35319	0.0825688	0.392103	1	775	tags=24%, list=12%, signal=27%
ZHANG_RESPONSE_TO_IKK_INHIBITOR_AND_TNF_DN	30	-0.417767	-1.3531	0.082153	0.391213	1	918	tags=27%, list=14%, signal=31%
WP_MIRNA_REGULATION_OF_PROSTATE_CANCER_SIGNALING_PATHWAYS	25	-0.440493	-1.35282	0.120235	0.390731	1	1312	tags=40%, list=21%, signal=50%
KANG_AR_TARGETS_UP	15	-0.497722	-1.35184	0.143631	0.391756	1	124	tags=20%, list=2%, signal=20%
WP_PDGF_PATHWAY	32	-0.421846	-1.35039	0.0807453	0.393685	1	86	tags=9%, list=1%, signal=9%
NABA_ECM_AFFILIATED	111	-0.331564	-1.34935	0.0223214	0.394881	1	585	tags=16%, list=9%, signal=18%
REACTOME_SIGNALING_BY_PTK6	39	-0.405039	-1.34826	0.0895522	0.396175	1	570	tags=23%, list=9%, signal=25%
AIYAR_COBRA1_TARGETS_UP	21	-0.476049	-1.34755	0.1	0.39667	1	1669	tags=48%, list=26%, signal=64%
THEILGAARD_NEUTROPHIL_AT_SKIN_WOUND_UP	43	-0.394465	-1.34527	0.104956	0.400677	1	694	tags=21%, list=11%, signal=23%
WP_HEPATITIS_B_INFECTION	104	-0.336051	-1.34439	0.0365297	0.401542	1	1434	tags=32%, list=22%, signal=40%
WP_NEURAL_CREST_DIFFERENTIATION	53	-0.368457	-1.34372	0.0774411	0.401933	1	607	tags=17%, list=10%, signal=19%
WP_MESODERMAL_COMMITMENT_PATHWAY	58	-0.37554	-1.34358	0.0650685	0.40113	1	335	tags=16%, list=5%, signal=16%
KEGG_MAPK_SIGNALING_PATHWAY	156	-0.312023	-1.34332	0.00490196	0.400572	1	916	tags=22%, list=14%, signal=26%
WP_VITAMIN_D_RECEPTOR_PATHWAY	99	-0.345616	-1.34307	0.0526316	0.400003	1	713	tags=22%, list=11%, signal=25%
IKEDA_MIR133_TARGETS_UP	17	-0.493465	-1.34164	0.136612	0.402205	1	1461	tags=47%, list=23%, signal=61%
GHANDHI_DIRECT_IRRADIATION_UP	51	-0.383619	-1.34131	0.0680272	0.401801	1	60	tags=8%, list=1%, signal=8%
ROESSLER_LIVER_CANCER_METASTASIS_DN	15	-0.496605	-1.34079	0.148418	0.401781	1	316	tags=13%, list=5%, signal=14%
LE_SKI_TARGETS_UP	15	-0.497519	-1.33973	0.13555	0.402956	1	8	tags=7%, list=0%, signal=7%
REACTOME_MET_ACTIVATES_PTK2_SIGNALING	15	-0.499322	-1.33944	0.129534	0.402447	1	33	tags=13%, list=1%, signal=13%
GRAESSMANN_RESPONSE_TO_MC_AND_SERUM_DEPRIVATION_DN	46	-0.388084	-1.33877	0.0769231	0.402746	1	788	tags=20%, list=12%, signal=22%
BIOCARTA_AGR_PATHWAY	19	-0.475359	-1.33819	0.125373	0.402923	1	1595	tags=47%, list=25%, signal=63%
PID_IL4_2PATHWAY	42	-0.393633	-1.33769	0.0972222	0.402899	1	1196	tags=31%, list=19%, signal=38%
PID_TRAIL_PATHWAY	18	-0.482389	-1.33614	0.14653	0.405294	1	1411	tags=44%, list=22%, signal=57%
BORLAK_LIVER_CANCER_EGF_UP	29	-0.432379	-1.33592	0.0872093	0.404732	1	1447	tags=45%, list=23%, signal=58%
WP_HAIR_FOLLICLE_DEVELOPMENT_CYTODIFFERENTIATION_PART_3_OF_3	58	-0.363475	-1.33558	0.057554	0.404369	1	1110	tags=29%, list=17%, signal=35%
KARAKAS_TGFB1_SIGNALING	15	-0.5069	-1.33485	0.141089	0.404925	1	521	tags=27%, list=8%, signal=29%
NABA_ECM_GLYCOPROTEINS	117	-0.320838	-1.33454	0.025	0.404453	1	491	tags=15%, list=8%, signal=16%
WP_PHOTODYNAMIC_THERAPY_INDUCED_HIF_1_SURVIVAL_SIGNALING	27	-0.449718	-1.33387	0.104651	0.404753	1	515	tags=26%, list=8%, signal=28%
VERRECCHIA_EARLY_RESPONSE_TO_TGFB1	46	-0.381861	-1.33356	0.0668896	0.404327	1	595	tags=22%, list=9%, signal=24%
BOHN_PRIMARY_IMMUNODEFICIENCY_SYNDROM_DN	16	-0.499513	-1.33325	0.149864	0.403895	1	1159	tags=25%, list=18%, signal=30%
HUPER_BREAST_BASAL_VS_LUMINAL_DN	34	-0.408935	-1.33132	0.101093	0.407094	1	136	tags=12%, list=2%, signal=12%
BIOCARTA_EDG1_PATHWAY	15	-0.513278	-1.33028	0.129114	0.408288	1	1036	tags=40%, list=16%, signal=48%
KIM_WT1_TARGETS_UP	109	-0.330615	-1.32946	0.0243902	0.409029	1	376	tags=12%, list=6%, signal=12%
SATO_SILENCED_BY_DEACETYLATION_IN_PANCREATIC_CANCER	27	-0.43209	-1.32893	0.0820669	0.409095	1	314	tags=26%, list=5%, signal=27%
JAZAG_TGFB1_SIGNALING_DN	20	-0.468616	-1.32847	0.119593	0.40899	1	1417	tags=40%, list=22%, signal=51%
ICHIBA_GRAFT_VERSUS_HOST_DISEASE_35D_UP	85	-0.339742	-1.32823	0.054902	0.408479	1	662	tags=20%, list=10%, signal=22%
BIOCARTA_PYK2_PATHWAY	21	-0.46494	-1.32731	0.132791	0.409435	1	1566	tags=38%, list=25%, signal=50%
WP_CKAP4_SIGNALING_PATHWAY_MAP	75	-0.343961	-1.32718	0.083004	0.408632	1	1434	tags=33%, list=22%, signal=42%
WAMUNYOKOLI_OVARIAN_CANCER_GRADES_1_2_DN	34	-0.410182	-1.32481	0.0707965	0.412902	1	659	tags=32%, list=10%, signal=36%
KEGG_NOD_LIKE_RECEPTOR_SIGNALING_PATHWAY	43	-0.388967	-1.32464	0.0930931	0.412258	1	1036	tags=28%, list=16%, signal=33%
PID_FAS_PATHWAY	28	-0.436402	-1.32447	0.08	0.411626	1	1203	tags=43%, list=19%, signal=53%
WP_ANTIVIRAL_AND_ANTI_INFLAMMATORY_EFFECTS_OF_NRF2_ON_SARS_COV_2_PATHWAY	20	-0.457167	-1.32409	0.138504	0.411277	1	511	tags=20%, list=8%, signal=22%
DORSEY_GAB2_TARGETS	19	-0.472096	-1.32291	0.144809	0.412763	1	202	tags=21%, list=3%, signal=22%
LEE_AGING_CEREBELLUM_UP	50	-0.38574	-1.32223	0.0819113	0.413118	1	227	tags=12%, list=4%, signal=12%
REACTOME_NEGATIVE_REGULATION_OF_THE_PI3K_AKT_NETWORK	81	-0.343519	-1.3221	0.0423729	0.412285	1	1378	tags=28%, list=22%, signal=36%
GRAHAM_CML_DIVIDING_VS_NORMAL_QUIESCENT_DN	46	-0.379631	-1.32187	0.0805369	0.411812	1	635	tags=20%, list=10%, signal=22%
VERHAAK_AML_WITH_NPM1_MUTATED_UP	109	-0.330115	-1.32164	0.0848214	0.411269	1	396	tags=16%, list=6%, signal=16%
WP_CARDIAC_HYPERTROPHIC_RESPONSE	36	-0.404305	-1.32096	0.102639	0.411594	1	1241	tags=33%, list=19%, signal=41%
HIRSCH_CELLULAR_TRANSFORMATION_SIGNATURE_UP	135	-0.313239	-1.32078	0.0378378	0.410932	1	616	tags=19%, list=10%, signal=21%
REACTOME_BACTERIAL_INFECTION_PATHWAYS	51	-0.375396	-1.31896	0.0684039	0.413965	1	747	tags=22%, list=12%, signal=24%
WILENSKY_RESPONSE_TO_DARAPLADIB	17	-0.492492	-1.3187	0.123596	0.413503	1	300	tags=29%, list=5%, signal=31%
IVANOVA_HEMATOPOIESIS_MATURE_CELL	109	-0.326004	-1.3184	0.0358744	0.413126	1	817	tags=23%, list=13%, signal=26%
WP_MICRORNAS_IN_CARDIOMYOCYTE_HYPERTROPHY	53	-0.363709	-1.31814	0.0744337	0.412644	1	1241	tags=38%, list=19%, signal=46%
PID_LYMPH_ANGIOGENESIS_PATHWAY	21	-0.4589	-1.31804	0.116477	0.411803	1	1036	tags=38%, list=16%, signal=45%
POOLA_INVASIVE_BREAST_CANCER_UP	161	-0.303615	-1.31781	0.027027	0.411272	1	307	tags=14%, list=5%, signal=15%
HEIDENBLAD_AMPLICON_12P11_12_UP	17	-0.485171	-1.31777	0.146341	0.410296	1	219	tags=18%, list=3%, signal=18%
SIMBULAN_UV_RESPONSE_IMMORTALIZED_DN	18	-0.480861	-1.31693	0.158854	0.411265	1	314	tags=22%, list=5%, signal=23%
LEIN_ASTROCYTE_MARKERS	24	-0.431535	-1.31635	0.13624	0.411543	1	87	tags=13%, list=1%, signal=13%
WP_NEOVASCULARISATION_PROCESSES	31	-0.408784	-1.31629	0.107463	0.410663	1	704	tags=23%, list=11%, signal=25%
ABE_VEGFA_TARGETS_2HR	21	-0.45378	-1.31578	0.143258	0.41078	1	70	tags=10%, list=1%, signal=10%
MATTIOLI_MGUS_VS_PCL	49	-0.36901	-1.31516	0.0696864	0.411087	1	496	tags=22%, list=8%, signal=24%
HUANG_GATA2_TARGETS_UP	79	-0.346928	-1.31396	0.0555556	0.412693	1	660	tags=19%, list=10%, signal=21%
ODONNELL_TFRC_TARGETS_UP	147	-0.3066	-1.31368	0.0289855	0.412382	1	703	tags=16%, list=11%, signal=18%
WP_HEPATITIS_C_AND_HEPATOCELLULAR_CARCINOMA	36	-0.398044	-1.3136	0.102804	0.411579	1	551	tags=17%, list=9%, signal=18%
PID_RAC1_REG_PATHWAY	19	-0.459842	-1.31306	0.160526	0.411772	1	743	tags=26%, list=12%, signal=30%
TAKEDA_TARGETS_OF_NUP98_HOXA9_FUSION_16D_UP	78	-0.340656	-1.31304	0.0461538	0.410812	1	622	tags=18%, list=10%, signal=20%
ZHAN_MULTIPLE_MYELOMA_CD1_AND_CD2_DN	25	-0.439424	-1.31271	0.103352	0.410504	1	1363	tags=36%, list=21%, signal=46%
BHATI_G2M_ARREST_BY_2METHOXYESTRADIOL_UP	55	-0.366275	-1.31262	0.080292	0.40971	1	1049	tags=33%, list=16%, signal=39%
KUROZUMI_RESPONSE_TO_ONCOCYTIC_VIRUS	31	-0.411091	-1.31216	0.0884956	0.409718	1	280	tags=16%, list=4%, signal=17%
BLANCO_MELO_COVID19_SARS_COV_2_INFECTION_A594_CELLS_UP	40	-0.391329	-1.3092	0.105572	0.415103	1	831	tags=23%, list=13%, signal=26%
WP_ENDODERM_DIFFERENTIATION	50	-0.367305	-1.30879	0.0679012	0.415144	1	735	tags=20%, list=12%, signal=22%
TORCHIA_TARGETS_OF_EWSR1_FLI1_FUSION_DN	131	-0.315482	-1.3085	0.0277778	0.414764	1	1053	tags=24%, list=16%, signal=29%
WINTER_HYPOXIA_DN	23	-0.44356	-1.30826	0.137097	0.41429	1	1121	tags=39%, list=18%, signal=47%
KEGG_MEDICUS_REFERENCE_E2_ER_RAS_ERK_SIGNALING_PATHWAY	16	-0.485503	-1.30822	0.140162	0.41339	1	1617	tags=56%, list=25%, signal=75%
SU_TESTIS	27	-0.426405	-1.30723	0.129683	0.414585	1	1049	tags=26%, list=16%, signal=31%
WP_PI3K_AKT_SIGNALING_PATHWAY	216	-0.291567	-1.30666	0.0180723	0.414957	1	1447	tags=29%, list=23%, signal=36%
DAZARD_RESPONSE_TO_UV_NHEK_UP	113	-0.313078	-1.30483	0.0229358	0.417899	1	551	tags=15%, list=9%, signal=16%
KEGG_MEDICUS_REFERENCE_ITGA_B_FAK_RAC_SIGNALING_PATHWAY	15	-0.488884	-1.3046	0.160891	0.417464	1	69	tags=13%, list=1%, signal=13%
KIM_GLIS2_TARGETS_UP	59	-0.35909	-1.30457	0.0798479	0.416537	1	122	tags=12%, list=2%, signal=12%
GUO_HEX_TARGETS_UP	33	-0.409339	-1.30454	0.0903614	0.415588	1	624	tags=27%, list=10%, signal=30%
KATSANOU_ELAVL1_TARGETS_DN	55	-0.370065	-1.30285	0.0851852	0.418256	1	583	tags=20%, list=9%, signal=22%
WP_PATHOGENESIS_OF_SARS_COV_2_MEDIATED_BY_NSP9_NSP10_COMPLEX	16	-0.488436	-1.30256	0.167095	0.417936	1	343	tags=25%, list=5%, signal=26%
MEBARKI_HCC_PROGENITOR_WNT_UP_BLOCKED_BY_FZD8CRD	51	-0.36993	-1.30226	0.106796	0.41763	1	269	tags=14%, list=4%, signal=14%
MISIAK_ANAPLASTIC_THYROID_CARCINOMA_UP	26	-0.424775	-1.3017	0.120743	0.41789	1	325	tags=15%, list=5%, signal=16%
PARK_HSC_MARKERS	22	-0.43664	-1.30125	0.13764	0.417949	1	1047	tags=32%, list=16%, signal=38%
WP_RETINOBLASTOMA_GENE_IN_CANCER	40	-0.387545	-1.30069	0.119874	0.418276	1	1390	tags=35%, list=22%, signal=44%
REACTOME_RAC1_GTPASE_CYCLE	61	-0.355265	-1.3001	0.0933333	0.41865	1	743	tags=26%, list=12%, signal=29%
DAZARD_UV_RESPONSE_CLUSTER_G1	26	-0.428741	-1.29948	0.137143	0.419222	1	486	tags=19%, list=8%, signal=21%
BROWNE_HCMV_INFECTION_4HR_UP	30	-0.409091	-1.29819	0.141176	0.421133	1	693	tags=27%, list=11%, signal=30%
AMIT_EGF_RESPONSE_60_HELA	19	-0.457654	-1.29641	0.147541	0.424044	1	515	tags=16%, list=8%, signal=17%
PID_AJDISS_2PATHWAY	39	-0.388386	-1.29616	0.0878788	0.423668	1	1205	tags=36%, list=19%, signal=44%
KEGG_GNRH_SIGNALING_PATHWAY	55	-0.361012	-1.29587	0.0836237	0.423396	1	1639	tags=45%, list=26%, signal=61%
DACOSTA_UV_RESPONSE_VIA_ERCC3_COMMON_DN	153	-0.30177	-1.29358	0.0223464	0.427674	1	632	tags=17%, list=10%, signal=18%
WP_HOST_PATHOGEN_INTERACTION_OF_HUMAN_CORONAVIRUSES_MAPK_SIGNALING	24	-0.432322	-1.29268	0.137097	0.428584	1	1354	tags=42%, list=21%, signal=53%
HELLER_HDAC_TARGETS_SILENCED_BY_METHYLATION_UP	207	-0.292792	-1.29255	0.0145985	0.427827	1	336	tags=13%, list=5%, signal=13%
BIOCARTA_PDGF_PATHWAY	23	-0.439531	-1.29217	0.130556	0.427666	1	86	tags=9%, list=1%, signal=9%
WP_ENERGY_METABOLISM	22	-0.43324	-1.29182	0.149606	0.427487	1	1217	tags=36%, list=19%, signal=45%
KEGG_MEDICUS_REFERENCE_GF_RTK_PI3K_SIGNALING_PATHWAY	76	-0.339238	-1.29134	0.0902256	0.427499	1	653	tags=16%, list=10%, signal=17%
CAFFAREL_RESPONSE_TO_THC_24HR_5_UP	16	-0.478808	-1.29133	0.163636	0.426544	1	399	tags=25%, list=6%, signal=27%
REACTOME_DISEASES_OF_SIGNAL_TRANSDUCTION_BY_GROWTH_FACTOR_RECEPTORS_AND_SECOND_MESSENGERS	251	-0.283954	-1.2911	0.0172414	0.42608	1	1453	tags=27%, list=23%, signal=33%
CHUNG_BLISTER_CYTOTOXICITY_DN	22	-0.442217	-1.2909	0.144886	0.425466	1	834	tags=32%, list=13%, signal=36%
WANG_ESOPHAGUS_CANCER_VS_NORMAL_UP	73	-0.336151	-1.29052	0.0697674	0.425409	1	725	tags=21%, list=11%, signal=23%
HOEBEKE_LYMPHOID_STEM_CELL_UP	36	-0.392646	-1.28982	0.122642	0.425935	1	629	tags=28%, list=10%, signal=31%
REACTOME_BINDING_AND_UPTAKE_OF_LIGANDS_BY_SCAVENGER_RECEPTORS	35	-0.388643	-1.28949	0.132597	0.425715	1	833	tags=31%, list=13%, signal=36%
WP_GLYCOSAMINOGLYCAN_SYNTHESIS_IN_FIBROBLASTS	23	-0.436085	-1.28805	0.126437	0.428018	1	482	tags=17%, list=8%, signal=19%
REACTOME_SIGNALING_BY_ERBB2	43	-0.366353	-1.28794	0.114583	0.427335	1	1561	tags=35%, list=24%, signal=46%
XIE_ST_HSC_S1PR3_OE_UP	82	-0.335753	-1.28731	0.0581395	0.427831	1	603	tags=17%, list=9%, signal=19%
PID_AP1_PATHWAY	41	-0.381153	-1.28625	0.125413	0.429401	1	1490	tags=37%, list=23%, signal=47%
WANG_IMMORTALIZED_BY_HOXA9_AND_MEIS1_UP	19	-0.470419	-1.28603	0.159091	0.428972	1	110	tags=21%, list=2%, signal=21%
ZHAN_MULTIPLE_MYELOMA_MS_UP	16	-0.480854	-1.28602	0.170213	0.428034	1	519	tags=38%, list=8%, signal=41%
WP_ADIPOGENESIS	69	-0.343149	-1.28602	0.0596026	0.427116	1	1117	tags=28%, list=17%, signal=33%
WP_SELENIUM_MICRONUTRIENT_NETWORK	58	-0.360902	-1.28565	0.0780142	0.427032	1	531	tags=21%, list=8%, signal=22%
WP_FOLATE_METABOLISM	53	-0.354308	-1.28237	0.103774	0.433477	1	51	tags=11%, list=1%, signal=11%
WP_NANOPARTICLE_MEDIATED_ACTIVATION_OF_RECEPTOR_SIGNALING	24	-0.428324	-1.28172	0.155989	0.434047	1	1312	tags=33%, list=21%, signal=42%
BIOCARTA_FCER1_PATHWAY	24	-0.423554	-1.28056	0.161473	0.435684	1	1561	tags=42%, list=24%, signal=55%
GENTILE_UV_HIGH_DOSE_DN	125	-0.307054	-1.27971	0.0502513	0.436704	1	1087	tags=21%, list=17%, signal=25%
LINDGREN_BLADDER_CANCER_HIGH_RECURRENCE	30	-0.411483	-1.27947	0.12894	0.436303	1	327	tags=17%, list=5%, signal=17%
KEGG_LEUKOCYTE_TRANSENDOTHELIAL_MIGRATION	62	-0.346557	-1.27911	0.105634	0.436168	1	1007	tags=34%, list=16%, signal=40%
PETRETTO_CARDIAC_HYPERTROPHY	18	-0.461798	-1.27809	0.163772	0.437485	1	472	tags=28%, list=7%, signal=30%
MULLIGHAN_MLL_SIGNATURE_2_DN	116	-0.303971	-1.27785	0.0505051	0.437083	1	712	tags=22%, list=11%, signal=24%
CHIARADONNA_NEOPLASTIC_TRANSFORMATION_CDC25_UP	70	-0.337332	-1.27704	0.0836502	0.438075	1	327	tags=16%, list=5%, signal=16%
WP_PLEURAL_MESOTHELIOMA	274	-0.28517	-1.27683	0.0504202	0.437573	1	1354	tags=29%, list=21%, signal=35%
LANDIS_ERBB2_BREAST_TUMORS_324_UP	73	-0.332981	-1.27606	0.0871212	0.438337	1	586	tags=19%, list=9%, signal=21%
REACTOME_NEUTROPHIL_DEGRANULATION	309	-0.279573	-1.27577	0.0107527	0.438092	1	514	tags=16%, list=8%, signal=17%
WP_DISTURBED_PATHWAYS_IN_DUCHENNE_MUSCULAR_DYSTROPHY	37	-0.381692	-1.27552	0.116923	0.437695	1	704	tags=27%, list=11%, signal=30%
BIOCARTA_AT1R_PATHWAY	20	-0.463132	-1.27471	0.152047	0.438697	1	1566	tags=40%, list=25%, signal=53%
NABA_CORE_MATRISOME	161	-0.297428	-1.27402	0.0717949	0.439261	1	491	tags=14%, list=8%, signal=15%
BORCZUK_MALIGNANT_MESOTHELIOMA_DN	56	-0.352085	-1.27326	0.0918033	0.439989	1	266	tags=13%, list=4%, signal=13%
WP_RANKL_RANK_SIGNALING_PATHWAY	33	-0.392022	-1.27303	0.123839	0.439586	1	1354	tags=36%, list=21%, signal=46%
BIOCARTA_FMLP_PATHWAY	19	-0.45353	-1.27263	0.168831	0.43958	1	1036	tags=37%, list=16%, signal=44%
KEGG_MEDICUS_PATHOGEN_KSHV_VGPCR_TO_GNB_G_ERK_SIGNALING_PATHWAY	16	-0.476071	-1.27239	0.180371	0.43922	1	1561	tags=44%, list=24%, signal=58%
WP_MATRIX_METALLOPROTEINASES	20	-0.450271	-1.27162	0.152542	0.439953	1	372	tags=25%, list=6%, signal=26%
LI_WILMS_TUMOR_VS_FETAL_KIDNEY_2_DN	37	-0.384034	-1.27113	0.121118	0.440191	1	660	tags=22%, list=10%, signal=24%
BURTON_ADIPOGENESIS_PEAK_AT_16HR	18	-0.461755	-1.27095	0.201681	0.439679	1	1356	tags=44%, list=21%, signal=56%
WP_BMP_SIGNALING_IN_EYELID_DEVELOPMENT	17	-0.459591	-1.27015	0.174359	0.440508	1	81	tags=12%, list=1%, signal=12%
KIM_BIPOLAR_DISORDER_OLIGODENDROCYTE_DENSITY_CORR_DN	44	-0.368376	-1.2696	0.106312	0.440881	1	1445	tags=41%, list=23%, signal=53%
WP_PRE_IMPLANTATION_EMBRYO	19	-0.456736	-1.26919	0.164835	0.440843	1	1722	tags=53%, list=27%, signal=72%
AMIT_EGF_RESPONSE_60_MCF10A	25	-0.419525	-1.26816	0.166667	0.442194	1	275	tags=12%, list=4%, signal=12%
REACTOME_RHOJ_GTPASE_CYCLE	27	-0.416613	-1.26798	0.14497	0.441678	1	680	tags=33%, list=11%, signal=37%
REACTOME_DOWNSTREAM_SIGNAL_TRANSDUCTION	25	-0.412685	-1.26763	0.154494	0.441518	1	20	tags=8%, list=0%, signal=8%
WP_ANGIOTENSIN_II_RECEPTOR_TYPE_1_PATHWAY	21	-0.438379	-1.26671	0.151436	0.442681	1	1087	tags=43%, list=17%, signal=51%
MEBARKI_HCC_PROGENITOR_WNT_UP	93	-0.316719	-1.26642	0.0840708	0.442365	1	327	tags=12%, list=5%, signal=12%
MCBRYAN_PUBERTAL_TGFB1_TARGETS_DN	38	-0.37661	-1.26574	0.134868	0.442983	1	626	tags=26%, list=10%, signal=29%
VANASSE_BCL2_TARGETS_DN	26	-0.412431	-1.2655	0.159091	0.442623	1	784	tags=27%, list=12%, signal=31%
HOEBEKE_LYMPHOID_STEM_CELL_DN	41	-0.385358	-1.26529	0.132743	0.442206	1	262	tags=17%, list=4%, signal=18%
REACTOME_PYROPTOSIS	19	-0.439818	-1.2645	0.157068	0.443077	1	1531	tags=47%, list=24%, signal=62%
REACTOME_TAK1_DEPENDENT_IKK_AND_NF_KAPPA_B_ACTIVATION	22	-0.42691	-1.26363	0.164062	0.444202	1	477	tags=23%, list=7%, signal=24%
KEGG_MEDICUS_REFERENCE_ACH_CHRN_RAS_ERK_SIGNALING_PATHWAY	15	-0.46542	-1.26354	0.148352	0.443496	1	1617	tags=53%, list=25%, signal=71%
GAURNIER_PSMD4_TARGETS	48	-0.368474	-1.262	0.116505	0.445916	1	280	tags=13%, list=4%, signal=13%
ELVIDGE_HIF1A_AND_HIF2A_TARGETS_DN	53	-0.349464	-1.2604	0.13355	0.448385	1	643	tags=17%, list=10%, signal=19%
WP_17Q12_COPY_NUMBER_VARIATION_SYNDROME	32	-0.397699	-1.26025	0.154321	0.447827	1	1003	tags=31%, list=16%, signal=37%
URS_ADIPOCYTE_DIFFERENTIATION_DN	17	-0.46998	-1.25917	0.194226	0.44955	1	124	tags=18%, list=2%, signal=18%
OSWALD_HEMATOPOIETIC_STEM_CELL_IN_COLLAGEN_GEL_DN	109	-0.30552	-1.2588	0.0762332	0.449456	1	895	tags=19%, list=14%, signal=22%
MITSIADES_RESPONSE_TO_APLIDIN_UP	166	-0.29939	-1.2587	0.0301205	0.44878	1	1454	tags=33%, list=23%, signal=41%
WP_SEROTONIN_HTR1_GROUP_AND_FOS_PATHWAY	21	-0.43034	-1.25851	0.162319	0.448315	1	1735	tags=48%, list=27%, signal=65%
WP_OREXIN_RECEPTOR_PATHWAY	62	-0.34718	-1.25809	0.106762	0.448401	1	1490	tags=40%, list=23%, signal=52%
REACTOME_G_ALPHA_12_13_SIGNALLING_EVENTS	24	-0.425422	-1.25762	0.181818	0.448567	1	583	tags=25%, list=9%, signal=27%
NABA_BASEMENT_MEMBRANES	18	-0.446244	-1.25668	0.176166	0.449816	1	193	tags=17%, list=3%, signal=17%
GHANDHI_BYSTANDER_IRRADIATION_UP	40	-0.373993	-1.25631	0.128743	0.449698	1	27	tags=8%, list=0%, signal=7%
LU_TUMOR_ANGIOGENESIS_UP	20	-0.438278	-1.25458	0.195055	0.452826	1	1447	tags=45%, list=23%, signal=58%
BRUINS_UVC_RESPONSE_VIA_TP53_GROUP_B	243	-0.282719	-1.2543	0.0431035	0.452544	1	628	tags=14%, list=10%, signal=14%
BERENJENO_TRANSFORMED_BY_RHOA_REVERSIBLY_DN	19	-0.440882	-1.25394	0.188295	0.4524	1	353	tags=21%, list=6%, signal=22%
BOQUEST_STEM_CELL_CULTURED_VS_FRESH_UP	237	-0.277893	-1.25262	0.024	0.454558	1	380	tags=11%, list=6%, signal=11%
AZARE_STAT3_TARGETS	16	-0.470088	-1.25228	0.189744	0.454455	1	33	tags=13%, list=1%, signal=13%
BLANCO_MELO_INFLUENZA_A_INFECTION_A594_CELLS_UP	25	-0.41026	-1.25132	0.172414	0.455763	1	753	tags=24%, list=12%, signal=27%
KORKOLA_YOLK_SAC_TUMOR	34	-0.380277	-1.24969	0.141176	0.458544	1	778	tags=32%, list=12%, signal=37%
MEISSNER_NPC_HCP_WITH_H3K4ME2_AND_H3K27ME3	116	-0.311515	-1.24967	0.10628	0.457686	1	930	tags=21%, list=15%, signal=24%
MEBARKI_HCC_PROGENITOR_WNT_UP_CTNNB1_DEPENDENT_BLOCKED_BY_FZD8CRD	26	-0.412653	-1.24871	0.198251	0.458971	1	157	tags=15%, list=2%, signal=16%
WP_MAPK_CASCADE	23	-0.426457	-1.24727	0.184751	0.461143	1	1561	tags=43%, list=24%, signal=57%
REACTOME_RHOB_GTPASE_CYCLE	29	-0.389334	-1.24711	0.145401	0.46065	1	680	tags=28%, list=11%, signal=31%
PID_MYC_REPRESS_PATHWAY	38	-0.368881	-1.24661	0.146341	0.460856	1	834	tags=24%, list=13%, signal=27%
SIMBULAN_PARP1_TARGETS_UP	21	-0.423514	-1.24595	0.189415	0.461375	1	336	tags=14%, list=5%, signal=15%
KEGG_MEDICUS_REFERENCE_GF_RTK_RAS_PI3K_SIGNALING_PATHWAY	81	-0.323336	-1.24422	0.105691	0.464625	1	653	tags=15%, list=10%, signal=16%
ONO_AML1_TARGETS_DN	23	-0.425866	-1.24193	0.182857	0.469074	1	1596	tags=57%, list=25%, signal=75%
MORI_PRE_BI_LYMPHOCYTE_DN	43	-0.363381	-1.24159	0.145215	0.468987	1	1153	tags=28%, list=18%, signal=34%
JOHNSTONE_PARVB_TARGETS_2_UP	75	-0.328518	-1.24136	0.120833	0.468586	1	854	tags=28%, list=13%, signal=32%
KYNG_WERNER_SYNDROM_AND_NORMAL_AGING_DN	82	-0.324688	-1.24128	0.104167	0.467881	1	1035	tags=24%, list=16%, signal=29%
BROWNE_HCMV_INFECTION_1HR_UP	27	-0.403359	-1.24085	0.166197	0.468033	1	996	tags=30%, list=16%, signal=35%
SPIRA_SMOKERS_LUNG_CANCER_UP	24	-0.410069	-1.23832	0.166667	0.473039	1	27	tags=8%, list=0%, signal=8%
REACTOME_DISEASES_OF_IMMUNE_SYSTEM	21	-0.434115	-1.23759	0.184874	0.473877	1	826	tags=33%, list=13%, signal=38%
KAMMINGA_EZH2_TARGETS	20	-0.43004	-1.23711	0.187845	0.474071	1	1675	tags=55%, list=26%, signal=74%
ONDER_CDH1_SIGNALING_VIA_CTNNB1	48	-0.353534	-1.23671	0.134969	0.474177	1	447	tags=15%, list=7%, signal=16%
ONDER_CDH1_TARGETS_1_DN	81	-0.318402	-1.23599	0.1	0.474936	1	332	tags=11%, list=5%, signal=12%
CARRILLOREIXACH_HEPATOBLASTOMA_VS_NORMAL_HYPOMETHYLATED_AND_UP	81	-0.319107	-1.23557	0.0812721	0.475004	1	626	tags=17%, list=10%, signal=19%
MULLIGHAN_NPM1_SIGNATURE_3_UP	135	-0.299754	-1.23554	0.0670391	0.474204	1	622	tags=17%, list=10%, signal=18%
DAVICIONI_TARGETS_OF_PAX_FOXO1_FUSIONS_UP	134	-0.294009	-1.23546	0.0718232	0.473479	1	635	tags=17%, list=10%, signal=19%
BIOCARTA_TCR_PATHWAY	31	-0.389032	-1.23491	0.151613	0.473945	1	617	tags=16%, list=10%, signal=18%
GU_PDEF_TARGETS_UP	44	-0.357168	-1.23448	0.147436	0.474058	1	707	tags=27%, list=11%, signal=30%
PID_FRA_PATHWAY	22	-0.412323	-1.23382	0.190955	0.474747	1	124	tags=9%, list=2%, signal=9%
FOROUTAN_PRODRANK_TGFB_EMT_UP	111	-0.300627	-1.2335	0.0958904	0.474694	1	327	tags=10%, list=5%, signal=10%
BROWNE_HCMV_INFECTION_20HR_UP	102	-0.307308	-1.2329	0.0896861	0.475183	1	960	tags=26%, list=15%, signal=31%
REACTOME_MET_PROMOTES_CELL_MOTILITY	22	-0.420379	-1.23193	0.192737	0.476585	1	33	tags=9%, list=1%, signal=9%
CHYLA_CBFA2T3_TARGETS_UP	177	-0.281228	-1.23183	0.0576923	0.475912	1	992	tags=24%, list=16%, signal=27%
BIOCARTA_IL12_PATHWAY	15	-0.460743	-1.23024	0.200535	0.478763	1	1354	tags=33%, list=21%, signal=42%
XU_HGF_SIGNALING_NOT_VIA_AKT1_6HR	18	-0.44818	-1.22869	0.205195	0.48156	1	3	tags=6%, list=0%, signal=6%
PEDERSEN_METASTASIS_BY_ERBB2_ISOFORM_1	16	-0.458522	-1.22592	0.209974	0.48715	1	314	tags=13%, list=5%, signal=13%
KEGG_B_CELL_RECEPTOR_SIGNALING_PATHWAY	53	-0.338382	-1.22474	0.137184	0.489216	1	1422	tags=34%, list=22%, signal=43%
OSADA_ASCL1_TARGETS_UP	26	-0.393397	-1.22438	0.166205	0.48918	1	1018	tags=31%, list=16%, signal=36%
WP_P53_TRANSCRIPTIONAL_GENE_NETWORK	46	-0.348034	-1.22278	0.133739	0.492202	1	134	tags=11%, list=2%, signal=11%
ROSS_AML_WITH_CBFB_MYH11_FUSION	27	-0.410169	-1.22208	0.180982	0.492973	1	784	tags=30%, list=12%, signal=34%
INGRAM_SHH_TARGETS_DN	44	-0.35658	-1.22165	0.171429	0.493087	1	314	tags=14%, list=5%, signal=14%
KEGG_TGF_BETA_SIGNALING_PATHWAY	62	-0.337105	-1.22145	0.130282	0.492673	1	1336	tags=31%, list=21%, signal=38%
XIE_LT_HSC_S1PR3_OE_UP	16	-0.447617	-1.21972	0.206388	0.49593	1	689	tags=31%, list=11%, signal=35%
WP_MAPK_SIGNALING_PATHWAY	144	-0.285344	-1.21718	0.0718232	0.501225	1	856	tags=18%, list=13%, signal=20%
TARTE_PLASMA_CELL_VS_B_LYMPHOCYTE_UP	54	-0.33946	-1.21577	0.154098	0.503587	1	1118	tags=31%, list=18%, signal=38%
ROSS_AML_WITH_PML_RARA_FUSION	39	-0.36338	-1.21553	0.172524	0.503263	1	133	tags=13%, list=2%, signal=13%
WP_CHRONIC_HYPERGLYCEMIA_IMPAIRMENT_OF_NEURON_FUNCTION	26	-0.399957	-1.21523	0.196133	0.503121	1	639	tags=31%, list=10%, signal=34%
PID_ENDOTHELIN_PATHWAY	32	-0.384245	-1.21393	0.161194	0.50538	1	1566	tags=44%, list=25%, signal=58%
WONG_ADULT_TISSUE_STEM_MODULE	340	-0.268189	-1.21352	0.0337079	0.505496	1	639	tags=16%, list=10%, signal=17%
BERNARD_PPAPDC1B_TARGETS_DN	22	-0.407611	-1.21194	0.193906	0.508501	1	1384	tags=45%, list=22%, signal=58%
REACTOME_MOLECULES_ASSOCIATED_WITH_ELASTIC_FIBRES	22	-0.411228	-1.21182	0.224543	0.507882	1	551	tags=18%, list=9%, signal=20%
RIZ_ERYTHROID_DIFFERENTIATION	32	-0.379368	-1.21138	0.165165	0.50795	1	1847	tags=53%, list=29%, signal=74%
KEGG_MEDICUS_REFERENCE_TYPE_I_INTERFERON_TO_JAK_STAT_SIGNALING_PATHWAY	18	-0.4267	-1.21019	0.216931	0.509982	1	1834	tags=50%, list=29%, signal=70%
DEURIG_T_CELL_PROLYMPHOCYTIC_LEUKEMIA_DN	120	-0.293099	-1.20831	0.101449	0.513566	1	699	tags=23%, list=11%, signal=25%
PID_RAC1_PATHWAY	28	-0.390425	-1.20798	0.178683	0.513437	1	930	tags=32%, list=15%, signal=37%
WANG_LSD1_TARGETS_UP	18	-0.433767	-1.20725	0.236702	0.514304	1	597	tags=22%, list=9%, signal=24%
LUI_THYROID_CANCER_CLUSTER_1	26	-0.396236	-1.20683	0.19774	0.514307	1	1031	tags=31%, list=16%, signal=37%
TSAI_RESPONSE_TO_RADIATION_THERAPY	25	-0.415173	-1.20631	0.230352	0.514738	1	1189	tags=36%, list=19%, signal=44%
WP_RELATIONSHIP_BETWEEN_INFLAMMATION_COX_2_AND_EGFR	16	-0.453891	-1.2056	0.244216	0.515555	1	1358	tags=44%, list=21%, signal=55%
REACTOME_SYNTHESIS_OF_SUBSTRATES_IN_N_GLYCAN_BIOSYTHESIS	36	-0.366768	-1.20543	0.200627	0.515106	1	723	tags=22%, list=11%, signal=25%
HENDRICKS_SMARCA4_TARGETS_UP	30	-0.380343	-1.2052	0.198795	0.514739	1	353	tags=13%, list=6%, signal=14%
WP_G13_SIGNALING_PATHWAY	21	-0.426012	-1.20391	0.208108	0.516984	1	1388	tags=57%, list=22%, signal=73%
AMIT_EGF_RESPONSE_120_HELA	43	-0.352611	-1.20176	0.17608	0.521413	1	54	tags=9%, list=1%, signal=9%
RIZ_ERYTHROID_DIFFERENTIATION_CCNE1	21	-0.422735	-1.20084	0.204724	0.522798	1	1756	tags=62%, list=27%, signal=85%
KEGG_PANCREATIC_CANCER	47	-0.341102	-1.20027	0.145631	0.523329	1	1036	tags=30%, list=16%, signal=35%
BROWNE_HCMV_INFECTION_8HR_DN	18	-0.444598	-1.19704	0.202564	0.530634	1	505	tags=22%, list=8%, signal=24%
SENGUPTA_NASOPHARYNGEAL_CARCINOMA_WITH_LMP1_DN	85	-0.303547	-1.19548	0.119231	0.533489	1	730	tags=22%, list=11%, signal=25%
WP_22Q11_2_COPY_NUMBER_VARIATION_SYNDROME	55	-0.32809	-1.19475	0.163636	0.5345	1	1097	tags=27%, list=17%, signal=33%
PID_NCADHERIN_PATHWAY	19	-0.421671	-1.19382	0.195122	0.53592	1	1007	tags=37%, list=16%, signal=44%
REACTOME_EXTRA_NUCLEAR_ESTROGEN_SIGNALING	41	-0.347028	-1.1931	0.2	0.536782	1	314	tags=10%, list=5%, signal=10%
LEE_DIFFERENTIATING_T_LYMPHOCYTE	79	-0.305105	-1.19228	0.136882	0.538016	1	936	tags=24%, list=15%, signal=28%
FOROUTAN_TGFB_EMT_UP	115	-0.289908	-1.19056	0.085	0.541681	1	327	tags=10%, list=5%, signal=10%
RUTELLA_RESPONSE_TO_CSF2RB_AND_IL4_DN	150	-0.277112	-1.19024	0.0940594	0.54157	1	667	tags=20%, list=10%, signal=22%
REACTOME_INTEGRIN_SIGNALING	16	-0.451011	-1.19009	0.23219	0.540999	1	1363	tags=50%, list=21%, signal=63%
FRASOR_RESPONSE_TO_ESTRADIOL_DN	40	-0.355552	-1.18968	0.203822	0.541101	1	324	tags=15%, list=5%, signal=16%
JEON_SMAD6_TARGETS_UP	17	-0.437814	-1.18911	0.251337	0.541692	1	376	tags=18%, list=6%, signal=19%
REACTOME_MYD88_INDEPENDENT_TLR4_CASCADE	63	-0.320549	-1.1891	0.169118	0.5408	1	1036	tags=24%, list=16%, signal=28%
REACTOME_RND2_GTPASE_CYCLE	17	-0.437123	-1.18804	0.228883	0.542557	1	1307	tags=47%, list=20%, signal=59%
PID_LYSOPHOSPHOLIPID_PATHWAY	30	-0.373589	-1.18761	0.215339	0.542684	1	583	tags=17%, list=9%, signal=18%
WP_GROWTH_FACTORS_AND_HORMONES_IN_BETA_CELL_PROLIFERATION	21	-0.415076	-1.18716	0.222857	0.542848	1	1312	tags=43%, list=21%, signal=54%
REACTOME_NEUROTRANSMITTER_RELEASE_CYCLE	18	-0.442808	-1.18575	0.269231	0.54567	1	581	tags=28%, list=9%, signal=30%
JAZAG_TGFB1_SIGNALING_VIA_SMAD4_DN	32	-0.365643	-1.18519	0.201729	0.546192	1	102	tags=13%, list=2%, signal=13%
WP_PRIMARY_OVARIAN_INSUFFICIENCY	67	-0.313598	-1.18506	0.163701	0.545601	1	1029	tags=24%, list=16%, signal=28%
HU_GENOTOXIC_DAMAGE_4HR	16	-0.441963	-1.18502	0.264249	0.544774	1	584	tags=25%, list=9%, signal=27%
REACTOME_NGF_STIMULATED_TRANSCRIPTION	17	-0.434089	-1.18494	0.249351	0.54402	1	535	tags=24%, list=8%, signal=26%
PEPPER_CHRONIC_LYMPHOCYTIC_LEUKEMIA_UP	18	-0.424203	-1.18478	0.234828	0.543466	1	515	tags=22%, list=8%, signal=24%
REACTOME_ASSEMBLY_OF_COLLAGEN_FIBRILS_AND_OTHER_MULTIMERIC_STRUCTURES	32	-0.365971	-1.18429	0.165698	0.543781	1	124	tags=9%, list=2%, signal=10%
NADLER_OBESITY_UP	43	-0.348505	-1.18429	0.201342	0.542884	1	820	tags=35%, list=13%, signal=40%
BLANCO_MELO_COVID19_SARS_COV_2_INFECTION_A594_ACE2_EXPRESSING_CELLS_RUXOLITINIB_UP	143	-0.276205	-1.18418	0.105263	0.542242	1	1065	tags=22%, list=17%, signal=26%
BOGNI_TREATMENT_RELATED_MYELOID_LEUKEMIA_UP	19	-0.425421	-1.18377	0.240793	0.542388	1	828	tags=37%, list=13%, signal=42%
BRUECKNER_TARGETS_OF_MIRLET7A3_UP	58	-0.321042	-1.18363	0.174825	0.541872	1	271	tags=14%, list=4%, signal=14%
PID_BCR_5PATHWAY	44	-0.35346	-1.18297	0.191223	0.542731	1	1561	tags=34%, list=24%, signal=45%
PID_ER_NONGENOMIC_PATHWAY	22	-0.401941	-1.18231	0.231429	0.543515	1	124	tags=9%, list=2%, signal=9%
CAMPS_COLON_CANCER_COPY_NUMBER_DN	24	-0.399421	-1.18198	0.24058	0.543418	1	263	tags=21%, list=4%, signal=22%
MARTINEZ_RESPONSE_TO_TRABECTEDIN_UP	37	-0.355568	-1.1818	0.232092	0.542947	1	354	tags=14%, list=6%, signal=14%
NABA_MATRISOME_POORLY_METASTATIC_BREAST_CANCER	15	-0.443433	-1.18161	0.195929	0.542487	1	398	tags=20%, list=6%, signal=21%
BLANCO_MELO_BRONCHIAL_EPITHELIAL_CELLS_INFLUENZA_A_DEL_NS1_INFECTION_DN	39	-0.344886	-1.18152	0.176656	0.541839	1	1842	tags=51%, list=29%, signal=72%
DE_YY1_TARGETS_DN	41	-0.354851	-1.18077	0.215686	0.54279	1	702	tags=22%, list=11%, signal=25%
YAMAZAKI_TCEB3_TARGETS_UP	85	-0.302792	-1.18062	0.147727	0.542256	1	712	tags=22%, list=11%, signal=25%
PID_ERBB1_INTERNALIZATION_PATHWAY	31	-0.377164	-1.18042	0.232353	0.541827	1	1312	tags=35%, list=21%, signal=44%
MULLIGHAN_MLL_SIGNATURE_1_DN	92	-0.293984	-1.18027	0.118774	0.541273	1	712	tags=20%, list=11%, signal=22%
REACTOME_GLYCOSAMINOGLYCAN_METABOLISM	77	-0.3106	-1.18012	0.161049	0.540716	1	569	tags=18%, list=9%, signal=20%
PID_INTEGRIN_A9B1_PATHWAY	17	-0.433742	-1.17967	0.272494	0.541028	1	1552	tags=53%, list=24%, signal=70%
WP_PHYSIOLOGICAL_AND_PATHOLOGICAL_HYPERTROPHY_OF_THE_HEART	17	-0.426497	-1.17947	0.245989	0.540661	1	1354	tags=53%, list=21%, signal=67%
SWEET_KRAS_TARGETS_DN	28	-0.385185	-1.17783	0.246575	0.543869	1	1444	tags=32%, list=23%, signal=41%
ZHAN_MULTIPLE_MYELOMA_CD2_UP	19	-0.416604	-1.17714	0.264264	0.544775	1	632	tags=26%, list=10%, signal=29%
AMIT_EGF_RESPONSE_240_HELA	29	-0.384841	-1.17667	0.230337	0.544965	1	445	tags=14%, list=7%, signal=15%
REACTOME_SIGNALING_BY_MET	50	-0.328821	-1.17613	0.172535	0.545499	1	1312	tags=32%, list=21%, signal=40%
RUTELLA_RESPONSE_TO_HGF_DN	118	-0.285641	-1.17561	0.129808	0.545945	1	662	tags=18%, list=10%, signal=19%
WP_PHOTODYNAMIC_THERAPY_INDUCED_NF_KB_SURVIVAL_SIGNALING	29	-0.382377	-1.17544	0.229607	0.545433	1	124	tags=10%, list=2%, signal=11%
WIERENGA_STAT5A_TARGETS_UP	98	-0.290797	-1.17444	0.14876	0.547157	1	342	tags=11%, list=5%, signal=12%
REACTOME_MAPK_TARGETS_NUCLEAR_EVENTS_MEDIATED_BY_MAP_KINASES	20	-0.407666	-1.17436	0.243017	0.546427	1	1914	tags=45%, list=30%, signal=64%
WP_GENES_CONTROLLING_NEPHROGENESIS	25	-0.391388	-1.17358	0.227778	0.547466	1	836	tags=24%, list=13%, signal=28%
REACTOME_SMAD2_SMAD3_SMAD4_HETEROTRIMER_REGULATES_TRANSCRIPTION	17	-0.42609	-1.17263	0.21978	0.548905	1	148	tags=12%, list=2%, signal=12%
ZHANG_RESPONSE_TO_IKK_INHIBITOR_AND_TNF_UP	115	-0.282418	-1.17184	0.122363	0.549999	1	162	tags=6%, list=3%, signal=6%
TAVOR_CEBPA_TARGETS_UP	29	-0.377589	-1.17182	0.215152	0.549182	1	1042	tags=34%, list=16%, signal=41%
DI_MARTINO_MATRISOME_HIGHLY_PROLIFERATIVE_HNSCC	18	-0.41237	-1.17065	0.256545	0.551272	1	551	tags=22%, list=9%, signal=24%
PID_SHP2_PATHWAY	47	-0.333972	-1.17052	0.182891	0.550766	1	130	tags=9%, list=2%, signal=9%
WP_IL6_SIGNALING_PATHWAY	35	-0.36906	-1.16956	0.220447	0.552294	1	1205	tags=29%, list=19%, signal=35%
REACTOME_TRAF6_MEDIATED_IRF7_ACTIVATION	17	-0.44053	-1.16819	0.259459	0.554902	1	2355	tags=71%, list=37%, signal=112%
REACTOME_PURINERGIC_SIGNALING_IN_LEISHMANIASIS_INFECTION	17	-0.423239	-1.16726	0.246719	0.556503	1	949	tags=29%, list=15%, signal=34%
BLANCO_MELO_COVID19_SARS_COV_2_POS_PATIENT_LUNG_TISSUE_UP	80	-0.304779	-1.167	0.180392	0.556347	1	719	tags=25%, list=11%, signal=28%
REACTOME_DDX58_IFIH1_MEDIATED_INDUCTION_OF_INTERFERON_ALPHA_BETA	56	-0.324604	-1.16682	0.217105	0.555895	1	854	tags=25%, list=13%, signal=29%
REACTOME_CARGO_RECOGNITION_FOR_CLATHRIN_MEDIATED_ENDOCYTOSIS	59	-0.320395	-1.16459	0.181495	0.560611	1	839	tags=24%, list=13%, signal=27%
SMID_BREAST_CANCER_ERBB2_UP	63	-0.314285	-1.16408	0.207483	0.561038	1	398	tags=13%, list=6%, signal=13%
REACTOME_IRE1ALPHA_ACTIVATES_CHAPERONES	21	-0.397708	-1.16407	0.253333	0.560159	1	320	tags=19%, list=5%, signal=20%
PID_HIF1_TFPATHWAY	46	-0.337012	-1.16244	0.211726	0.563519	1	643	tags=24%, list=10%, signal=26%
FOROUTAN_INTEGRATED_TGFB_EMT_UP	75	-0.306268	-1.16107	0.189189	0.566081	1	79	tags=8%, list=1%, signal=8%
WP_MIRNA_ROLE_IN_IMMUNE_RESPONSE_IN_SEPSIS	22	-0.397334	-1.16069	0.263158	0.566064	1	1531	tags=45%, list=24%, signal=60%
LI_INDUCED_T_TO_NATURAL_KILLER_UP	159	-0.266365	-1.16039	0.134409	0.565999	1	624	tags=13%, list=10%, signal=14%
PLASARI_TGFB1_SIGNALING_VIA_NFIC_10HR_DN	18	-0.420015	-1.16035	0.275064	0.565191	1	1238	tags=50%, list=19%, signal=62%
AMIT_SERUM_RESPONSE_60_MCF10A	29	-0.370261	-1.16028	0.252976	0.564497	1	314	tags=14%, list=5%, signal=14%
MODY_HIPPOCAMPUS_PRENATAL	16	-0.430822	-1.15969	0.279683	0.565117	1	407	tags=19%, list=6%, signal=20%
MARSHALL_VIRAL_INFECTION_RESPONSE_DN	19	-0.414359	-1.15917	0.261838	0.565623	1	1375	tags=37%, list=22%, signal=47%
HELLEBREKERS_SILENCED_DURING_TUMOR_ANGIOGENESIS	51	-0.328624	-1.15775	0.197368	0.568297	1	206	tags=10%, list=3%, signal=10%
PID_INTEGRIN_A4B1_PATHWAY	23	-0.389746	-1.15702	0.260417	0.569282	1	33	tags=9%, list=1%, signal=9%
REACTOME_DISEASES_OF_GLYCOSYLATION	73	-0.297843	-1.15615	0.196296	0.570651	1	569	tags=15%, list=9%, signal=16%
WP_MECHANOREGULATION_AND_PATHOLOGY_OF_YAP_TAZ_VIA_HIPPO_AND_NON_HIPPO_MECHANISMS	26	-0.374483	-1.15611	0.250696	0.569858	1	930	tags=23%, list=15%, signal=27%
BLANCO_MELO_COVID19_SARS_COV_2_INFECTION_A594_ACE2_EXPRESSING_CELLS_UP	165	-0.271523	-1.15548	0.105263	0.570553	1	1434	tags=30%, list=22%, signal=37%
REACTOME_SIGNALING_BY_INTERLEUKINS	334	-0.246135	-1.15394	0.0714286	0.573625	1	1045	tags=23%, list=16%, signal=26%
KEGG_MEDICUS_REFERENCE_RIG_I_IRF7_3_SIGNALING_PATHWAY	15	-0.434392	-1.15363	0.252688	0.573497	1	2056	tags=60%, list=32%, signal=88%
SONG_TARGETS_OF_IE86_CMV_PROTEIN	27	-0.371075	-1.15268	0.258359	0.575126	1	424	tags=15%, list=7%, signal=16%
RUIZ_TNC_TARGETS_DN	67	-0.301803	-1.15241	0.199187	0.574945	1	60	tags=6%, list=1%, signal=6%
KEGG_T_CELL_RECEPTOR_SIGNALING_PATHWAY	74	-0.300892	-1.15212	0.180723	0.574842	1	1649	tags=38%, list=26%, signal=50%
PID_FCER1_PATHWAY	40	-0.337195	-1.15143	0.22807	0.575782	1	617	tags=20%, list=10%, signal=22%
KEGG_MEDICUS_REFERENCE_MDA5_IRF7_3_SIGNALING_PATHWAY	16	-0.426692	-1.15087	0.285319	0.576405	1	2355	tags=69%, list=37%, signal=109%
PID_ERA_GENOMIC_PATHWAY	36	-0.346787	-1.15031	0.269481	0.577097	1	261	tags=14%, list=4%, signal=14%
BRUECKNER_TARGETS_OF_MIRLET7A3_DN	42	-0.336561	-1.15007	0.233898	0.576877	1	79	tags=7%, list=1%, signal=7%
PID_TCPTP_PATHWAY	31	-0.368659	-1.14993	0.237838	0.576322	1	1231	tags=32%, list=19%, signal=40%
KANG_IMMORTALIZED_BY_TERT_DN	48	-0.32358	-1.14948	0.216718	0.576619	1	507	tags=19%, list=8%, signal=20%
WP_INTEGRATED_CANCER_PATHWAY	29	-0.375872	-1.14689	0.257225	0.582476	1	901	tags=17%, list=14%, signal=20%
KEGG_COLORECTAL_CANCER	41	-0.334754	-1.1462	0.221519	0.58335	1	2281	tags=56%, list=36%, signal=87%
REACTOME_NUCLEAR_EVENTS_KINASE_AND_TRANSCRIPTION_FACTOR_ACTIVATION	30	-0.361276	-1.14619	0.253086	0.58249	1	1682	tags=40%, list=26%, signal=54%
REACTOME_N_GLYCAN_ANTENNAE_ELONGATION_IN_THE_MEDIAL_TRANS_GOLGI	21	-0.3903	-1.14597	0.251323	0.582167	1	316	tags=10%, list=5%, signal=10%
WP_COMPLEMENT_ACTIVATION	15	-0.423313	-1.1459	0.291105	0.581489	1	1051	tags=47%, list=16%, signal=56%
MISHRA_CARCINOMA_ASSOCIATED_FIBROBLAST_UP	18	-0.413628	-1.14515	0.289694	0.58252	1	163	tags=17%, list=3%, signal=17%
MIKKELSEN_MEF_ICP_WITH_H3K27ME3	64	-0.307683	-1.14455	0.219595	0.583203	1	527	tags=19%, list=8%, signal=20%
MCCABE_BOUND_BY_HOXC6	117	-0.28122	-1.14426	0.154206	0.583053	1	608	tags=15%, list=10%, signal=16%
STEARMAN_LUNG_CANCER_EARLY_VS_LATE_DN	41	-0.334492	-1.14423	0.238671	0.582235	1	1552	tags=41%, list=24%, signal=54%
MASSARWEH_RESPONSE_TO_ESTRADIOL	27	-0.37084	-1.14389	0.237654	0.58231	1	330	tags=15%, list=5%, signal=16%
PID_IL8_CXCR1_PATHWAY	16	-0.419441	-1.14367	0.278061	0.581997	1	927	tags=44%, list=15%, signal=51%
WP_PHOTODYNAMIC_THERAPY_INDUCED_UNFOLDED_PROTEIN_RESPONSE	20	-0.411348	-1.14346	0.272727	0.58164	1	785	tags=30%, list=12%, signal=34%
PILON_KLF1_TARGETS_UP	218	-0.255912	-1.14331	0.0993378	0.581223	1	739	tags=17%, list=12%, signal=18%
PEREZ_TP53_TARGETS	367	-0.242822	-1.14313	0.0379747	0.580829	1	1140	tags=21%, list=18%, signal=24%
VERRECCHIA_DELAYED_RESPONSE_TO_TGFB1	23	-0.377749	-1.1426	0.261236	0.581334	1	16	tags=9%, list=0%, signal=9%
PID_CDC42_PATHWAY	41	-0.343155	-1.14219	0.260586	0.581523	1	1203	tags=32%, list=19%, signal=39%
REACTOME_COLLAGEN_FORMATION	49	-0.325214	-1.1415	0.238411	0.582476	1	247	tags=10%, list=4%, signal=11%
KEGG_MEDICUS_REFERENCE_TYPE_I_IFN_SIGNALING_PATHWAY	16	-0.429733	-1.14115	0.297297	0.582565	1	1834	tags=50%, list=29%, signal=70%
SHETH_LIVER_CANCER_VS_TXNIP_LOSS_PAM3	47	-0.324216	-1.14083	0.234921	0.58255	1	831	tags=28%, list=13%, signal=32%
ZHANG_TARGETS_OF_EWSR1_FLI1_FUSION	46	-0.326636	-1.14078	0.206349	0.581824	1	617	tags=24%, list=10%, signal=26%
COLIN_PILOCYTIC_ASTROCYTOMA_VS_GLIOBLASTOMA_DN	18	-0.412829	-1.14057	0.298701	0.581484	1	336	tags=22%, list=5%, signal=23%
WP_ARYL_HYDROCARBON_RECEPTOR_PATHWAY_WP2586	29	-0.363807	-1.14048	0.221024	0.580824	1	153	tags=10%, list=2%, signal=11%
REACTOME_CLATHRIN_MEDIATED_ENDOCYTOSIS	81	-0.289765	-1.13998	0.192982	0.581319	1	858	tags=22%, list=13%, signal=25%
REACTOME_BIOSYNTHESIS_OF_THE_N_GLYCAN_PRECURSOR_DOLICHOL_LIPID_LINKED_OLIGOSACCHARIDE_LLO_AND_TRANSFER_TO_A_NASCENT_PROTEIN	37	-0.346652	-1.13899	0.247761	0.582886	1	723	tags=22%, list=11%, signal=24%
WP_CARDIAC_PROGENITOR_DIFFERENTIATION	32	-0.356474	-1.13893	0.260736	0.582238	1	551	tags=22%, list=9%, signal=24%
REACTOME_NUCLEAR_EVENTS_MEDIATED_BY_NFE2L2	66	-0.298466	-1.13885	0.192623	0.581556	1	511	tags=15%, list=8%, signal=16%
CROONQUIST_NRAS_SIGNALING_DN	33	-0.349757	-1.1377	0.295598	0.583806	1	1547	tags=36%, list=24%, signal=48%
BROWNE_HCMV_INFECTION_12HR_DN	37	-0.345071	-1.13769	0.223301	0.582981	1	495	tags=16%, list=8%, signal=17%
MARTENS_BOUND_BY_PML_RARA_FUSION	193	-0.257162	-1.13751	0.145349	0.582657	1	922	tags=18%, list=14%, signal=21%
DASU_IL6_SIGNALING_UP	36	-0.34847	-1.13734	0.2375	0.582215	1	224	tags=8%, list=4%, signal=9%
REACTOME_SUMOYLATION	65	-0.306257	-1.13702	0.197183	0.582171	1	2034	tags=55%, list=32%, signal=80%
WHITFIELD_CELL_CYCLE_LITERATURE	24	-0.379812	-1.13653	0.251397	0.582654	1	1502	tags=33%, list=24%, signal=43%
MCDOWELL_ACUTE_LUNG_INJURY_UP	32	-0.355888	-1.13626	0.252841	0.582472	1	552	tags=25%, list=9%, signal=27%
WP_UROTENSIN_II_MEDIATED_SIGNALING_PATHWAY	52	-0.31403	-1.13596	0.215054	0.582413	1	124	tags=10%, list=2%, signal=10%
LOPEZ_TRANSLATION_VIA_FN1_SIGNALING	16	-0.420465	-1.13518	0.302872	0.583585	1	904	tags=31%, list=14%, signal=36%
WP_DEVELOPMENT_AND_HETEROGENEITY_OF_THE_ILC_FAMILY	20	-0.409338	-1.13516	0.29589	0.582777	1	1490	tags=55%, list=23%, signal=72%
KEGG_ADHERENS_JUNCTION	48	-0.329293	-1.13393	0.236923	0.585255	1	1488	tags=38%, list=23%, signal=49%
WP_IL1_AND_MEGAKARYOCYTES_IN_OBESITY	18	-0.414475	-1.13376	0.280423	0.584873	1	180	tags=17%, list=3%, signal=17%
WP_FOCAL_ADHESION_PI3K_AKT_MTOR_SIGNALING_PATHWAY	182	-0.263853	-1.13325	0.107784	0.585425	1	1237	tags=25%, list=19%, signal=30%
WP_DNA_IR_DOUBLE_STRAND_BREAKS_AND_CELLULAR_RESPONSE_VIA_ATM	19	-0.409001	-1.1331	0.268617	0.584963	1	901	tags=26%, list=14%, signal=31%
WP_HEMATOPOIETIC_STEM_CELL_DIFFERENTIATION	26	-0.368592	-1.13276	0.272455	0.585065	1	395	tags=19%, list=6%, signal=20%
HAHTOLA_SEZARY_SYNDROM_DN	28	-0.363762	-1.13148	0.259777	0.587475	1	1270	tags=36%, list=20%, signal=44%
DANG_REGULATED_BY_MYC_DN	148	-0.271016	-1.13024	0.16092	0.589974	1	753	tags=18%, list=12%, signal=19%
TAVAZOIE_METASTASIS	49	-0.323498	-1.13016	0.253425	0.589319	1	314	tags=10%, list=5%, signal=11%
STREICHER_LSM1_TARGETS_UP	19	-0.396879	-1.12978	0.283465	0.589461	1	1285	tags=32%, list=20%, signal=39%
MIYAGAWA_TARGETS_OF_EWSR1_ETS_FUSIONS_DN	106	-0.282317	-1.12959	0.209402	0.58909	1	685	tags=18%, list=11%, signal=20%
WIERENGA_STAT5A_TARGETS_GROUP2	30	-0.3548	-1.12828	0.283133	0.591627	1	184	tags=13%, list=3%, signal=14%
MCLACHLAN_DENTAL_CARIES_DN	36	-0.343505	-1.12752	0.256881	0.592745	1	696	tags=31%, list=11%, signal=34%
KIM_LIVER_CANCER_POOR_SURVIVAL_UP	15	-0.425629	-1.12744	0.309711	0.592094	1	1621	tags=33%, list=25%, signal=45%
AZARE_NEOPLASTIC_TRANSFORMATION_BY_STAT3_UP	68	-0.294305	-1.12738	0.236735	0.591438	1	254	tags=10%, list=4%, signal=11%
SENESE_HDAC1_TARGETS_UP	199	-0.256943	-1.12704	0.149425	0.591441	1	1113	tags=22%, list=17%, signal=26%
PID_IL12_STAT4_PATHWAY	23	-0.387298	-1.12704	0.32493	0.590602	1	1354	tags=39%, list=21%, signal=49%
VANASSE_BCL2_TARGETS_UP	21	-0.387178	-1.12679	0.286517	0.590438	1	956	tags=38%, list=15%, signal=45%
ASTIER_INTEGRIN_SIGNALING	21	-0.389397	-1.12673	0.281167	0.589797	1	35	tags=10%, list=1%, signal=10%
THEILGAARD_NEUTROPHIL_AT_SKIN_WOUND_DN	124	-0.274706	-1.12648	0.194313	0.58957	1	797	tags=19%, list=12%, signal=22%
WP_ATM_SIGNALING_PATHWAY	23	-0.373857	-1.12646	0.266667	0.588761	1	1354	tags=43%, list=21%, signal=55%
WP_PANCREATIC_ADENOCARCINOMA_PATHWAY	55	-0.312808	-1.12634	0.249135	0.588218	1	1458	tags=36%, list=23%, signal=47%
LINSLEY_MIR16_TARGETS	76	-0.300526	-1.12628	0.209486	0.587525	1	1389	tags=26%, list=22%, signal=33%
BEGUM_TARGETS_OF_PAX3_FOXO1_FUSION_DN	29	-0.361208	-1.12557	0.269565	0.588657	1	722	tags=31%, list=11%, signal=35%
ROZANOV_MMP14_TARGETS_SUBSET	24	-0.379251	-1.12506	0.300836	0.58924	1	636	tags=25%, list=10%, signal=28%
KEGG_HYPERTROPHIC_CARDIOMYOPATHY_HCM	29	-0.359088	-1.12484	0.284431	0.588975	1	623	tags=17%, list=10%, signal=19%
BIOCARTA_INFLAM_PATHWAY	25	-0.381561	-1.12375	0.288235	0.59111	1	1649	tags=40%, list=26%, signal=54%
WIERENGA_STAT5A_TARGETS_GROUP1	61	-0.307091	-1.12201	0.229885	0.594963	1	580	tags=15%, list=9%, signal=16%
PEREZ_TP53_AND_TP63_TARGETS	78	-0.292528	-1.12168	0.253061	0.595038	1	260	tags=8%, list=4%, signal=8%
KLEIN_PRIMARY_EFFUSION_LYMPHOMA_DN	32	-0.349944	-1.12152	0.257396	0.594602	1	635	tags=22%, list=10%, signal=24%
TURASHVILI_BREAST_DUCTAL_CARCINOMA_VS_DUCTAL_NORMAL_DN	89	-0.285237	-1.12124	0.226087	0.594517	1	471	tags=15%, list=7%, signal=16%
SMID_BREAST_CANCER_NORMAL_LIKE_UP	275	-0.246755	-1.12089	0.142857	0.594613	1	959	tags=23%, list=15%, signal=25%
VERRECCHIA_RESPONSE_TO_TGFB1_C2	19	-0.3961	-1.12087	0.313783	0.593844	1	595	tags=26%, list=9%, signal=29%
PASINI_SUZ12_TARGETS_DN	160	-0.259585	-1.12068	0.196629	0.593567	1	425	tags=11%, list=7%, signal=12%
PAL_PRMT5_TARGETS_DN	16	-0.415978	-1.12058	0.300813	0.593012	1	216	tags=19%, list=3%, signal=19%
WP_PATHWAYS_AFFECTED_IN_ADENOID_CYSTIC_CARCINOMA	31	-0.344718	-1.11877	0.279141	0.596929	1	1701	tags=39%, list=27%, signal=53%
HADDAD_B_LYMPHOCYTE_PROGENITOR	116	-0.271922	-1.11828	0.222222	0.59742	1	638	tags=16%, list=10%, signal=17%
VANHARANTA_UTERINE_FIBROID_WITH_7Q_DELETION_DN	15	-0.422873	-1.11737	0.310345	0.599098	1	941	tags=40%, list=15%, signal=47%
VERNELL_RETINOBLASTOMA_PATHWAY_UP	25	-0.372434	-1.11714	0.286517	0.598908	1	1390	tags=40%, list=22%, signal=51%
KEGG_RENAL_CELL_CARCINOMA	48	-0.329909	-1.117	0.285714	0.598446	1	1595	tags=44%, list=25%, signal=58%
FERNANDEZ_BOUND_BY_MYC	96	-0.280293	-1.11659	0.229839	0.598724	1	702	tags=21%, list=11%, signal=23%
PID_EPHRINB_REV_PATHWAY	24	-0.371648	-1.11655	0.277143	0.597996	1	904	tags=29%, list=14%, signal=34%
WP_EGF_EGFR_SIGNALING_PATHWAY	99	-0.279223	-1.11633	0.200837	0.597799	1	1378	tags=30%, list=22%, signal=38%
BURTON_ADIPOGENESIS_8	36	-0.341342	-1.11618	0.294118	0.597411	1	340	tags=11%, list=5%, signal=12%
REACTOME_GENERATION_OF_SECOND_MESSENGER_MOLECULES	18	-0.403118	-1.11615	0.305	0.596685	1	1793	tags=39%, list=28%, signal=54%
YAMASHITA_LIVER_CANCER_STEM_CELL_DN	40	-0.3344	-1.1154	0.263804	0.597847	1	522	tags=20%, list=8%, signal=22%
REACTOME_SMOOTH_MUSCLE_CONTRACTION	23	-0.373471	-1.11375	0.326087	0.601375	1	473	tags=17%, list=7%, signal=19%
BYSTRYKH_HEMATOPOIESIS_STEM_CELL_AND_BRAIN_QTL_TRANS	48	-0.320759	-1.11332	0.262821	0.601733	1	186	tags=10%, list=3%, signal=11%
ZHU_CMV_ALL_DN	73	-0.293772	-1.11274	0.257937	0.602375	1	555	tags=16%, list=9%, signal=18%
BIOCARTA_KERATINOCYTE_PATHWAY	32	-0.340583	-1.11271	0.293255	0.601635	1	1077	tags=31%, list=17%, signal=37%
BIOCARTA_GRANULOCYTES_PATHWAY	15	-0.421261	-1.11228	0.336709	0.602053	1	1531	tags=47%, list=24%, signal=61%
REACTOME_FC_EPSILON_RECEPTOR_FCERI_SIGNALING	79	-0.28248	-1.11194	0.236	0.602198	1	1097	tags=25%, list=17%, signal=30%
YU_BAP1_TARGETS	17	-0.411105	-1.11169	0.293963	0.602046	1	2338	tags=59%, list=37%, signal=93%
MA_MYELOID_DIFFERENTIATION_DN	22	-0.375379	-1.11125	0.297368	0.602401	1	304	tags=14%, list=5%, signal=14%
STEARMAN_LUNG_CANCER_EARLY_VS_LATE_UP	61	-0.305579	-1.11087	0.266904	0.602514	1	1302	tags=30%, list=20%, signal=37%
REACTOME_MAPK_FAMILY_SIGNALING_CASCADES	189	-0.251642	-1.1108	0.158621	0.601872	1	855	tags=15%, list=13%, signal=17%
BLANCO_MELO_COVID19_SARS_COV_2_INFECTION_CALU3_CELLS_UP	145	-0.26139	-1.10949	0.205405	0.60462	1	341	tags=8%, list=5%, signal=9%
HIRSCH_CELLULAR_TRANSFORMATION_SIGNATURE_DN	44	-0.323224	-1.10936	0.290221	0.604148	1	666	tags=25%, list=10%, signal=28%
SEMENZA_HIF1_TARGETS	29	-0.36079	-1.10925	0.286127	0.603642	1	515	tags=21%, list=8%, signal=22%
BROWNE_HCMV_INFECTION_2HR_UP	21	-0.392321	-1.10859	0.330601	0.604537	1	198	tags=14%, list=3%, signal=15%
WP_VITAMIN_D_IN_INFLAMMATORY_DISEASES	16	-0.419642	-1.10742	0.328395	0.607006	1	903	tags=31%, list=14%, signal=36%
WP_MICROGLIA_PATHOGEN_PHAGOCYTOSIS_PATHWAY	26	-0.356721	-1.10723	0.312866	0.606695	1	927	tags=23%, list=15%, signal=27%
ROSS_ACUTE_MYELOID_LEUKEMIA_CBF	30	-0.346991	-1.10707	0.269697	0.60629	1	503	tags=23%, list=8%, signal=25%
ZHENG_BOUND_BY_FOXP3	206	-0.252668	-1.10699	0.175182	0.605678	1	960	tags=23%, list=15%, signal=27%
ABBUD_LIF_SIGNALING_1_UP	27	-0.357912	-1.10683	0.311429	0.605315	1	626	tags=33%, list=10%, signal=37%
WALLACE_PROSTATE_CANCER_RACE_UP	154	-0.255813	-1.10557	0.179641	0.607889	1	604	tags=18%, list=9%, signal=19%
GAVIN_FOXP3_TARGETS_CLUSTER_P3	69	-0.300916	-1.1055	0.270833	0.607268	1	555	tags=14%, list=9%, signal=16%
WP_INFLAMMATORY_RESPONSE_PATHWAY	24	-0.373316	-1.10458	0.29972	0.608861	1	33	tags=8%, list=1%, signal=8%
CHIARADONNA_NEOPLASTIC_TRANSFORMATION_KRAS_UP	80	-0.293016	-1.10444	0.256098	0.608466	1	1211	tags=29%, list=19%, signal=35%
HOFFMANN_LARGE_TO_SMALL_PRE_BII_LYMPHOCYTE_UP	66	-0.300627	-1.10438	0.265918	0.60784	1	1596	tags=39%, list=25%, signal=52%
WP_CELLS_AND_MOLECULES_INVOLVED_IN_LOCAL_ACUTE_INFLAMMATORY_RESPONSE	16	-0.409054	-1.10383	0.31358	0.608426	1	527	tags=25%, list=8%, signal=27%
REACTOME_OTHER_INTERLEUKIN_SIGNALING	20	-0.394517	-1.10288	0.339572	0.610231	1	337	tags=10%, list=5%, signal=11%
RYAN_MANTLE_CELL_LYMPHOMA_NOTCH_DIRECT_UP	77	-0.290409	-1.10251	0.272358	0.61038	1	1434	tags=32%, list=22%, signal=41%
REACTOME_BASE_EXCISION_REPAIR	24	-0.364431	-1.10219	0.319328	0.610421	1	428	tags=25%, list=7%, signal=27%
LINDGREN_BLADDER_CANCER_CLUSTER_1_DN	173	-0.2522	-1.10101	0.201058	0.612863	1	536	tags=13%, list=8%, signal=14%
TIEN_INTESTINE_PROBIOTICS_6HR_UP	25	-0.360995	-1.09945	0.315493	0.616257	1	1349	tags=44%, list=21%, signal=56%
GARGALOVIC_RESPONSE_TO_OXIDIZED_PHOSPHOLIPIDS_BLUE_UP	62	-0.30412	-1.09945	0.292929	0.615452	1	445	tags=8%, list=7%, signal=9%
WP_REGULATION_OF_ACTIN_CYTOSKELETON	85	-0.279068	-1.09931	0.25098	0.614999	1	1036	tags=20%, list=16%, signal=24%
FULCHER_INFLAMMATORY_RESPONSE_LECTIN_VS_LPS_UP	304	-0.236614	-1.09861	0.142857	0.616129	1	1042	tags=20%, list=16%, signal=23%
WP_OVERVIEW_OF_INTERFERONS_MEDIATED_SIGNALING_PATHWAY	29	-0.345603	-1.0952	0.3207	0.624732	1	1834	tags=38%, list=29%, signal=53%
WP_CHROMOSOMAL_AND_MICROSATELLITE_INSTABILITY_IN_COLORECTAL_CANCER	47	-0.316441	-1.09478	0.288026	0.6251	1	2281	tags=55%, list=36%, signal=85%
ROY_WOUND_BLOOD_VESSEL_UP	30	-0.351326	-1.09464	0.311239	0.624679	1	276	tags=17%, list=4%, signal=17%
SHEPARD_BMYB_MORPHOLINO_DN	86	-0.275624	-1.0944	0.244361	0.624409	1	751	tags=23%, list=12%, signal=26%
PID_PI3KCI_PATHWAY	35	-0.32755	-1.09375	0.289474	0.625303	1	1793	tags=43%, list=28%, signal=59%
WP_FGFR3_SIGNALING_IN_CHONDROCYTE_PROLIFERATION_AND_TERMINAL_DIFFERENTIATION	24	-0.370519	-1.09357	0.333333	0.62494	1	1046	tags=21%, list=16%, signal=25%
WANG_CISPLATIN_RESPONSE_AND_XPC_UP	96	-0.273194	-1.09316	0.244635	0.625192	1	501	tags=15%, list=8%, signal=16%
SASSON_RESPONSE_TO_FORSKOLIN_DN	41	-0.319188	-1.0923	0.292169	0.626762	1	570	tags=17%, list=9%, signal=19%
WP_APOPTOSIS_RELATED_NETWORK_DUE_TO_ALTERED_NOTCH3_IN_OVARIAN_CANCER	38	-0.321051	-1.09172	0.310448	0.627581	1	123	tags=8%, list=2%, signal=8%
WP_KIT_RECEPTOR_SIGNALING_PATHWAY	46	-0.321037	-1.09149	0.274834	0.62738	1	1203	tags=28%, list=19%, signal=35%
REACTOME_DOWNREGULATION_OF_SMAD2_3_SMAD4_TRANSCRIPTIONAL_ACTIVITY	18	-0.38977	-1.09123	0.318182	0.6273	1	1183	tags=33%, list=19%, signal=41%
WP_MALE_INFERTILITY	52	-0.300224	-1.09015	0.304487	0.629513	1	132	tags=10%, list=2%, signal=10%
WANG_BARRETTS_ESOPHAGUS_AND_ESOPHAGUS_CANCER_UP	18	-0.39154	-1.08989	0.367521	0.629461	1	20	tags=11%, list=0%, signal=11%
GILDEA_METASTASIS	22	-0.372557	-1.08947	0.320809	0.629811	1	336	tags=23%, list=5%, signal=24%
WP_FIBRIN_COMPLEMENT_RECEPTOR_3_SIGNALING_PATHWAY	29	-0.344194	-1.08837	0.321981	0.631923	1	1286	tags=38%, list=20%, signal=47%
BOYAULT_LIVER_CANCER_SUBCLASS_G1_UP	43	-0.322798	-1.08513	0.320513	0.639902	1	274	tags=12%, list=4%, signal=12%
REACTOME_TRANSCRIPTIONAL_REGULATION_BY_THE_AP_2_TFAP2_FAMILY_OF_TRANSCRIPTION_FACTORS	20	-0.383294	-1.0849	0.356589	0.639736	1	1379	tags=45%, list=22%, signal=57%
PID_P75_NTR_PATHWAY	46	-0.321184	-1.08488	0.298561	0.638973	1	480	tags=17%, list=8%, signal=19%
REACTOME_O_GLYCOSYLATION_OF_TSR_DOMAIN_CONTAINING_PROTEINS	19	-0.388135	-1.08453	0.35942	0.639078	1	266	tags=11%, list=4%, signal=11%
WP_BRAIN_DERIVED_NEUROTROPHIC_FACTOR_BDNF_SIGNALING_PATHWAY	86	-0.278609	-1.08451	0.303502	0.638326	1	1203	tags=30%, list=19%, signal=37%
PARENT_MTOR_SIGNALING_DN	28	-0.351299	-1.08441	0.302469	0.637794	1	327	tags=14%, list=5%, signal=15%
INGRAM_SHH_TARGETS_UP	57	-0.298529	-1.08373	0.317073	0.638867	1	1087	tags=28%, list=17%, signal=34%
LIAN_LIPA_TARGETS_3M	33	-0.338532	-1.08224	0.357143	0.642114	1	833	tags=27%, list=13%, signal=31%
WP_TYPE_I_COLLAGEN_SYNTHESIS_IN_THE_CONTEXT_OF_OSTEOGENESIS_IMPERFECTA	20	-0.383909	-1.08215	0.311828	0.641569	1	1821	tags=60%, list=29%, signal=84%
CUI_TCF21_TARGETS_2_DN	316	-0.235967	-1.08146	0.170732	0.642525	1	1107	tags=22%, list=17%, signal=26%
BIOCARTA_LAIR_PATHWAY	16	-0.409054	-1.0809	0.35122	0.643265	1	527	tags=25%, list=8%, signal=27%
VANHARANTA_UTERINE_FIBROID_UP	15	-0.417818	-1.08075	0.338164	0.642885	1	1102	tags=33%, list=17%, signal=40%
MULLIGHAN_NPM1_MUTATED_SIGNATURE_1_UP	108	-0.265722	-1.0799	0.284519	0.644399	1	622	tags=16%, list=10%, signal=17%
ALONSO_METASTASIS_EMT_UP	21	-0.380212	-1.07887	0.368132	0.646493	1	507	tags=33%, list=8%, signal=36%
BANDRES_RESPONSE_TO_CARMUSTIN_MGMT_48HR_DN	88	-0.269756	-1.07846	0.288066	0.64678	1	925	tags=25%, list=14%, signal=29%
REACTOME_O_LINKED_GLYCOSYLATION	54	-0.297571	-1.07809	0.323944	0.646934	1	1239	tags=26%, list=19%, signal=32%
PID_REELIN_PATHWAY	17	-0.391643	-1.07691	0.349081	0.649303	1	400	tags=18%, list=6%, signal=19%
LIN_SILENCED_BY_TUMOR_MICROENVIRONMENT	44	-0.316856	-1.07609	0.318452	0.650845	1	136	tags=11%, list=2%, signal=12%
BIOCARTA_ALK_PATHWAY	26	-0.349051	-1.0756	0.34593	0.651382	1	735	tags=23%, list=12%, signal=26%
GOLUB_ALL_VS_AML_UP	15	-0.408892	-1.0749	0.398936	0.652485	1	285	tags=13%, list=4%, signal=14%
YAO_TEMPORAL_RESPONSE_TO_PROGESTERONE_CLUSTER_11	47	-0.304651	-1.07455	0.34589	0.652628	1	485	tags=21%, list=8%, signal=23%
GABRIELY_MIR21_TARGETS	80	-0.274244	-1.07371	0.304878	0.654105	1	727	tags=15%, list=11%, signal=17%
DEMAGALHAES_AGING_UP	38	-0.324152	-1.07297	0.33218	0.655331	1	223	tags=8%, list=3%, signal=8%
GROSS_HYPOXIA_VIA_HIF1A_DN	53	-0.300522	-1.07109	0.329966	0.659959	1	1454	tags=36%, list=23%, signal=46%
REACTOME_MITOCHONDRIAL_TRANSLATION	20	-0.378643	-1.07085	0.380682	0.659811	1	2092	tags=45%, list=33%, signal=67%
CHICAS_RB1_TARGETS_SENESCENT	262	-0.233728	-1.0708	0.242991	0.659122	1	534	tags=11%, list=8%, signal=12%
WP_INTEGRIN_MEDIATED_CELL_ADHESION	57	-0.299595	-1.07002	0.323024	0.660428	1	1237	tags=28%, list=19%, signal=35%
SMID_BREAST_CANCER_RELAPSE_IN_BRAIN_DN	37	-0.323026	-1.06985	0.356707	0.660072	1	330	tags=11%, list=5%, signal=11%
REACTOME_RAC2_GTPASE_CYCLE	37	-0.325278	-1.06904	0.3125	0.661488	1	915	tags=32%, list=14%, signal=38%
SWEET_LUNG_CANCER_KRAS_UP	259	-0.236066	-1.06843	0.259259	0.662491	1	586	tags=15%, list=9%, signal=16%
BOYLAN_MULTIPLE_MYELOMA_D_CLUSTER_DN	17	-0.378855	-1.06786	0.366492	0.663313	1	449	tags=24%, list=7%, signal=25%
WP_TH17_CELL_DIFFERENTIATION_PATHWAY	50	-0.30249	-1.06766	0.337884	0.663101	1	1749	tags=40%, list=27%, signal=55%
PID_TCR_PATHWAY	43	-0.31232	-1.06689	0.361635	0.66451	1	1774	tags=42%, list=28%, signal=58%
MACLACHLAN_BRCA1_TARGETS_UP	16	-0.397792	-1.06673	0.373402	0.664169	1	1071	tags=44%, list=17%, signal=52%
GAVIN_FOXP3_TARGETS_CLUSTER_P2	36	-0.327653	-1.06479	0.361963	0.668811	1	849	tags=22%, list=13%, signal=25%
WP_DNA_DAMAGE_RESPONSE_ONLY_ATM_DEPENDENT	63	-0.28276	-1.06475	0.316176	0.668084	1	1426	tags=32%, list=22%, signal=40%
WP_INTERACTIONS_OF_NATURAL_KILLER_CELLS_IN_PANCREATIC_CANCER	24	-0.352891	-1.06391	0.375	0.669638	1	1434	tags=38%, list=22%, signal=48%
REACTOME_MAP2K_AND_MAPK_ACTIVATION	25	-0.35524	-1.06374	0.373016	0.669238	1	1610	tags=40%, list=25%, signal=53%
PETROVA_PROX1_TARGETS_DN	39	-0.314165	-1.06371	0.357576	0.668529	1	507	tags=18%, list=8%, signal=19%
VALK_AML_CLUSTER_11	21	-0.372109	-1.06301	0.415761	0.669636	1	526	tags=24%, list=8%, signal=26%
MEISSNER_BRAIN_HCP_WITH_H3K4ME3_AND_H3K27ME3	412	-0.221791	-1.06269	0.228571	0.669705	1	670	tags=12%, list=10%, signal=13%
SASSON_RESPONSE_TO_GONADOTROPHINS_DN	41	-0.312388	-1.06249	0.358255	0.669486	1	570	tags=17%, list=9%, signal=19%
SHIN_B_CELL_LYMPHOMA_CLUSTER_2	17	-0.388468	-1.062	0.363395	0.670144	1	927	tags=29%, list=15%, signal=34%
RHODES_UNDIFFERENTIATED_CANCER	36	-0.326038	-1.0619	0.367347	0.669589	1	1200	tags=28%, list=19%, signal=34%
VALK_AML_CLUSTER_9	22	-0.361712	-1.06159	0.369014	0.669632	1	79	tags=14%, list=1%, signal=14%
WP_BURN_WOUND_HEALING	55	-0.286938	-1.06106	0.332192	0.670333	1	707	tags=18%, list=11%, signal=20%
SATO_SILENCED_EPIGENETICALLY_IN_PANCREATIC_CANCER	29	-0.327955	-1.06104	0.369444	0.669596	1	372	tags=14%, list=6%, signal=15%
REACTOME_CYTOKINE_SIGNALING_IN_IMMUNE_SYSTEM	498	-0.220482	-1.06059	0.230769	0.670016	1	1006	tags=21%, list=16%, signal=23%
NABA_MATRISOME_HIGHLY_METASTATIC_BREAST_CANCER	29	-0.341135	-1.06047	0.366071	0.669567	1	820	tags=28%, list=13%, signal=32%
GRAESSMANN_APOPTOSIS_BY_SERUM_DEPRIVATION_DN	123	-0.254873	-1.06013	0.29902	0.669706	1	864	tags=20%, list=14%, signal=22%
RORIE_TARGETS_OF_EWSR1_FLI1_FUSION_UP	18	-0.380684	-1.05995	0.387978	0.669385	1	1243	tags=44%, list=19%, signal=55%
KLEIN_TARGETS_OF_BCR_ABL1_FUSION	25	-0.351602	-1.05991	0.352	0.668663	1	575	tags=20%, list=9%, signal=22%
ZWANG_DOWN_BY_2ND_EGF_PULSE	57	-0.290409	-1.05975	0.349442	0.668335	1	1034	tags=21%, list=16%, signal=25%
KAUFFMANN_DNA_REPAIR_GENES	91	-0.267894	-1.05973	0.319838	0.667568	1	776	tags=16%, list=12%, signal=18%
FALVELLA_SMOKERS_WITH_LUNG_CANCER	41	-0.31236	-1.0588	0.33033	0.669346	1	271	tags=10%, list=4%, signal=10%
CHIARADONNA_NEOPLASTIC_TRANSFORMATION_KRAS_CDC25_UP	40	-0.320427	-1.05801	0.355556	0.670683	1	69	tags=8%, list=1%, signal=8%
KEGG_VEGF_SIGNALING_PATHWAY	54	-0.296634	-1.05791	0.33677	0.670135	1	1036	tags=28%, list=16%, signal=33%
DESERT_STEM_CELL_HEPATOCELLULAR_CARCINOMA_SUBCLASS_UP	118	-0.253097	-1.05745	0.307359	0.670603	1	783	tags=18%, list=12%, signal=20%
BROWNE_HCMV_INFECTION_24HR_DN	72	-0.276929	-1.05737	0.356364	0.669998	1	660	tags=15%, list=10%, signal=17%
REACTOME_RND3_GTPASE_CYCLE	16	-0.395537	-1.05683	0.360215	0.670645	1	1307	tags=44%, list=20%, signal=55%
MARKEY_RB1_ACUTE_LOF_DN	152	-0.245761	-1.05597	0.315476	0.67229	1	1077	tags=24%, list=17%, signal=28%
BIOCARTA_EGF_PATHWAY	22	-0.369007	-1.05553	0.382022	0.672739	1	130	tags=9%, list=2%, signal=9%
KASLER_HDAC7_TARGETS_1_UP	85	-0.266811	-1.05509	0.340336	0.67314	1	677	tags=16%, list=11%, signal=18%
ZWANG_CLASS_3_TRANSIENTLY_INDUCED_BY_EGF	86	-0.272765	-1.0549	0.323771	0.672938	1	538	tags=10%, list=8%, signal=11%
JIANG_TIP30_TARGETS_UP	25	-0.34739	-1.05476	0.370667	0.672539	1	1729	tags=40%, list=27%, signal=55%
PID_NFAT_TFPATHWAY	26	-0.353365	-1.0546	0.395137	0.672173	1	1562	tags=42%, list=24%, signal=56%
REACTOME_SIGNALING_BY_ALK	16	-0.394694	-1.05447	0.383754	0.671785	1	597	tags=25%, list=9%, signal=28%
WP_MRNA_PROCESSING	52	-0.299163	-1.0536	0.381877	0.673358	1	744	tags=27%, list=12%, signal=30%
WP_MECP2_AND_ASSOCIATED_RETT_SYNDROME	40	-0.315372	-1.05326	0.372611	0.673539	1	759	tags=15%, list=12%, signal=17%
BIOCARTA_ECM_PATHWAY	15	-0.40118	-1.05293	0.407609	0.673629	1	1036	tags=33%, list=16%, signal=40%
CEBALLOS_TARGETS_OF_TP53_AND_MYC_DN	15	-0.392213	-1.05108	0.402116	0.678025	1	3	tags=7%, list=0%, signal=7%
WP_DYRK1A_INVOLVEMENT_REGARDING_CELL_PROLIFERATION_IN_BRAIN_DEVELOPMENT	27	-0.33562	-1.05097	0.379412	0.677499	1	535	tags=15%, list=8%, signal=16%
PID_IL8_CXCR2_PATHWAY	22	-0.359699	-1.05019	0.383598	0.678879	1	927	tags=41%, list=15%, signal=48%
KEGG_MEDICUS_REFERENCE_EGF_ERBB2_RAS_ERK_SIGNALING_PATHWAY	15	-0.396775	-1.04974	0.390374	0.679398	1	1561	tags=40%, list=24%, signal=53%
KEGG_SMALL_CELL_LUNG_CANCER	41	-0.307683	-1.04948	0.342193	0.679329	1	1438	tags=32%, list=23%, signal=41%
CHIANG_LIVER_CANCER_SUBCLASS_PROLIFERATION_UP	67	-0.285461	-1.04844	0.371747	0.681305	1	1356	tags=27%, list=21%, signal=34%
SWEET_KRAS_ONCOGENIC_SIGNATURE	43	-0.307483	-1.04818	0.338558	0.681207	1	830	tags=26%, list=13%, signal=29%
PID_ECADHERIN_NASCENT_AJ_PATHWAY	21	-0.36055	-1.0476	0.385445	0.682138	1	1203	tags=38%, list=19%, signal=47%
PECE_MAMMARY_STEM_CELL_UP	58	-0.288096	-1.04742	0.34981	0.681802	1	563	tags=14%, list=9%, signal=15%
KIM_MYC_AMPLIFICATION_TARGETS_DN	32	-0.329698	-1.04664	0.364458	0.68325	1	1407	tags=38%, list=22%, signal=48%
WP_SMALL_CELL_LUNG_CANCER	44	-0.300097	-1.04606	0.378205	0.684049	1	1773	tags=36%, list=28%, signal=50%
REACTOME_KEAP1_NFE2L2_PATHWAY	83	-0.266152	-1.04577	0.337165	0.684013	1	511	tags=13%, list=8%, signal=14%
KYNG_DNA_DAMAGE_DN	108	-0.257847	-1.04443	0.353191	0.687043	1	1237	tags=26%, list=19%, signal=32%
YAMASHITA_METHYLATED_IN_PROSTATE_CANCER	33	-0.317201	-1.0441	0.367847	0.687157	1	707	tags=24%, list=11%, signal=27%
REACTOME_DISEASES_ASSOCIATED_WITH_GLYCOSAMINOGLYCAN_METABOLISM	30	-0.331013	-1.04394	0.383721	0.686811	1	569	tags=20%, list=9%, signal=22%
HAHTOLA_SEZARY_SYNDROM_UP	60	-0.28806	-1.04328	0.351171	0.68781	1	605	tags=17%, list=9%, signal=18%
OSWALD_HEMATOPOIETIC_STEM_CELL_IN_COLLAGEN_GEL_UP	103	-0.256457	-1.04304	0.364103	0.687744	1	629	tags=12%, list=10%, signal=13%
FURUKAWA_DUSP6_TARGETS_PCI35_DN	22	-0.353263	-1.04273	0.372093	0.687793	1	7	tags=5%, list=0%, signal=5%
REACTOME_INTERLEUKIN_1_FAMILY_SIGNALING	96	-0.259762	-1.04238	0.308333	0.687913	1	1039	tags=25%, list=16%, signal=29%
PID_ECADHERIN_KERATINOCYTE_PATHWAY	15	-0.395755	-1.0414	0.37037	0.689959	1	1203	tags=40%, list=19%, signal=49%
PID_NECTIN_PATHWAY	18	-0.368659	-1.04108	0.366162	0.690096	1	930	tags=22%, list=15%, signal=26%
HOELZEL_NF1_TARGETS_UP	68	-0.277125	-1.04068	0.416667	0.690408	1	636	tags=18%, list=10%, signal=19%
LE_EGR2_TARGETS_UP	54	-0.286177	-1.0406	0.364583	0.689834	1	778	tags=22%, list=12%, signal=25%
GRAHAM_CML_DIVIDING_VS_NORMAL_QUIESCENT_UP	88	-0.266094	-1.03912	0.373016	0.693155	1	99	tags=6%, list=2%, signal=6%
LEE_LIVER_CANCER_MYC_TGFA_UP	40	-0.316203	-1.03889	0.376947	0.693005	1	292	tags=15%, list=5%, signal=16%
GAJATE_RESPONSE_TO_TRABECTEDIN_UP	49	-0.297113	-1.03868	0.398693	0.692843	1	655	tags=18%, list=10%, signal=20%
REACTOME_PARASITE_INFECTION	37	-0.312169	-1.03817	0.386018	0.693502	1	1303	tags=30%, list=20%, signal=37%
MARTIN_VIRAL_GPCR_SIGNALING_UP	41	-0.307903	-1.03817	0.391447	0.692717	1	549	tags=20%, list=9%, signal=21%
KOYAMA_SEMA3B_TARGETS_UP	99	-0.258786	-1.03791	0.392405	0.692651	1	528	tags=14%, list=8%, signal=15%
BURTON_ADIPOGENESIS_PEAK_AT_24HR	23	-0.357903	-1.03578	0.386059	0.697908	1	1675	tags=52%, list=26%, signal=70%
REACTOME_REGULATION_OF_IFNA_IFNB_SIGNALING	19	-0.372662	-1.0356	0.37859	0.697615	1	693	tags=26%, list=11%, signal=29%
STEIN_ESR1_TARGETS	37	-0.312495	-1.03555	0.387879	0.696948	1	174	tags=11%, list=3%, signal=11%
YAO_TEMPORAL_RESPONSE_TO_PROGESTERONE_CLUSTER_16	42	-0.30304	-1.03517	0.363014	0.697171	1	262	tags=12%, list=4%, signal=12%
LANDIS_BREAST_CANCER_PROGRESSION_UP	22	-0.347407	-1.03473	0.398329	0.697619	1	586	tags=27%, list=9%, signal=30%
PID_AVB3_OPN_PATHWAY	21	-0.355516	-1.03451	0.380577	0.69743	1	1447	tags=43%, list=23%, signal=55%
PID_HIF2PATHWAY	19	-0.368417	-1.03431	0.389313	0.697153	1	1205	tags=42%, list=19%, signal=52%
SETLUR_PROSTATE_CANCER_TMPRSS2_ERG_FUSION_UP	26	-0.343376	-1.03429	0.398352	0.696451	1	1195	tags=42%, list=19%, signal=52%
REACTOME_SIGNALING_BY_BRAF_AND_RAF1_FUSIONS	34	-0.323226	-1.03302	0.41194	0.699152	1	1610	tags=35%, list=25%, signal=47%
KEGG_MEDICUS_REFERENCE_GNRH_GNRHR_PLCB_PKC_SIGNALING_PATHWAY	16	-0.383931	-1.03182	0.424479	0.701805	1	1620	tags=44%, list=25%, signal=58%
DAZARD_RESPONSE_TO_UV_SCC_DN	45	-0.301686	-1.03175	0.376271	0.701194	1	1049	tags=22%, list=16%, signal=26%
PID_S1P_S1P3_PATHWAY	15	-0.391936	-1.03112	0.40201	0.70219	1	1203	tags=33%, list=19%, signal=41%
HOLLERN_MICROACINAR_BREAST_TUMOR_UP	21	-0.356881	-1.03015	0.401084	0.704103	1	1086	tags=33%, list=17%, signal=40%
PID_RETINOIC_ACID_PATHWAY	16	-0.385199	-1.02997	0.390582	0.703794	1	1205	tags=44%, list=19%, signal=54%
AKL_HTLV1_INFECTION_UP	21	-0.359096	-1.02949	0.413105	0.704288	1	178	tags=10%, list=3%, signal=10%
WP_FOLLICLE_STIMULATING_HORMONE_FSH_SIGNALING_PATHWAY	18	-0.36975	-1.02881	0.415094	0.70534	1	1375	tags=50%, list=22%, signal=64%
WP_EXTRACELLULAR_VESICLES_IN_THE_CROSSTALK_OF_CARDIAC_CELLS	17	-0.368024	-1.02816	0.427184	0.706519	1	130	tags=12%, list=2%, signal=12%
YAUCH_HEDGEHOG_SIGNALING_PARACRINE_UP	66	-0.276994	-1.02633	0.373288	0.710915	1	406	tags=15%, list=6%, signal=16%
ADDYA_ERYTHROID_DIFFERENTIATION_BY_HEMIN	51	-0.290664	-1.02612	0.393103	0.710818	1	445	tags=14%, list=7%, signal=15%
REACTOME_INTERLEUKIN_1_SIGNALING	67	-0.274198	-1.02579	0.398551	0.710946	1	1039	tags=24%, list=16%, signal=28%
TANG_SENESCENCE_TP53_TARGETS_DN	28	-0.333229	-1.025	0.398876	0.712352	1	2428	tags=57%, list=38%, signal=92%
BIOCARTA_GLEEVEC_PATHWAY	19	-0.376256	-1.02471	0.418033	0.712429	1	148	tags=11%, list=2%, signal=11%
MIYAGAWA_TARGETS_OF_EWSR1_ETS_FUSIONS_UP	121	-0.25346	-1.02465	0.367647	0.711826	1	854	tags=21%, list=13%, signal=24%
MIKKELSEN_NPC_HCP_WITH_H3K4ME3_AND_H3K27ME3	77	-0.264996	-1.02223	0.390438	0.71791	1	740	tags=16%, list=12%, signal=17%
WP_N_GLYCAN_BIOSYNTHESIS	24	-0.338773	-1.02201	0.424084	0.71773	1	487	tags=17%, list=8%, signal=18%
DEBOSSCHER_NFKB_TARGETS_REPRESSED_BY_GLUCOCORTICOIDS	19	-0.358881	-1.0212	0.417827	0.719182	1	169	tags=11%, list=3%, signal=11%
REACTOME_GLYCOSPHINGOLIPID_METABOLISM	21	-0.356332	-1.0212	0.432642	0.7184	1	910	tags=29%, list=14%, signal=33%
KOKKINAKIS_METHIONINE_DEPRIVATION_48HR_DN	39	-0.301789	-1.02037	0.427673	0.720004	1	2188	tags=56%, list=34%, signal=85%
WEIGEL_OXIDATIVE_STRESS_BY_HNE_AND_H2O2	22	-0.353618	-1.02013	0.417127	0.71989	1	1502	tags=45%, list=24%, signal=59%
REACTOME_NCAM1_INTERACTIONS	23	-0.34323	-1.01998	0.397727	0.719581	1	87	tags=9%, list=1%, signal=9%
PID_ARF6_TRAFFICKING_PATHWAY	22	-0.349017	-1.01979	0.399441	0.719313	1	1093	tags=32%, list=17%, signal=38%
ZHENG_FOXP3_TARGETS_IN_THYMUS_UP	73	-0.269246	-1.01938	0.428016	0.719719	1	686	tags=23%, list=11%, signal=26%
WP_T_CELL_RECEPTOR_SIGNALING_PATHWAY	53	-0.281871	-1.01916	0.400697	0.719604	1	1097	tags=25%, list=17%, signal=29%
KEGG_ACUTE_MYELOID_LEUKEMIA	38	-0.309865	-1.01915	0.42492	0.71883	1	1312	tags=32%, list=21%, signal=40%
KUNINGER_IGF1_VS_PDGFB_TARGETS_DN	18	-0.36779	-1.01891	0.4	0.718771	1	1502	tags=44%, list=24%, signal=58%
MCMURRAY_TP53_HRAS_COOPERATION_RESPONSE_DN	33	-0.317235	-1.01886	0.4	0.718128	1	1139	tags=36%, list=18%, signal=44%
REACTOME_TRANSCRIPTIONAL_ACTIVITY_OF_SMAD2_SMAD3_SMAD4_HETEROTRIMER	25	-0.335868	-1.01807	0.43299	0.719616	1	1183	tags=28%, list=19%, signal=34%
NABA_MATRISOME_HIGHLY_METASTATIC_BREAST_CANCER_TUMOR_CELL_DERIVED	19	-0.360988	-1.01787	0.418919	0.719452	1	557	tags=21%, list=9%, signal=23%
WP_T_CELL_ACTIVATION_SARS_COV_2	58	-0.283379	-1.01764	0.420875	0.719309	1	1701	tags=31%, list=27%, signal=42%
MARTENS_TRETINOIN_RESPONSE_UP	317	-0.220002	-1.01693	0.363636	0.720536	1	955	tags=20%, list=15%, signal=23%
GRESHOCK_CANCER_COPY_NUMBER_UP	153	-0.235726	-1.01673	0.385135	0.720318	1	1112	tags=24%, list=17%, signal=29%
ELVIDGE_HIF1A_TARGETS_DN	46	-0.296611	-1.01648	0.427653	0.720286	1	643	tags=13%, list=10%, signal=14%
ANASTASSIOU_MULTICANCER_INVASIVENESS_SIGNATURE	45	-0.300861	-1.01584	0.410526	0.721343	1	541	tags=18%, list=8%, signal=19%
NEWMAN_ERCC6_TARGETS_DN	20	-0.359234	-1.01527	0.421652	0.722274	1	1113	tags=25%, list=17%, signal=30%
CHESLER_BRAIN_QTL_CIS	28	-0.326364	-1.01506	0.430678	0.722104	1	235	tags=18%, list=4%, signal=18%
MCMURRAY_TP53_HRAS_COOPERATION_RESPONSE_UP	18	-0.36508	-1.01436	0.442159	0.72335	1	3	tags=6%, list=0%, signal=6%
VILIMAS_NOTCH1_TARGETS_UP	38	-0.297288	-1.01411	0.409677	0.723224	1	260	tags=13%, list=4%, signal=14%
FONTAINE_FOLLICULAR_THYROID_ADENOMA_DN	40	-0.303341	-1.01411	0.453968	0.722469	1	362	tags=13%, list=6%, signal=13%
WP_DNA_IR_DAMAGE_AND_CELLULAR_RESPONSE_VIA_ATR	32	-0.310227	-1.01381	0.41018	0.722584	1	1356	tags=31%, list=21%, signal=39%
ROSTY_CERVICAL_CANCER_PROLIFERATION_CLUSTER	55	-0.285239	-1.01381	0.446735	0.721813	1	1547	tags=36%, list=24%, signal=48%
ZHONG_RESPONSE_TO_AZACITIDINE_AND_TSA_DN	28	-0.330957	-1.0137	0.421348	0.72133	1	424	tags=18%, list=7%, signal=19%
BOYAULT_LIVER_CANCER_SUBCLASS_G5_DN	15	-0.378916	-1.01365	0.432	0.720672	1	1142	tags=40%, list=18%, signal=49%
KESHELAVA_MULTIPLE_DRUG_RESISTANCE	38	-0.306367	-1.01351	0.432024	0.720316	1	187	tags=8%, list=3%, signal=8%
PID_BMP_PATHWAY	29	-0.323132	-1.01335	0.447853	0.720017	1	214	tags=10%, list=3%, signal=11%
WP_MAMMARY_GLAND_DEVELOPMENT_PATHWAY_PREGNANCY_AND_LACTATION_STAGE_3_OF_4	24	-0.326114	-1.01282	0.411932	0.720697	1	725	tags=21%, list=11%, signal=23%
ZHAN_MULTIPLE_MYELOMA_HP_DN	21	-0.345768	-1.0128	0.426901	0.719971	1	180	tags=14%, list=3%, signal=15%
REACTOME_NRAGE_SIGNALS_DEATH_THROUGH_JNK	23	-0.337651	-1.01268	0.434286	0.71951	1	583	tags=22%, list=9%, signal=24%
PID_HES_HEY_PATHWAY	25	-0.340358	-1.01266	0.429775	0.718806	1	944	tags=24%, list=15%, signal=28%
DURCHDEWALD_SKIN_CARCINOGENESIS_DN	113	-0.249559	-1.01227	0.422907	0.719103	1	109	tags=7%, list=2%, signal=7%
DACOSTA_UV_RESPONSE_VIA_ERCC3_DN	293	-0.219558	-1.01212	0.418182	0.718776	1	694	tags=15%, list=11%, signal=16%
REACTOME_SIGNALING_BY_VEGF	63	-0.276611	-1.01205	0.417582	0.718222	1	1007	tags=27%, list=16%, signal=32%
PID_PTP1B_PATHWAY	42	-0.297387	-1.01204	0.45485	0.717479	1	653	tags=19%, list=10%, signal=21%
LEE_EARLY_T_LYMPHOCYTE_UP	40	-0.296796	-1.01165	0.442368	0.717756	1	1675	tags=43%, list=26%, signal=57%
STEIN_ESRRA_TARGETS_RESPONSIVE_TO_ESTROGEN_DN	18	-0.366558	-1.01156	0.454545	0.717288	1	104	tags=11%, list=2%, signal=11%
CADWELL_ATG16L1_TARGETS_DN	26	-0.336808	-1.01155	0.460606	0.716533	1	227	tags=12%, list=4%, signal=12%
BERNARD_PPAPDC1B_TARGETS_UP	16	-0.379647	-1.01146	0.428571	0.716013	1	665	tags=25%, list=10%, signal=28%
BURTON_ADIPOGENESIS_3	47	-0.291516	-1.01127	0.390909	0.715822	1	1356	tags=34%, list=21%, signal=43%
PHONG_TNF_RESPONSE_VIA_P38_COMPLETE	95	-0.252342	-1.011	0.396396	0.715885	1	635	tags=16%, list=10%, signal=17%
REACTOME_AMYLOID_FIBER_FORMATION	38	-0.308443	-1.01067	0.440994	0.716124	1	278	tags=11%, list=4%, signal=11%
WESTON_VEGFA_TARGETS_3HR	43	-0.295796	-1.01066	0.445104	0.715408	1	73	tags=7%, list=1%, signal=7%
MASSARWEH_TAMOXIFEN_RESISTANCE_DN	100	-0.253493	-1.00951	0.464435	0.717853	1	751	tags=15%, list=12%, signal=17%
SANA_TNF_SIGNALING_UP	58	-0.276756	-1.00906	0.430976	0.718313	1	280	tags=9%, list=4%, signal=9%
COULOUARN_TEMPORAL_TGFB1_SIGNATURE_UP	50	-0.290084	-1.00831	0.426523	0.719711	1	38	tags=6%, list=1%, signal=6%
REACTOME_PI_METABOLISM	33	-0.315464	-1.00828	0.450581	0.71908	1	159	tags=9%, list=2%, signal=9%
REACTOME_SARS_COV_1_MODULATES_HOST_TRANSLATION_MACHINERY	15	-0.39242	-1.00777	0.436364	0.719663	1	1079	tags=33%, list=17%, signal=40%
FOSTER_TOLERANT_MACROPHAGE_UP	67	-0.270104	-1.00758	0.448529	0.71945	1	1161	tags=31%, list=18%, signal=38%
BOYLAN_MULTIPLE_MYELOMA_D_DN	34	-0.306919	-1.00699	0.465257	0.72024	1	520	tags=18%, list=8%, signal=19%
WP_EBSTEIN_BARR_VIRUS_LMP1_SIGNALING	15	-0.377197	-1.0068	0.429752	0.720014	1	1036	tags=27%, list=16%, signal=32%
BHAT_ESR1_TARGETS_NOT_VIA_AKT1_UP	60	-0.27434	-1.00623	0.444444	0.720748	1	814	tags=18%, list=13%, signal=21%
PRAMOONJAGO_SOX4_TARGETS_UP	25	-0.338668	-1.00614	0.43454	0.720275	1	714	tags=28%, list=11%, signal=31%
REACTOME_RHOH_GTPASE_CYCLE	19	-0.357908	-1.00584	0.434903	0.72035	1	1595	tags=42%, list=25%, signal=56%
KIM_LRRC3B_TARGETS	18	-0.357705	-1.0045	0.476965	0.723396	1	998	tags=39%, list=16%, signal=46%
ZHAN_MULTIPLE_MYELOMA_LB_UP	25	-0.328357	-1.00433	0.472296	0.723135	1	210	tags=12%, list=3%, signal=12%
PID_CD8_TCR_PATHWAY	36	-0.310374	-1.0042	0.432927	0.722755	1	1363	tags=33%, list=21%, signal=42%
KRIEG_KDM3A_TARGETS_NOT_HYPOXIA	89	-0.256453	-1.00337	0.458955	0.724324	1	262	tags=8%, list=4%, signal=8%
REACTOME_UNFOLDED_PROTEIN_RESPONSE_UPR	45	-0.29125	-1.00292	0.429448	0.724863	1	785	tags=22%, list=12%, signal=25%
REACTOME_GLYCOSPHINGOLIPID_CATABOLISM	18	-0.364669	-1.00217	0.454811	0.726232	1	910	tags=33%, list=14%, signal=39%
REACTOME_NUCLEOTIDE_BINDING_DOMAIN_LEUCINE_RICH_REPEAT_CONTAINING_RECEPTOR_NLR_SIGNALING_PATHWAYS	35	-0.300025	-1.00201	0.461538	0.725861	1	878	tags=23%, list=14%, signal=26%
MANALO_HYPOXIA_UP	101	-0.251262	-1.00166	0.466063	0.726123	1	705	tags=16%, list=11%, signal=18%
MIKKELSEN_NPC_HCP_WITH_H3K27ME3	109	-0.24305	-1.00123	0.439815	0.726561	1	930	tags=17%, list=15%, signal=19%
ZHAN_MULTIPLE_MYELOMA_MF_DN	17	-0.36452	-1.00056	0.446237	0.727655	1	156	tags=12%, list=2%, signal=12%
BIOCARTA_BIOPEPTIDES_PATHWAY	23	-0.335052	-1.00041	0.447514	0.727359	1	1561	tags=35%, list=24%, signal=46%
PID_HDAC_CLASSIII_PATHWAY	15	-0.381626	-1.00039	0.462916	0.726639	1	1597	tags=47%, list=25%, signal=62%
BIOCARTA_CYTOKINE_PATHWAY	19	-0.349595	-1.00017	0.440415	0.726532	1	1859	tags=53%, list=29%, signal=74%
HARRIS_HYPOXIA	66	-0.268784	-0.999614	0.460993	0.727298	1	551	tags=17%, list=9%, signal=18%
BONCI_TARGETS_OF_MIR15A_AND_MIR16_1	48	-0.286413	-0.999228	0.442308	0.727598	1	1485	tags=33%, list=23%, signal=43%
KENNY_CTNNB1_TARGETS_UP	25	-0.332146	-0.998968	0.452308	0.727583	1	1447	tags=40%, list=23%, signal=52%
HUANG_FOXA2_TARGETS_DN	25	-0.323714	-0.998898	0.431818	0.727028	1	79	tags=8%, list=1%, signal=8%
PROVENZANI_METASTASIS_DN	80	-0.256679	-0.998868	0.449339	0.726372	1	675	tags=18%, list=11%, signal=19%
KONG_E2F3_TARGETS	38	-0.305553	-0.998639	0.445104	0.726312	1	1842	tags=47%, list=29%, signal=66%
REACTOME_DISEASES_ASSOCIATED_WITH_O_GLYCOSYLATION_OF_PROTEINS	30	-0.319128	-0.998467	0.450311	0.726051	1	1239	tags=27%, list=19%, signal=33%
KEGG_MEDICUS_REFERENCE_TYPE_II_INTERFERON_TO_JAK_STAT_SIGNALING_PATHWAY	17	-0.365732	-0.997944	0.478836	0.726779	1	1834	tags=53%, list=29%, signal=74%
WP_CELL_LINEAGE_MAP_FOR_NEURONAL_DIFFERENTIATION	59	-0.270233	-0.996683	0.446494	0.729513	1	581	tags=14%, list=9%, signal=15%
REACTOME_OVARIAN_TUMOR_DOMAIN_PROTEASES	21	-0.347853	-0.995922	0.475124	0.730861	1	1007	tags=24%, list=16%, signal=28%
BERENJENO_ROCK_SIGNALING_NOT_VIA_RHOA_DN	18	-0.360205	-0.995679	0.461774	0.730842	1	425	tags=22%, list=7%, signal=24%
SU_PLACENTA	16	-0.373447	-0.995159	0.468144	0.73152	1	1164	tags=31%, list=18%, signal=38%
DORN_ADENOVIRUS_INFECTION_12HR_DN	22	-0.348329	-0.99449	0.464706	0.732628	1	148	tags=9%, list=2%, signal=9%
VALK_AML_CLUSTER_10	15	-0.378761	-0.993752	0.461111	0.734009	1	799	tags=27%, list=13%, signal=30%
SHIPP_DLBCL_CURED_VS_FATAL_UP	17	-0.350855	-0.993034	0.470109	0.735299	1	7	tags=6%, list=0%, signal=6%
SHEPARD_BMYB_TARGETS	22	-0.338998	-0.99286	0.468085	0.735087	1	1711	tags=45%, list=27%, signal=62%
LIAN_LIPA_TARGETS_6M	40	-0.297041	-0.992798	0.471519	0.734524	1	833	tags=25%, list=13%, signal=29%
GAUSSMANN_MLL_AF4_FUSION_TARGETS_D_UP	17	-0.360437	-0.991365	0.486264	0.737734	1	8	tags=6%, list=0%, signal=6%
REACTOME_HS_GAG_DEGRADATION	16	-0.361941	-0.991016	0.453083	0.737976	1	569	tags=31%, list=9%, signal=34%
PID_TXA2PATHWAY	34	-0.303226	-0.990758	0.45768	0.737942	1	1007	tags=32%, list=16%, signal=38%
MARIADASON_REGULATED_BY_HISTONE_ACETYLATION_UP	21	-0.342654	-0.990474	0.481159	0.738008	1	465	tags=24%, list=7%, signal=26%
BUYTAERT_PHOTODYNAMIC_THERAPY_STRESS_UP	303	-0.2176	-0.990401	0.530864	0.737465	1	714	tags=14%, list=11%, signal=15%
MIKKELSEN_IPS_HCP_WITH_H3_UNMETHYLATED	28	-0.317234	-0.990105	0.465909	0.737545	1	1366	tags=36%, list=21%, signal=45%
KIM_MYCN_AMPLIFICATION_TARGETS_DN	31	-0.307505	-0.990031	0.490741	0.737067	1	1157	tags=32%, list=18%, signal=39%
WP_RENIN_ANGIOTENSIN_ALDOSTERONE_SYSTEM_RAAS	19	-0.347697	-0.988762	0.452196	0.739718	1	1708	tags=58%, list=27%, signal=79%
ODONNELL_TARGETS_OF_MYC_AND_TFRC_UP	41	-0.297216	-0.988737	0.464516	0.739042	1	1069	tags=24%, list=17%, signal=29%
WP_HYPERTROPHY_MODEL	15	-0.393826	-0.988456	0.465969	0.73909	1	630	tags=20%, list=10%, signal=22%
FUJII_YBX1_TARGETS_DN	90	-0.250953	-0.986794	0.453333	0.74307	1	1390	tags=28%, list=22%, signal=35%
ZHAN_MULTIPLE_MYELOMA_MS_DN	15	-0.379256	-0.986636	0.474114	0.742746	1	542	tags=20%, list=8%, signal=22%
IVANOVA_HEMATOPOIESIS_STEM_CELL_AND_PROGENITOR	201	-0.225654	-0.9864	0.514925	0.742667	1	839	tags=17%, list=13%, signal=19%
GAUSSMANN_MLL_AF4_FUSION_TARGETS_E_UP	51	-0.278481	-0.986228	0.448916	0.74239	1	249	tags=12%, list=4%, signal=12%
SHAFFER_IRF4_MULTIPLE_MYELOMA_PROGRAM	22	-0.336595	-0.986133	0.460177	0.741877	1	575	tags=18%, list=9%, signal=20%
JAZAERI_BREAST_CANCER_BRCA1_VS_BRCA2_DN	19	-0.342717	-0.986133	0.484765	0.741141	1	1770	tags=47%, list=28%, signal=65%
VALK_AML_WITH_FLT3_ITD	15	-0.380334	-0.985594	0.480978	0.74189	1	50	tags=13%, list=1%, signal=13%
PID_HNF3A_PATHWAY	22	-0.337044	-0.9848	0.466292	0.743314	1	491	tags=23%, list=8%, signal=25%
KYNG_ENVIRONMENTAL_STRESS_RESPONSE_UP	33	-0.304535	-0.984791	0.489736	0.742612	1	33	tags=6%, list=1%, signal=6%
WP_REGULATION_OF_APOPTOSIS_BY_PARATHYROID_HORMONE_RELATED_PROTEIN	15	-0.382493	-0.984755	0.494565	0.741978	1	2178	tags=53%, list=34%, signal=81%
FLECHNER_PBL_KIDNEY_TRANSPLANT_REJECTED_VS_OK_DN	20	-0.342042	-0.984589	0.461756	0.74173	1	1071	tags=50%, list=17%, signal=60%
ISHIDA_E2F_TARGETS	28	-0.320456	-0.984297	0.440111	0.741739	1	1356	tags=39%, list=21%, signal=50%
KAAB_FAILED_HEART_VENTRICLE_DN	18	-0.36088	-0.984239	0.450704	0.741159	1	162	tags=17%, list=3%, signal=17%
CHYLA_CBFA2T3_TARGETS_DN	86	-0.252537	-0.984166	0.493927	0.740644	1	398	tags=12%, list=6%, signal=12%
REACTOME_ONCOGENIC_MAPK_SIGNALING	41	-0.292051	-0.984015	0.482428	0.740362	1	1610	tags=34%, list=25%, signal=45%
KEGG_TOLL_LIKE_RECEPTOR_SIGNALING_PATHWAY	70	-0.266415	-0.983935	0.501916	0.739864	1	1460	tags=33%, list=23%, signal=42%
SAFFORD_T_LYMPHOCYTE_ANERGY	45	-0.283596	-0.983463	0.484099	0.740406	1	595	tags=20%, list=9%, signal=22%
BANDRES_RESPONSE_TO_CARMUSTIN_MGMT_24HR_DN	18	-0.357072	-0.983393	0.493827	0.739888	1	833	tags=39%, list=13%, signal=45%
BIOCARTA_PPARA_PATHWAY	36	-0.296845	-0.982984	0.507553	0.740322	1	1484	tags=39%, list=23%, signal=50%
WP_PRIMARY_FOCAL_SEGMENTAL_GLOMERULOSCLEROSIS_FSGS	39	-0.293793	-0.982724	0.452703	0.740346	1	735	tags=18%, list=12%, signal=20%
KEGG_DILATED_CARDIOMYOPATHY	29	-0.312683	-0.982624	0.471125	0.739888	1	623	tags=17%, list=10%, signal=19%
WU_CELL_MIGRATION	102	-0.246444	-0.982607	0.488152	0.739205	1	149	tags=6%, list=2%, signal=6%
LU_AGING_BRAIN_UP	126	-0.23937	-0.982501	0.505	0.738775	1	686	tags=16%, list=11%, signal=17%
CHEN_ETV5_TARGETS_SERTOLI	16	-0.361834	-0.98231	0.467391	0.738613	1	280	tags=19%, list=4%, signal=20%
KEGG_ENDOMETRIAL_CANCER	35	-0.293178	-0.981694	0.492492	0.739655	1	1561	tags=34%, list=24%, signal=45%
WP_ENDOCHONDRAL_OSSIFICATION	53	-0.270724	-0.980598	0.512903	0.741904	1	610	tags=15%, list=10%, signal=17%
LAIHO_COLORECTAL_CANCER_SERRATED_DN	27	-0.318912	-0.980064	0.458453	0.742608	1	678	tags=22%, list=11%, signal=25%
HOFFMANN_SMALL_PRE_BII_TO_IMMATURE_B_LYMPHOCYTE_UP	28	-0.308552	-0.979131	0.482143	0.744438	1	162	tags=11%, list=3%, signal=11%
KEGG_P53_SIGNALING_PATHWAY	32	-0.301966	-0.978446	0.477528	0.745593	1	38	tags=6%, list=1%, signal=6%
MCCLUNG_DELTA_FOSB_TARGETS_8WK	18	-0.359916	-0.978196	0.503836	0.745565	1	617	tags=22%, list=10%, signal=25%
WOO_LIVER_CANCER_RECURRENCE_UP	66	-0.26218	-0.976759	0.525692	0.748725	1	753	tags=15%, list=12%, signal=17%
BROWNE_HCMV_INFECTION_4HR_DN	91	-0.247408	-0.976304	0.497835	0.74927	1	1113	tags=26%, list=17%, signal=31%
LIN_MELANOMA_COPY_NUMBER_DN	21	-0.341187	-0.975483	0.472441	0.750815	1	674	tags=19%, list=11%, signal=21%
IZADPANAH_STEM_CELL_ADIPOSE_VS_BONE_UP	60	-0.262985	-0.975168	0.503788	0.750959	1	602	tags=13%, list=9%, signal=15%
KEGG_WNT_SIGNALING_PATHWAY	77	-0.251435	-0.974873	0.450382	0.751074	1	735	tags=17%, list=12%, signal=19%
BOYAULT_LIVER_CANCER_SUBCLASS_G23_UP	19	-0.343724	-0.974076	0.498551	0.752514	1	363	tags=21%, list=6%, signal=22%
HAN_JNK_SINGALING_DN	25	-0.315677	-0.973496	0.501493	0.753365	1	538	tags=20%, list=8%, signal=22%
GROSS_HYPOXIA_VIA_ELK3_AND_HIF1A_UP	69	-0.256569	-0.972894	0.537255	0.754217	1	1375	tags=30%, list=22%, signal=38%
WANG_HCP_PROSTATE_CANCER	51	-0.274615	-0.971411	0.475177	0.757507	1	382	tags=12%, list=6%, signal=12%
PID_AVB3_INTEGRIN_PATHWAY	47	-0.272909	-0.9712	0.543554	0.757333	1	707	tags=17%, list=11%, signal=19%
GEORGES_TARGETS_OF_MIR192_AND_MIR215	280	-0.209853	-0.970561	0.586777	0.758368	1	1062	tags=19%, list=17%, signal=22%
IKEDA_MIR1_TARGETS_UP	27	-0.322121	-0.970549	0.479769	0.757674	1	1114	tags=33%, list=17%, signal=40%
TAKEDA_TARGETS_OF_NUP98_HOXA9_FUSION_3D_DN	21	-0.332407	-0.970417	0.51105	0.757325	1	667	tags=24%, list=10%, signal=26%
WP_TOLL_LIKE_RECEPTOR_SIGNALING_PATHWAY	70	-0.262959	-0.970337	0.505791	0.756822	1	1460	tags=33%, list=23%, signal=42%
REACTOME_GASTRULATION	56	-0.269829	-0.969944	0.511784	0.757178	1	1205	tags=29%, list=19%, signal=35%
PID_E2F_PATHWAY	38	-0.289715	-0.969832	0.484076	0.756759	1	148	tags=8%, list=2%, signal=8%
REACTOME_SIGNALING_BY_MODERATE_KINASE_ACTIVITY_BRAF_MUTANTS	27	-0.327551	-0.969423	0.491713	0.757137	1	1610	tags=37%, list=25%, signal=49%
WP_SARS_CORONAVIRUS_AND_INNATE_IMMUNITY	21	-0.334844	-0.969199	0.504155	0.757015	1	2355	tags=62%, list=37%, signal=98%
WP_PHYSICO_CHEMICAL_FEATURES_AND_TOXICITY_ASSOCIATED_PATHWAYS	47	-0.2765	-0.968991	0.474006	0.756844	1	1036	tags=21%, list=16%, signal=25%
WP_BDNF_TRKB_SIGNALING	25	-0.324327	-0.968794	0.498599	0.756654	1	1312	tags=36%, list=21%, signal=45%
JOHANSSON_BRAIN_CANCER_EARLY_VS_LATE_DN	29	-0.313605	-0.967302	0.537037	0.759996	1	244	tags=14%, list=4%, signal=14%
IWANAGA_CARCINOGENESIS_BY_KRAS_PTEN_UP	85	-0.249775	-0.966433	0.508	0.761649	1	820	tags=18%, list=13%, signal=20%
WP_GENETIC_CAUSES_OF_PORTO_SINUSOIDAL_VASCULAR_DISEASE	16	-0.354555	-0.966302	0.513924	0.761304	1	1036	tags=31%, list=16%, signal=37%
BROCKE_APOPTOSIS_REVERSED_BY_IL6	82	-0.247994	-0.965809	0.548387	0.761829	1	575	tags=16%, list=9%, signal=17%
TONKS_TARGETS_OF_RUNX1_RUNX1T1_FUSION_MONOCYTE_DN	25	-0.314678	-0.965007	0.494444	0.763329	1	575	tags=20%, list=9%, signal=22%
BIDUS_METASTASIS_DN	52	-0.271041	-0.964891	0.537102	0.762959	1	649	tags=21%, list=10%, signal=23%
GAZDA_DIAMOND_BLACKFAN_ANEMIA_ERYTHROID_DN	170	-0.224763	-0.963953	0.564972	0.764811	1	835	tags=15%, list=13%, signal=17%
REACTOME_REGULATED_NECROSIS	44	-0.282703	-0.962773	0.548387	0.767123	1	1531	tags=36%, list=24%, signal=48%
LEE_RECENT_THYMIC_EMIGRANT	76	-0.251188	-0.962701	0.557196	0.766619	1	607	tags=14%, list=10%, signal=16%
WP_ENDOCHONDRAL_OSSIFICATION_WITH_SKELETAL_DYSPLASIAS	53	-0.270724	-0.962446	0.543554	0.766579	1	610	tags=15%, list=10%, signal=17%
REACTOME_INTRACELLULAR_SIGNALING_BY_SECOND_MESSENGERS	176	-0.216581	-0.962374	0.589744	0.766057	1	1378	tags=24%, list=22%, signal=30%
BURTON_ADIPOGENESIS_10	15	-0.37234	-0.962205	0.509235	0.765798	1	17	tags=7%, list=0%, signal=7%
YAMASHITA_LIVER_CANCER_WITH_EPCAM_UP	26	-0.32014	-0.961808	0.513889	0.76619	1	629	tags=23%, list=10%, signal=25%
LU_IL4_SIGNALING	41	-0.278348	-0.961643	0.533742	0.765878	1	1220	tags=34%, list=19%, signal=42%
SMITH_TERT_TARGETS_UP	71	-0.245753	-0.961615	0.513619	0.765213	1	1404	tags=35%, list=22%, signal=45%
WP_ANGIOPOIETIN_LIKE_PROTEIN_8_REGULATORY_PATHWAY	66	-0.258832	-0.961565	0.547445	0.764636	1	1347	tags=32%, list=21%, signal=40%
LU_EZH2_TARGETS_DN	149	-0.223882	-0.960484	0.568966	0.766911	1	581	tags=11%, list=9%, signal=12%
GAVIN_PDE3B_TARGETS	18	-0.349712	-0.959325	0.513043	0.76935	1	1270	tags=44%, list=20%, signal=55%
RICKMAN_HEAD_AND_NECK_CANCER_B	20	-0.334183	-0.959295	0.527378	0.768708	1	13	tags=5%, list=0%, signal=5%
DUTERTRE_ESTRADIOL_RESPONSE_6HR_UP	75	-0.253042	-0.959101	0.515873	0.768541	1	583	tags=13%, list=9%, signal=15%
FIGUEROA_AML_METHYLATION_CLUSTER_7_UP	40	-0.284279	-0.958457	0.507788	0.769539	1	1554	tags=33%, list=24%, signal=43%
LOCKWOOD_AMPLIFIED_IN_LUNG_CANCER	80	-0.247196	-0.958356	0.535156	0.769123	1	661	tags=18%, list=10%, signal=19%
GU_PDEF_TARGETS_DN	21	-0.325539	-0.957833	0.535294	0.769813	1	933	tags=24%, list=15%, signal=28%
CAIRO_HEPATOBLASTOMA_UP	97	-0.242494	-0.957578	0.54717	0.769763	1	797	tags=14%, list=12%, signal=16%
LU_EZH2_TARGETS_UP	105	-0.23618	-0.957095	0.566116	0.770389	1	920	tags=21%, list=14%, signal=24%
COLDREN_GEFITINIB_RESISTANCE_DN	89	-0.241423	-0.956131	0.544118	0.772253	1	783	tags=17%, list=12%, signal=19%
PID_P38_ALPHA_BETA_DOWNSTREAM_PATHWAY	29	-0.309224	-0.956046	0.526154	0.771749	1	1735	tags=48%, list=27%, signal=66%
REACTOME_POTENTIAL_THERAPEUTICS_FOR_SARS	59	-0.262214	-0.955182	0.537102	0.77327	1	893	tags=22%, list=14%, signal=25%
UEDA_CENTRAL_CLOCK	46	-0.279404	-0.954801	0.542254	0.773614	1	392	tags=17%, list=6%, signal=18%
WP_TRANSCRIPTION_FACTOR_REGULATION_IN_ADIPOGENESIS	16	-0.349706	-0.954722	0.5	0.773109	1	1434	tags=50%, list=22%, signal=64%
WP_5Q35_COPY_NUMBER_VARIATION	54	-0.269514	-0.954524	0.55298	0.772879	1	638	tags=13%, list=10%, signal=14%
ONGUSAHA_TP53_TARGETS	22	-0.326846	-0.95428	0.535714	0.772824	1	8	tags=5%, list=0%, signal=5%
DELACROIX_RAR_BOUND_ES	163	-0.222095	-0.953665	0.609756	0.773707	1	1220	tags=27%, list=19%, signal=33%
JOHNSTONE_PARVB_TARGETS_2_DN	118	-0.233164	-0.953625	0.606635	0.773103	1	465	tags=12%, list=7%, signal=13%
REACTOME_TRANSCRIPTIONAL_REGULATION_BY_NPAS4	17	-0.355005	-0.953487	0.504043	0.772763	1	153	tags=12%, list=2%, signal=12%
SILIGAN_BOUND_BY_EWS_FLT1_FUSION	19	-0.327002	-0.953309	0.528351	0.772558	1	453	tags=16%, list=7%, signal=17%
ZHAN_MULTIPLE_MYELOMA_HP_UP	15	-0.365372	-0.953065	0.513854	0.772561	1	349	tags=20%, list=5%, signal=21%
CREIGHTON_AKT1_SIGNALING_VIA_MTOR_UP	24	-0.315694	-0.9526	0.553254	0.773125	1	408	tags=17%, list=6%, signal=18%
PID_THROMBIN_PAR1_PATHWAY	22	-0.329129	-0.951953	0.506702	0.774122	1	1566	tags=41%, list=25%, signal=54%
WEIGEL_OXIDATIVE_STRESS_RESPONSE	22	-0.317463	-0.951368	0.522667	0.774944	1	526	tags=9%, list=8%, signal=10%
UDAYAKUMAR_MED1_TARGETS_DN	99	-0.237324	-0.950554	0.529915	0.776421	1	788	tags=18%, list=12%, signal=20%
REACTOME_SIGNALING_BY_THE_B_CELL_RECEPTOR_BCR	73	-0.251066	-0.94955	0.541985	0.778369	1	1097	tags=22%, list=17%, signal=26%
MARZEC_IL2_SIGNALING_UP	75	-0.24294	-0.948819	0.579592	0.779578	1	1588	tags=39%, list=25%, signal=51%
REACTOME_VEGFR2_MEDIATED_CELL_PROLIFERATION	15	-0.357164	-0.948342	0.522727	0.780168	1	1561	tags=40%, list=24%, signal=53%
SHEDDEN_LUNG_CANCER_GOOD_SURVIVAL_A4	76	-0.249494	-0.948222	0.561069	0.779776	1	465	tags=12%, list=7%, signal=13%
WP_OXIDATIVE_STRESS_RESPONSE	17	-0.34463	-0.947878	0.530899	0.779951	1	531	tags=18%, list=8%, signal=19%
KEGG_N_GLYCAN_BIOSYNTHESIS	18	-0.343124	-0.947823	0.516043	0.779391	1	487	tags=17%, list=8%, signal=18%
REN_BOUND_BY_E2F	29	-0.309021	-0.947332	0.529412	0.780009	1	1356	tags=31%, list=21%, signal=39%
MORI_PLASMA_CELL_DN	16	-0.353026	-0.946358	0.508242	0.781928	1	2643	tags=69%, list=41%, signal=117%
KEGG_PHOSPHATIDYLINOSITOL_SIGNALING_SYSTEM	27	-0.308267	-0.945272	0.560831	0.78415	1	617	tags=15%, list=10%, signal=16%
SCHAEFFER_SOX9_TARGETS_IN_PROSTATE_DEVELOPMENT_DN	24	-0.31768	-0.943828	0.540373	0.787207	1	1110	tags=38%, list=17%, signal=45%
BRUINS_UVC_RESPONSE_EARLY_LATE	111	-0.230149	-0.942284	0.578704	0.790577	1	1286	tags=26%, list=20%, signal=32%
WP_EMBRYONIC_STEM_CELL_PLURIPOTENCY_PATHWAYS	85	-0.238976	-0.94198	0.625	0.790655	1	157	tags=6%, list=2%, signal=6%
WP_GLIOBLASTOMA_SIGNALING_PATHWAYS	58	-0.259667	-0.941525	0.559567	0.791143	1	1378	tags=31%, list=22%, signal=39%
PURBEY_TARGETS_OF_CTBP1_NOT_SATB1_DN	166	-0.216613	-0.94127	0.63522	0.791147	1	578	tags=12%, list=9%, signal=13%
ACOSTA_PROLIFERATION_INDEPENDENT_MYC_TARGETS_DN	58	-0.261724	-0.941266	0.589655	0.790442	1	1454	tags=38%, list=23%, signal=49%
ABBUD_LIF_SIGNALING_1_DN	16	-0.346591	-0.941083	0.538835	0.790236	1	931	tags=38%, list=15%, signal=44%
DAVICIONI_RHABDOMYOSARCOMA_PAX_FOXO1_FUSION_UP	27	-0.301833	-0.940851	0.544643	0.790136	1	578	tags=22%, list=9%, signal=24%
REACTOME_INTERLEUKIN_2_FAMILY_SIGNALING	32	-0.290496	-0.940351	0.551205	0.790679	1	1000	tags=19%, list=16%, signal=22%
BEIER_GLIOMA_STEM_CELL_DN	25	-0.31046	-0.938589	0.550143	0.794549	1	720	tags=16%, list=11%, signal=18%
SHEN_SMARCA2_TARGETS_DN	121	-0.22525	-0.938481	0.654639	0.794107	1	892	tags=17%, list=14%, signal=19%
KRIGE_RESPONSE_TO_TOSEDOSTAT_24HR_UP	289	-0.205072	-0.938204	0.728972	0.794133	1	1096	tags=20%, list=17%, signal=23%
SHAFFER_IRF4_TARGETS_IN_ACTIVATED_DENDRITIC_CELL	38	-0.281005	-0.936815	0.55627	0.797072	1	575	tags=13%, list=9%, signal=14%
WP_WHITE_FAT_CELL_DIFFERENTIATION	15	-0.343974	-0.936399	0.563158	0.797415	1	1217	tags=33%, list=19%, signal=41%
SMID_BREAST_CANCER_RELAPSE_IN_LUNG_UP	17	-0.340569	-0.935709	0.541026	0.798492	1	10	tags=6%, list=0%, signal=6%
APPEL_IMATINIB_RESPONSE	26	-0.306272	-0.935622	0.565749	0.797992	1	223	tags=15%, list=3%, signal=16%
WP_HEAD_AND_NECK_SQUAMOUS_CELL_CARCINOMA	42	-0.273059	-0.934496	0.542683	0.800261	1	927	tags=21%, list=15%, signal=25%
BROWNE_HCMV_INFECTION_10HR_UP	42	-0.273029	-0.934325	0.567398	0.800041	1	912	tags=24%, list=14%, signal=28%
PANGAS_TUMOR_SUPPRESSION_BY_SMAD1_AND_SMAD5_DN	58	-0.255394	-0.933786	0.572368	0.800757	1	834	tags=17%, list=13%, signal=20%
LIU_CMYB_TARGETS_UP	69	-0.247841	-0.933347	0.602317	0.801171	1	632	tags=13%, list=10%, signal=14%
REACTOME_TCR_SIGNALING	71	-0.249781	-0.933116	0.607843	0.80106	1	1097	tags=23%, list=17%, signal=27%
MATZUK_MALE_REPRODUCTION_SERTOLI	16	-0.338848	-0.931794	0.545699	0.803791	1	1711	tags=31%, list=27%, signal=43%
JACKSON_DNMT1_TARGETS_UP	52	-0.268165	-0.931586	0.611321	0.803597	1	1363	tags=35%, list=21%, signal=44%
FONTAINE_PAPILLARY_THYROID_CARCINOMA_DN	37	-0.273668	-0.930827	0.553571	0.804824	1	595	tags=14%, list=9%, signal=15%
CHIBA_RESPONSE_TO_TSA_UP	36	-0.292387	-0.930779	0.594684	0.804243	1	595	tags=17%, list=9%, signal=18%
FARMER_BREAST_CANCER_CLUSTER_1	24	-0.312101	-0.93048	0.55618	0.804296	1	603	tags=25%, list=9%, signal=28%
PAPASPYRIDONOS_UNSTABLE_ATEROSCLEROTIC_PLAQUE_UP	37	-0.289133	-0.929963	0.559172	0.804893	1	259	tags=11%, list=4%, signal=11%
PLASARI_TGFB1_SIGNALING_VIA_NFIC_1HR_DN	45	-0.269125	-0.929334	0.608414	0.805814	1	778	tags=22%, list=12%, signal=25%
WP_NUCLEOTIDE_EXCISION_REPAIR_IN_XERODERMA_PIGMENTOSUM	20	-0.326466	-0.929039	0.563158	0.805854	1	1047	tags=25%, list=16%, signal=30%
ABE_INNER_EAR	22	-0.312189	-0.927596	0.562334	0.808841	1	767	tags=18%, list=12%, signal=21%
PID_ANTHRAX_PATHWAY	16	-0.337581	-0.927165	0.555556	0.809278	1	1460	tags=38%, list=23%, signal=48%
ROVERSI_GLIOMA_COPY_NUMBER_UP	44	-0.265469	-0.926446	0.591549	0.810399	1	1551	tags=30%, list=24%, signal=39%
REACTOME_RHOC_GTPASE_CYCLE	32	-0.286508	-0.924849	0.605263	0.813794	1	680	tags=25%, list=11%, signal=28%
JAEGER_METASTASIS_UP	25	-0.304563	-0.924219	0.559659	0.814639	1	1049	tags=28%, list=16%, signal=33%
KYNG_WERNER_SYNDROM_AND_NORMAL_AGING_UP	36	-0.282541	-0.924035	0.596825	0.814411	1	599	tags=19%, list=9%, signal=21%
REACTOME_G_ALPHA_S_SIGNALLING_EVENTS	62	-0.254818	-0.923749	0.621212	0.814444	1	2263	tags=52%, list=35%, signal=79%
WP_FRAGILE_X_SYNDROME	66	-0.252148	-0.922845	0.636704	0.816078	1	1206	tags=29%, list=19%, signal=35%
REACTOME_INTERLEUKIN_17_SIGNALING	44	-0.270267	-0.921497	0.626168	0.818693	1	1149	tags=25%, list=18%, signal=30%
MUELLER_METHYLATED_IN_GLIOBLASTOMA	26	-0.298566	-0.920978	0.590504	0.8193	1	136	tags=12%, list=2%, signal=12%
KEGG_CYTOSOLIC_DNA_SENSING_PATHWAY	31	-0.293441	-0.920731	0.608939	0.819195	1	693	tags=19%, list=11%, signal=22%
YAO_HOXA10_TARGETS_VIA_PROGESTERONE_UP	40	-0.275954	-0.918741	0.587719	0.823519	1	1198	tags=25%, list=19%, signal=31%
REACTOME_SIGNALING_BY_SCF_KIT	35	-0.278249	-0.918476	0.567823	0.823467	1	1561	tags=31%, list=24%, signal=41%
SIG_PIP3_SIGNALING_IN_B_LYMPHOCYTES	22	-0.310779	-0.917961	0.545455	0.824077	1	1196	tags=36%, list=19%, signal=45%
LEE_EARLY_T_LYMPHOCYTE_DN	29	-0.283475	-0.917347	0.560241	0.824875	1	604	tags=17%, list=9%, signal=19%
PID_TOLL_ENDOGENOUS_PATHWAY	16	-0.336106	-0.916506	0.58445	0.826293	1	1420	tags=56%, list=22%, signal=72%
WP_ATM_SIGNALING_IN_DEVELOPMENT_AND_DISEASE	17	-0.332045	-0.915592	0.592697	0.827883	1	657	tags=24%, list=10%, signal=26%
PASQUALUCCI_LYMPHOMA_BY_GC_STAGE_DN	65	-0.247339	-0.914986	0.618056	0.828711	1	1395	tags=29%, list=22%, signal=37%
BIOCARTA_CERAMIDE_PATHWAY	16	-0.341596	-0.914958	0.588391	0.828067	1	175	tags=13%, list=3%, signal=13%
NIKOLSKY_BREAST_CANCER_16Q24_AMPLICON	17	-0.329324	-0.914697	0.563725	0.828039	1	366	tags=18%, list=6%, signal=19%
WP_CIRCADIAN_RHYTHM_GENES	87	-0.23459	-0.914312	0.686992	0.82834	1	567	tags=14%, list=9%, signal=15%
WP_LDL_INFLUENCE_ON_CD14_AND_TLR4	17	-0.331967	-0.914017	0.592287	0.828368	1	1617	tags=47%, list=25%, signal=63%
DANG_REGULATED_BY_MYC_UP	29	-0.296706	-0.913945	0.594249	0.827817	1	486	tags=17%, list=8%, signal=19%
DELACROIX_RAR_TARGETS_DN	15	-0.336561	-0.913553	0.609756	0.828073	1	336	tags=20%, list=5%, signal=21%
WP_TLR4_SIGNALING_AND_TOLERANCE	15	-0.339706	-0.913545	0.56383	0.827372	1	1434	tags=33%, list=22%, signal=43%
BROWNE_HCMV_INFECTION_2HR_DN	31	-0.284236	-0.91344	0.589342	0.826885	1	148	tags=6%, list=2%, signal=7%
ZHAN_EARLY_DIFFERENTIATION_GENES_DN	18	-0.324712	-0.912551	0.584071	0.828435	1	1561	tags=50%, list=24%, signal=66%
KEGG_PRIMARY_IMMUNODEFICIENCY	21	-0.318528	-0.912362	0.57967	0.828191	1	497	tags=14%, list=8%, signal=15%
WP_NRF2_ARE_REGULATION	16	-0.330508	-0.912004	0.587601	0.828388	1	653	tags=19%, list=10%, signal=21%
MEBARKI_HCC_PROGENITOR_FZD8CRD_UP	167	-0.213329	-0.911658	0.740741	0.828532	1	1054	tags=21%, list=17%, signal=24%
WP_IL_19_SIGNALING_PATHWAY_MAP	22	-0.310232	-0.911361	0.62536	0.828589	1	1036	tags=27%, list=16%, signal=32%
MEBARKI_HCC_PROGENITOR_WNT_DN_BLOCKED_BY_FZD8CRD	19	-0.322095	-0.910301	0.602241	0.830508	1	961	tags=32%, list=15%, signal=37%
WP_16P11_2_DISTAL_DELETION_SYNDROME	15	-0.342286	-0.909717	0.559585	0.83123	1	653	tags=20%, list=10%, signal=22%
REACTOME_RHOF_GTPASE_CYCLE	18	-0.330611	-0.909292	0.609499	0.831565	1	780	tags=33%, list=12%, signal=38%
MARZEC_IL2_SIGNALING_DN	18	-0.320572	-0.908456	0.628571	0.832962	1	949	tags=22%, list=15%, signal=26%
FLORIO_NEOCORTEX_BASAL_RADIAL_GLIA_UP	120	-0.22272	-0.908133	0.690355	0.833122	1	1244	tags=25%, list=19%, signal=30%
REACTOME_CHAPERONE_MEDIATED_AUTOPHAGY	16	-0.329576	-0.908047	0.545198	0.832608	1	6	tags=6%, list=0%, signal=6%
BIOCARTA_EIF4_PATHWAY	20	-0.31291	-0.908005	0.562701	0.832	1	1196	tags=40%, list=19%, signal=49%
WP_WNT_SIGNALING	64	-0.247993	-0.907867	0.670543	0.831627	1	820	tags=19%, list=13%, signal=21%
HOSHIDA_LIVER_CANCER_LATE_RECURRENCE_DN	31	-0.290292	-0.907493	0.618012	0.831836	1	133	tags=10%, list=2%, signal=10%
HOWLIN_PUBERTAL_MAMMARY_GLAND	39	-0.276671	-0.906781	0.610063	0.83289	1	282	tags=13%, list=4%, signal=13%
BROWNE_HCMV_INFECTION_14HR_UP	58	-0.243797	-0.906467	0.648464	0.832956	1	606	tags=16%, list=9%, signal=17%
LEE_AGING_CEREBELLUM_DN	36	-0.271043	-0.90608	0.612613	0.833232	1	43	tags=6%, list=1%, signal=6%
GRAHAM_NORMAL_QUIESCENT_VS_NORMAL_DIVIDING_DN	46	-0.266226	-0.905444	0.606061	0.834118	1	1466	tags=33%, list=23%, signal=42%
SCHRAETS_MLL_TARGETS_UP	20	-0.318616	-0.905129	0.575931	0.834201	1	254	tags=10%, list=4%, signal=10%
WEIGEL_OXIDATIVE_STRESS_BY_HNE_AND_TBH	34	-0.284172	-0.904707	0.630303	0.834515	1	169	tags=6%, list=3%, signal=6%
NATSUME_RESPONSE_TO_INTERFERON_BETA_UP	47	-0.262283	-0.904528	0.646048	0.834257	1	1107	tags=30%, list=17%, signal=36%
RIGGINS_TAMOXIFEN_RESISTANCE_UP	30	-0.285828	-0.904294	0.605422	0.834069	1	396	tags=17%, list=6%, signal=18%
REACTOME_INFLUENZA_INFECTION	46	-0.264474	-0.903114	0.608974	0.836359	1	1093	tags=26%, list=17%, signal=31%
YAO_TEMPORAL_RESPONSE_TO_PROGESTERONE_CLUSTER_1	39	-0.270084	-0.902765	0.646154	0.836472	1	996	tags=26%, list=16%, signal=30%
WP_NON_GENOMIC_ACTIONS_OF_1_25_DIHYDROXYVITAMIN_D3	47	-0.258276	-0.902307	0.640127	0.836875	1	1434	tags=30%, list=22%, signal=38%
DACOSTA_UV_RESPONSE_VIA_ERCC3_XPCS_DN	33	-0.287265	-0.901807	0.594249	0.837421	1	507	tags=12%, list=8%, signal=13%
REACTOME_BETA_DEFENSINS	24	-0.303855	-0.901632	0.609065	0.837141	1	2370	tags=54%, list=37%, signal=86%
LI_WILMS_TUMOR	17	-0.327589	-0.900966	0.586777	0.838072	1	10	tags=6%, list=0%, signal=6%
REACTOME_NOTCH1_INTRACELLULAR_DOMAIN_REGULATES_TRANSCRIPTION	18	-0.319481	-0.900319	0.604222	0.83891	1	485	tags=17%, list=8%, signal=18%
AMIT_EGF_RESPONSE_40_HELA	19	-0.314124	-0.899778	0.592068	0.839469	1	1375	tags=37%, list=22%, signal=47%
CROONQUIST_IL6_DEPRIVATION_DN	45	-0.25866	-0.898406	0.640523	0.842088	1	1547	tags=36%, list=24%, signal=47%
CHEN_HOXA5_TARGETS_9HR_UP	75	-0.240538	-0.898297	0.653846	0.841648	1	1358	tags=25%, list=21%, signal=32%
POMEROY_MEDULLOBLASTOMA_DESMOPLASIC_VS_CLASSIC_UP	37	-0.274795	-0.898256	0.623853	0.841021	1	263	tags=8%, list=4%, signal=8%
WP_ANDROGEN_RECEPTOR_NETWORK_IN_PROSTATE_CANCER	61	-0.247631	-0.897718	0.677083	0.841596	1	1036	tags=16%, list=16%, signal=19%
HILLION_HMGA1_TARGETS	53	-0.24605	-0.896987	0.701389	0.842676	1	900	tags=23%, list=14%, signal=26%
XU_CREBBP_TARGETS_DN	19	-0.321038	-0.896915	0.619444	0.842163	1	845	tags=26%, list=13%, signal=30%
REACTOME_NOD1_2_SIGNALING_PATHWAY	22	-0.306126	-0.8968	0.592486	0.841742	1	878	tags=27%, list=14%, signal=32%
KEGG_MEDICUS_VARIANT_MUTATION_CAUSED_ABERRANT_ABETA_TO_26S_PROTEASOME_MEDIATED_PROTEIN_DEGRADATION	23	-0.306769	-0.896201	0.608309	0.842518	1	900	tags=22%, list=14%, signal=25%
RAO_BOUND_BY_SALL4	86	-0.230337	-0.896063	0.670886	0.842097	1	335	tags=7%, list=5%, signal=7%
ENGELMANN_CANCER_PROGENITORS_UP	20	-0.316973	-0.895932	0.619048	0.841707	1	237	tags=10%, list=4%, signal=10%
ZHOU_INFLAMMATORY_RESPONSE_LIVE_DN	127	-0.214944	-0.895249	0.777251	0.842657	1	505	tags=10%, list=8%, signal=11%
GRAHAM_CML_QUIESCENT_VS_NORMAL_QUIESCENT_DN	19	-0.3162	-0.894903	0.612069	0.842734	1	622	tags=21%, list=10%, signal=23%
PID_P53_REGULATION_PATHWAY	33	-0.28431	-0.894791	0.635838	0.842302	1	1205	tags=30%, list=19%, signal=37%
WP_COPPER_HOMEOSTASIS	21	-0.309613	-0.893389	0.644628	0.844931	1	901	tags=24%, list=14%, signal=28%
NAKAMURA_METASTASIS_MODEL_DN	17	-0.326301	-0.892582	0.590909	0.846149	1	2125	tags=71%, list=33%, signal=106%
GOBERT_CORE_OLIGODENDROCYTE_DIFFERENTIATION	17	-0.326581	-0.892413	0.603627	0.845846	1	1772	tags=47%, list=28%, signal=65%
WHITFIELD_CELL_CYCLE_G1_S	38	-0.265954	-0.892108	0.662338	0.845864	1	1687	tags=34%, list=26%, signal=46%
ODONNELL_TFRC_TARGETS_DN	44	-0.259488	-0.891938	0.680645	0.845552	1	1054	tags=20%, list=17%, signal=24%
WP_REGUCALCIN_IN_PROXIMAL_TUBULE_EPITHELIAL_KIDNEY_CELLS	18	-0.316044	-0.891405	0.642667	0.84612	1	1036	tags=44%, list=16%, signal=53%
WP_TNF_RELATED_WEAK_INDUCER_OF_APOPTOSIS_TWEAK_SIGNALING_PATHWAY	28	-0.286869	-0.891182	0.639881	0.845937	1	1434	tags=32%, list=22%, signal=41%
REACTOME_NCAM_SIGNALING_FOR_NEURITE_OUT_GROWTH	36	-0.26638	-0.889925	0.66129	0.848202	1	87	tags=6%, list=1%, signal=6%
FOSTER_TOLERANT_MACROPHAGE_DN	176	-0.203375	-0.889381	0.842105	0.848757	1	689	tags=11%, list=11%, signal=12%
ZWANG_EGF_INTERVAL_DN	73	-0.229935	-0.889209	0.693727	0.848463	1	920	tags=19%, list=14%, signal=22%
YU_MYC_TARGETS_UP	24	-0.289264	-0.888707	0.618343	0.848944	1	1049	tags=29%, list=16%, signal=35%
BASSO_B_LYMPHOCYTE_NETWORK	77	-0.234182	-0.888572	0.702602	0.848565	1	225	tags=8%, list=4%, signal=8%
REACTOME_SIGNALING_BY_NOTCH2	18	-0.322024	-0.888277	0.605195	0.848572	1	722	tags=28%, list=11%, signal=31%
REACTOME_FORMATION_OF_PARAXIAL_MESODERM	40	-0.262703	-0.88792	0.66242	0.84869	1	1205	tags=25%, list=19%, signal=31%
GRADE_COLON_VS_RECTAL_CANCER_UP	20	-0.311311	-0.887882	0.627072	0.848077	1	1694	tags=50%, list=27%, signal=68%
KEGG_PATHOGENIC_ESCHERICHIA_COLI_INFECTION	29	-0.278782	-0.88764	0.623457	0.847929	1	1443	tags=31%, list=23%, signal=40%
REACTOME_CONSTITUTIVE_SIGNALING_BY_LIGAND_RESPONSIVE_EGFR_CANCER_VARIANTS	17	-0.324477	-0.887129	0.613811	0.848367	1	248	tags=12%, list=4%, signal=12%
NAKAYAMA_SOFT_TISSUE_TUMORS_PCA1_DN	41	-0.262423	-0.886895	0.643333	0.848225	1	194	tags=7%, list=3%, signal=7%
DARWICHE_SKIN_TUMOR_PROMOTER_DN	82	-0.224587	-0.885498	0.727626	0.850818	1	259	tags=9%, list=4%, signal=9%
WP_KISSPEPTIN_KISSPEPTIN_RECEPTOR_SYSTEM_IN_THE_OVARY	26	-0.285628	-0.885372	0.632877	0.850383	1	1561	tags=35%, list=24%, signal=46%
REACTOME_MATURATION_OF_SARS_COV_2_SPIKE_PROTEIN	21	-0.30338	-0.885278	0.66759	0.849932	1	631	tags=14%, list=10%, signal=16%
FIGUEROA_AML_METHYLATION_CLUSTER_4_UP	33	-0.267462	-0.884351	0.653614	0.851404	1	715	tags=18%, list=11%, signal=20%
SESTO_RESPONSE_TO_UV_C0	73	-0.231317	-0.881413	0.774545	0.85747	1	966	tags=23%, list=15%, signal=27%
VANOEVELEN_MYOGENESIS_SIN3A_TARGETS	78	-0.231712	-0.878912	0.705645	0.862508	1	614	tags=15%, list=10%, signal=17%
KONDO_PROSTATE_CANCER_WITH_H3K27ME3	74	-0.229562	-0.876941	0.717949	0.866324	1	979	tags=19%, list=15%, signal=22%
KEGG_MTOR_SIGNALING_PATHWAY	31	-0.272217	-0.876597	0.676218	0.866439	1	1301	tags=42%, list=20%, signal=52%
ONO_FOXP3_TARGETS_DN	26	-0.294869	-0.8759	0.653959	0.867356	1	849	tags=23%, list=13%, signal=27%
KEGG_VASCULAR_SMOOTH_MUSCLE_CONTRACTION	40	-0.264864	-0.875095	0.649351	0.868445	1	1036	tags=30%, list=16%, signal=36%
TANG_SENESCENCE_TP53_TARGETS_UP	16	-0.330456	-0.874955	0.640884	0.868055	1	1241	tags=25%, list=19%, signal=31%
REACTOME_VEGFR2_MEDIATED_VASCULAR_PERMEABILITY	15	-0.335252	-0.874943	0.641161	0.867383	1	892	tags=33%, list=14%, signal=39%
PEDERSEN_TARGETS_OF_611CTF_ISOFORM_OF_ERBB2	39	-0.267496	-0.874247	0.667674	0.868252	1	262	tags=10%, list=4%, signal=11%
WP_PRION_DISEASE_PATHWAY	26	-0.289663	-0.87421	0.644986	0.867632	1	1036	tags=27%, list=16%, signal=32%
WP_IL_5_SIGNALING_PATHWAY	34	-0.260827	-0.874197	0.653061	0.866944	1	1354	tags=32%, list=21%, signal=41%
WP_HISTONE_MODIFICATIONS	15	-0.328526	-0.873624	0.634085	0.867557	1	1326	tags=40%, list=21%, signal=50%
LEE_LIVER_CANCER_MYC_E2F1_UP	32	-0.272859	-0.871882	0.656805	0.870811	1	399	tags=13%, list=6%, signal=13%
CONRAD_STEM_CELL	19	-0.311368	-0.869276	0.636364	0.875901	1	1780	tags=53%, list=28%, signal=73%
BIOCARTA_NTHI_PATHWAY	16	-0.325543	-0.868266	0.636119	0.877483	1	2226	tags=63%, list=35%, signal=96%
WANG_ADIPOGENIC_GENES_REPRESSED_BY_SIRT1	18	-0.319372	-0.867666	0.653226	0.878153	1	444	tags=17%, list=7%, signal=18%
WATANABE_COLON_CANCER_MSI_VS_MSS_DN	28	-0.278176	-0.867648	0.662757	0.877488	1	123	tags=7%, list=2%, signal=7%
KORKOLA_SEMINOMA_UP	21	-0.301315	-0.867324	0.642254	0.877477	1	1212	tags=33%, list=19%, signal=41%
WP_PATHOGENIC_ESCHERICHIA_COLI_INFECTION	29	-0.278782	-0.86671	0.665698	0.878154	1	1443	tags=31%, list=23%, signal=40%
REACTOME_P75_NTR_RECEPTOR_MEDIATED_SIGNALLING	45	-0.255062	-0.866655	0.686084	0.877564	1	715	tags=20%, list=11%, signal=22%
BASSO_CD40_SIGNALING_UP	60	-0.240754	-0.865521	0.711268	0.879476	1	264	tags=10%, list=4%, signal=10%
ACEVEDO_LIVER_CANCER_WITH_H3K27ME3_DN	54	-0.241671	-0.865265	0.729642	0.879307	1	399	tags=11%, list=6%, signal=12%
VANTVEER_BREAST_CANCER_METASTASIS_DN	54	-0.242232	-0.864942	0.736641	0.879357	1	1197	tags=26%, list=19%, signal=32%
BILD_CTNNB1_ONCOGENIC_SIGNATURE	19	-0.301749	-0.864718	0.664	0.879157	1	2199	tags=58%, list=34%, signal=88%
BIOCARTA_STRESS_PATHWAY	18	-0.309688	-0.864599	0.675676	0.878724	1	856	tags=28%, list=13%, signal=32%
MCBRYAN_PUBERTAL_BREAST_3_4WK_DN	22	-0.29324	-0.863834	0.64507	0.879643	1	752	tags=23%, list=12%, signal=26%
BIOCARTA_GPCR_PATHWAY	18	-0.308958	-0.863174	0.665663	0.880385	1	1566	tags=39%, list=25%, signal=51%
ZWANG_CLASS_1_TRANSIENTLY_INDUCED_BY_EGF	186	-0.196482	-0.862818	0.890411	0.88044	1	1375	tags=28%, list=22%, signal=35%
MIKKELSEN_NPC_LCP_WITH_H3K4ME3	22	-0.297635	-0.861855	0.686111	0.881871	1	7	tags=5%, list=0%, signal=5%
REACTOME_DAP12_SIGNALING	21	-0.298505	-0.860981	0.637602	0.883106	1	2158	tags=43%, list=34%, signal=65%
LAU_APOPTOSIS_CDKN2A_UP	38	-0.260567	-0.86045	0.685358	0.883533	1	715	tags=13%, list=11%, signal=15%
WP_INSULIN_SIGNALING	92	-0.219924	-0.860325	0.786611	0.88308	1	1414	tags=32%, list=22%, signal=40%
KRIEG_HYPOXIA_NOT_VIA_KDM3A	272	-0.188749	-0.860063	0.9	0.882943	1	939	tags=18%, list=15%, signal=20%
REACTOME_SIGNALLING_TO_RAS	18	-0.315948	-0.859246	0.638298	0.883971	1	2356	tags=61%, list=37%, signal=97%
MURATA_VIRULENCE_OF_H_PILORI	17	-0.316424	-0.855068	0.668421	0.892034	1	324	tags=12%, list=5%, signal=12%
PID_ARF6_PATHWAY	17	-0.314318	-0.854568	0.661111	0.892407	1	1627	tags=47%, list=25%, signal=63%
ZWANG_EGF_INTERVAL_UP	23	-0.28523	-0.854166	0.706897	0.892584	1	1001	tags=17%, list=16%, signal=21%
WP_OXIDATIVE_DAMAGE_RESPONSE	24	-0.284998	-0.853744	0.670487	0.892742	1	527	tags=21%, list=8%, signal=23%
PELLICCIOTTA_HDAC_IN_ANTIGEN_PRESENTATION_UP	38	-0.258268	-0.852676	0.732704	0.894351	1	936	tags=26%, list=15%, signal=31%
LINDGREN_BLADDER_CANCER_CLUSTER_1_UP	50	-0.244775	-0.852623	0.737342	0.89374	1	1466	tags=38%, list=23%, signal=49%
FARDIN_HYPOXIA_11	25	-0.278914	-0.852361	0.691176	0.893541	1	870	tags=20%, list=14%, signal=23%
REACTOME_GPER1_SIGNALING	16	-0.318972	-0.85231	0.663636	0.892939	1	33	tags=6%, list=1%, signal=6%
MARKEY_RB1_CHRONIC_LOF_DN	67	-0.224017	-0.852112	0.813869	0.89267	1	1450	tags=27%, list=23%, signal=34%
MIKKELSEN_IPS_ICP_WITH_H3K4ME3_AND_H327ME3	47	-0.243142	-0.850872	0.713826	0.894583	1	380	tags=9%, list=6%, signal=9%
PEDERSEN_METASTASIS_BY_ERBB2_ISOFORM_4	50	-0.23994	-0.850556	0.765273	0.89455	1	689	tags=18%, list=11%, signal=20%
WP_IL_18_SIGNALING_PATHWAY	39	-0.253592	-0.850527	0.737013	0.893919	1	1461	tags=31%, list=23%, signal=40%
SCHLOSSER_MYC_TARGETS_AND_SERUM_RESPONSE_DN	23	-0.29231	-0.848858	0.674352	0.896725	1	758	tags=26%, list=12%, signal=29%
BOYLAN_MULTIPLE_MYELOMA_C_DN	20	-0.299391	-0.848644	0.686782	0.896478	1	1552	tags=40%, list=24%, signal=53%
WP_CAMKK2_PATHWAY	19	-0.304277	-0.848588	0.694149	0.895898	1	15	tags=5%, list=0%, signal=5%
REACTOME_C_TYPE_LECTIN_RECEPTORS_CLRS	82	-0.220468	-0.848233	0.814815	0.895936	1	1605	tags=32%, list=25%, signal=42%
ZHANG_ANTIVIRAL_RESPONSE_TO_RIBAVIRIN_DN	21	-0.295148	-0.848034	0.677871	0.895641	1	1354	tags=29%, list=21%, signal=36%
WP_CYTOPLASMIC_RIBOSOMAL_PROTEINS	24	-0.285503	-0.847955	0.686981	0.895084	1	1631	tags=42%, list=26%, signal=56%
BROWNE_HCMV_INFECTION_1HR_DN	82	-0.219089	-0.846837	0.803922	0.896762	1	836	tags=16%, list=13%, signal=18%
ZHAN_MULTIPLE_MYELOMA_CD1_DN	25	-0.269807	-0.845971	0.714286	0.897763	1	547	tags=16%, list=9%, signal=17%
ZHAN_MULTIPLE_MYELOMA_CD1_VS_CD2_DN	28	-0.276184	-0.845631	0.701408	0.897744	1	1098	tags=29%, list=17%, signal=34%
NAKAYAMA_SOFT_TISSUE_TUMORS_PCA2_UP	42	-0.243653	-0.845426	0.753943	0.897501	1	895	tags=17%, list=14%, signal=19%
NABA_MATRISOME_POORLY_METASTATIC_MELANOMA_TUMOR_CELL_DERIVED	21	-0.290382	-0.844823	0.688235	0.89803	1	820	tags=19%, list=13%, signal=22%
KEGG_MEDICUS_REFERENCE_CXCL12_CXCR4_PKC_ERK_SIGNALING_PATHAWAY	15	-0.318826	-0.844758	0.680412	0.89747	1	1793	tags=40%, list=28%, signal=55%
NAKAMURA_METASTASIS	15	-0.330172	-0.844314	0.675325	0.897631	1	956	tags=33%, list=15%, signal=39%
MORI_PLASMA_CELL_UP	25	-0.275949	-0.842273	0.684211	0.901086	1	976	tags=20%, list=15%, signal=24%
QI_PLASMACYTOMA_DN	56	-0.234055	-0.841525	0.755474	0.901931	1	733	tags=16%, list=11%, signal=18%
MCBRYAN_PUBERTAL_BREAST_6_7WK_DN	39	-0.247981	-0.841372	0.742857	0.90153	1	398	tags=13%, list=6%, signal=14%
GRABARCZYK_BCL11B_TARGETS_UP	38	-0.253146	-0.841178	0.736994	0.90122	1	860	tags=18%, list=13%, signal=21%
KEGG_SPHINGOLIPID_METABOLISM	15	-0.317926	-0.841076	0.698895	0.900725	1	813	tags=20%, list=13%, signal=23%
REACTOME_RNA_POLYMERASE_II_TRANSCRIPTION	458	-0.172883	-0.840921	0.986487	0.900393	1	1397	tags=26%, list=22%, signal=30%
CROONQUIST_NRAS_SIGNALING_UP	25	-0.275449	-0.840833	0.701219	0.899878	1	1134	tags=36%, list=18%, signal=44%
WP_ROLE_OF_HYPOXIA_ANGIOGENESIS_AND_FGF_PATHWAY_IN_OA_CHONDROCYTE_HYPERTROPHY	38	-0.25029	-0.840696	0.754658	0.899435	1	1100	tags=18%, list=17%, signal=22%
BIOCARTA_G1_PATHWAY	18	-0.302152	-0.840386	0.707182	0.899358	1	2226	tags=56%, list=35%, signal=85%
PID_NETRIN_PATHWAY	26	-0.275733	-0.839592	0.705714	0.900197	1	1203	tags=27%, list=19%, signal=33%
KOBAYASHI_EGFR_SIGNALING_24HR_UP	48	-0.239415	-0.836163	0.795139	0.906186	1	655	tags=19%, list=10%, signal=21%
REACTOME_TRANSCRIPTIONAL_REGULATION_BY_MECP2	30	-0.273208	-0.836053	0.714715	0.905681	1	1547	tags=37%, list=24%, signal=48%
PID_ALPHA_SYNUCLEIN_PATHWAY	25	-0.269108	-0.835543	0.717143	0.905979	1	1488	tags=32%, list=23%, signal=42%
TIEN_INTESTINE_PROBIOTICS_6HR_DN	75	-0.217484	-0.833695	0.830389	0.908937	1	1456	tags=33%, list=23%, signal=43%
STAMBOLSKY_RESPONSE_TO_VITAMIN_D3_UP	34	-0.252818	-0.833109	0.723032	0.909395	1	538	tags=12%, list=8%, signal=13%
ACEVEDO_LIVER_CANCER_WITH_H3K9ME3_DN	34	-0.250725	-0.832424	0.714734	0.910037	1	941	tags=21%, list=15%, signal=24%
WP_TRANSLATION_INHIBITORS_IN_CHRONICALLY_ACTIVATED_PDGFRA_CELLS	35	-0.251756	-0.832304	0.750742	0.909567	1	1301	tags=31%, list=20%, signal=39%
KEGG_NON_SMALL_CELL_LUNG_CANCER	34	-0.254306	-0.831994	0.732938	0.909456	1	1378	tags=32%, list=22%, signal=41%
PEART_HDAC_PROLIFERATION_CLUSTER_DN	36	-0.243994	-0.830811	0.762821	0.911051	1	1240	tags=28%, list=19%, signal=34%
BROWNE_HCMV_INFECTION_6HR_DN	57	-0.231868	-0.830432	0.805755	0.911079	1	909	tags=21%, list=14%, signal=24%
REACTOME_SIGNALING_BY_NOTCH1_PEST_DOMAIN_MUTANTS_IN_CANCER	25	-0.28364	-0.830094	0.720548	0.911097	1	722	tags=16%, list=11%, signal=18%
POMEROY_MEDULLOBLASTOMA_DESMOPLASIC_VS_CLASSIC_DN	28	-0.268033	-0.830074	0.738095	0.910422	1	1223	tags=29%, list=19%, signal=35%
SUBTIL_PROGESTIN_TARGETS	22	-0.293836	-0.829939	0.711246	0.910012	1	1392	tags=36%, list=22%, signal=46%
REACTOME_NEGATIVE_REGULATORS_OF_DDX58_IFIH1_SIGNALING	22	-0.284212	-0.829089	0.687845	0.910919	1	854	tags=27%, list=13%, signal=31%
REACTOME_TRANSLATION_OF_SARS_COV_2_STRUCTURAL_PROTEINS	32	-0.260149	-0.828955	0.741742	0.910517	1	357	tags=9%, list=6%, signal=10%
VANHARANTA_UTERINE_FIBROID_DN	32	-0.255449	-0.828591	0.736842	0.910528	1	1753	tags=38%, list=27%, signal=51%
REACTOME_DNA_REPAIR	121	-0.198421	-0.828435	0.909502	0.91015	1	762	tags=15%, list=12%, signal=17%
MISSIAGLIA_REGULATED_BY_METHYLATION_DN	58	-0.226635	-0.827545	0.777027	0.91118	1	701	tags=17%, list=11%, signal=19%
WP_OVARIAN_INFERTILITY	18	-0.301854	-0.826714	0.711688	0.912082	1	2164	tags=56%, list=34%, signal=84%
CHARAFE_BREAST_CANCER_LUMINAL_VS_BASAL_UP	116	-0.201629	-0.826562	0.912037	0.911669	1	980	tags=19%, list=15%, signal=22%
HU_GENOTOXIN_ACTION_DIRECT_VS_INDIRECT_4HR	25	-0.275504	-0.826419	0.735043	0.911239	1	1342	tags=28%, list=21%, signal=35%
NIKOLSKY_BREAST_CANCER_12Q13_Q21_AMPLICON	18	-0.296927	-0.824056	0.715426	0.914981	1	998	tags=28%, list=16%, signal=33%
BIOCARTA_NKT_PATHWAY	18	-0.289626	-0.822882	0.744681	0.916533	1	1971	tags=44%, list=31%, signal=64%
BRUNO_HEMATOPOIESIS	41	-0.239862	-0.822702	0.741214	0.916179	1	820	tags=20%, list=13%, signal=22%
WP_HYPOTHESIZED_PATHWAYS_IN_PATHOGENESIS_OF_CARDIOVASCULAR_DISEASE	17	-0.304291	-0.821886	0.697917	0.916924	1	1087	tags=35%, list=17%, signal=42%
REACTOME_MRNA_SPLICING	80	-0.216619	-0.821808	0.862745	0.916389	1	744	tags=19%, list=12%, signal=21%
NIKOLSKY_BREAST_CANCER_8P12_P11_AMPLICON	21	-0.284549	-0.819912	0.734807	0.919251	1	582	tags=14%, list=9%, signal=16%
OSADA_ASCL1_TARGETS_DN	17	-0.291636	-0.819852	0.733333	0.918669	1	1316	tags=41%, list=21%, signal=52%
REACTOME_NOTCH3_ACTIVATION_AND_TRANSMISSION_OF_SIGNAL_TO_THE_NUCLEUS	16	-0.304349	-0.818812	0.728495	0.919859	1	722	tags=19%, list=11%, signal=21%
SHETH_LIVER_CANCER_VS_TXNIP_LOSS_PAM6	26	-0.2731	-0.818506	0.771676	0.919729	1	1281	tags=38%, list=20%, signal=48%
GAUSSMANN_MLL_AF4_FUSION_TARGETS_G_DN	17	-0.300962	-0.818089	0.736111	0.919755	1	1667	tags=47%, list=26%, signal=64%
KEGG_TIGHT_JUNCTION	56	-0.224127	-0.817446	0.801444	0.920232	1	825	tags=21%, list=13%, signal=24%
SAKAI_CHRONIC_HEPATITIS_VS_LIVER_CANCER_UP	50	-0.235934	-0.817201	0.819398	0.919994	1	776	tags=24%, list=12%, signal=27%
REACTOME_TRANSCRIPTIONAL_REGULATION_BY_RUNX3	62	-0.221638	-0.817159	0.852234	0.919364	1	1605	tags=34%, list=25%, signal=45%
PYEON_CANCER_HEAD_AND_NECK_VS_CERVICAL_UP	44	-0.239214	-0.815829	0.793939	0.921098	1	1426	tags=32%, list=22%, signal=41%
GAVIN_FOXP3_TARGETS_CLUSTER_T4	47	-0.237886	-0.815321	0.814685	0.92136	1	635	tags=17%, list=10%, signal=19%
WP_13Q12_12_COPY_NUMBER_VARIATION	17	-0.297554	-0.815311	0.75063	0.920688	1	1007	tags=29%, list=16%, signal=35%
WP_DEVELOPMENT_OF_URETERIC_COLLECTION_SYSTEM	30	-0.255971	-0.814905	0.726471	0.920723	1	735	tags=17%, list=12%, signal=19%
PID_NEPHRIN_NEPH1_PATHWAY	20	-0.287653	-0.812268	0.706044	0.924619	1	299	tags=10%, list=5%, signal=10%
WP_THYROID_STIMULATING_HORMONE_TSH_SIGNALING_PATHWAY	37	-0.241951	-0.810153	0.777419	0.927595	1	1566	tags=38%, list=25%, signal=50%
BILD_E2F3_ONCOGENIC_SIGNATURE	79	-0.208508	-0.80928	0.846154	0.928396	1	795	tags=15%, list=12%, signal=17%
CHARAFE_BREAST_CANCER_BASAL_VS_MESENCHYMAL_DN	25	-0.268878	-0.809254	0.718101	0.927741	1	519	tags=12%, list=8%, signal=13%
KORKOLA_TERATOMA	15	-0.302699	-0.808982	0.698953	0.927517	1	1356	tags=33%, list=21%, signal=42%
WEBER_METHYLATED_HCP_IN_FIBROBLAST_DN	15	-0.307328	-0.808932	0.712435	0.926899	1	790	tags=20%, list=12%, signal=23%
REACTOME_DNA_DAMAGE_BYPASS	25	-0.265214	-0.80739	0.780059	0.928881	1	989	tags=20%, list=15%, signal=24%
PUJANA_BRCA_CENTERED_NETWORK	49	-0.227733	-0.807202	0.820423	0.92852	1	1546	tags=31%, list=24%, signal=40%
WP_CYTOSOLIC_DNA_SENSING_PATHWAY	41	-0.235735	-0.806215	0.800633	0.929501	1	693	tags=15%, list=11%, signal=16%
PID_RHOA_PATHWAY	24	-0.277071	-0.805697	0.772189	0.929705	1	1388	tags=33%, list=22%, signal=42%
WP_PROLACTIN_SIGNALING_PATHWAY	55	-0.22893	-0.805598	0.836502	0.92919	1	1378	tags=27%, list=22%, signal=34%
WP_THERMOGENESIS	37	-0.244556	-0.803722	0.79868	0.931668	1	1986	tags=46%, list=31%, signal=66%
WP_REGULATORY_CIRCUITS_OF_THE_STAT3_SIGNALING_PATHWAY	56	-0.219538	-0.802473	0.881041	0.933016	1	1205	tags=27%, list=19%, signal=33%
PID_VEGFR1_2_PATHWAY	49	-0.230804	-0.801729	0.792982	0.933557	1	1036	tags=27%, list=16%, signal=31%
WP_PRADER_WILLI_AND_ANGELMAN_SYNDROME	28	-0.259957	-0.801501	0.758823	0.933233	1	1620	tags=29%, list=25%, signal=38%
WP_OSTEOBLAST_DIFFERENTIATION_AND_RELATED_DISEASES	78	-0.205026	-0.799528	0.887273	0.93587	1	1119	tags=22%, list=18%, signal=26%
KEGG_JAK_STAT_SIGNALING_PATHWAY	115	-0.195492	-0.799126	0.904977	0.93584	1	1345	tags=27%, list=21%, signal=34%
DIRMEIER_LMP1_RESPONSE_LATE_DN	19	-0.291738	-0.798834	0.763889	0.935648	1	1499	tags=26%, list=23%, signal=34%
KOKKINAKIS_METHIONINE_DEPRIVATION_96HR_DN	46	-0.231874	-0.798712	0.833333	0.935181	1	2044	tags=54%, list=32%, signal=79%
KEGG_NATURAL_KILLER_CELL_MEDIATED_CYTOTOXICITY	103	-0.19984	-0.798636	0.898617	0.934613	1	1371	tags=25%, list=21%, signal=32%
REACTOME_SARS_COV_1_ACTIVATES_MODULATES_INNATE_IMMUNE_RESPONSES	24	-0.265337	-0.797304	0.753425	0.936109	1	494	tags=13%, list=8%, signal=13%
PID_TELOMERASE_PATHWAY	34	-0.242905	-0.796521	0.78655	0.93664	1	1780	tags=44%, list=28%, signal=61%
REACTOME_LATE_SARS_COV_2_INFECTION_EVENTS	34	-0.240184	-0.793049	0.80117	0.941644	1	357	tags=9%, list=6%, signal=9%
REACTOME_EARLY_SARS_COV_2_INFECTION_EVENTS	25	-0.269108	-0.792126	0.791667	0.942432	1	569	tags=20%, list=9%, signal=22%
WP_EXTRACELLULAR_VESICLE_MEDIATED_SIGNALING_IN_RECIPIENT_CELLS	24	-0.264361	-0.79198	0.764012	0.941963	1	1378	tags=38%, list=22%, signal=48%
REACTOME_O_LINKED_GLYCOSYLATION_OF_MUCINS	30	-0.252484	-0.790207	0.751572	0.944068	1	1175	tags=27%, list=18%, signal=33%
REACTOME_SPHINGOLIPID_METABOLISM	34	-0.24497	-0.789502	0.821086	0.944505	1	673	tags=15%, list=11%, signal=16%
KEGG_AUTOIMMUNE_THYROID_DISEASE	32	-0.249347	-0.789498	0.814925	0.94382	1	1834	tags=44%, list=29%, signal=61%
WP_NUCLEAR_RECEPTORS	16	-0.290674	-0.788447	0.779528	0.944706	1	996	tags=31%, list=16%, signal=37%
LEIN_PONS_MARKERS	37	-0.240841	-0.788093	0.83121	0.944553	1	204	tags=5%, list=3%, signal=6%
DITTMER_PTHLH_TARGETS_DN	33	-0.248313	-0.786812	0.814706	0.945898	1	1138	tags=18%, list=18%, signal=22%
PID_IL23_PATHWAY	30	-0.248577	-0.785366	0.806094	0.947497	1	1460	tags=27%, list=23%, signal=34%
REACTOME_TERMINATION_OF_TRANSLESION_DNA_SYNTHESIS	16	-0.286832	-0.784023	0.770781	0.948967	1	854	tags=19%, list=13%, signal=22%
ROSS_LEUKEMIA_WITH_MLL_FUSIONS	38	-0.240031	-0.78376	0.825301	0.94865	1	485	tags=11%, list=8%, signal=11%
BAKKER_FOXO3_TARGETS_UP	26	-0.257937	-0.783453	0.80531	0.948407	1	1021	tags=23%, list=16%, signal=27%
REACTOME_ACTIVATION_OF_NMDA_RECEPTORS_AND_POSTSYNAPTIC_EVENTS	40	-0.23259	-0.782521	0.854037	0.94918	1	1312	tags=30%, list=21%, signal=38%
BONOME_OVARIAN_CANCER_POOR_SURVIVAL_UP	15	-0.290072	-0.782219	0.740933	0.948908	1	562	tags=20%, list=9%, signal=22%
REACTOME_RNA_POLYMERASE_II_TRANSCRIBES_SNRNA_GENES	26	-0.253442	-0.782116	0.797654	0.948366	1	1253	tags=23%, list=20%, signal=29%
WP_3Q29_COPY_NUMBER_VARIATION_SYNDROME	28	-0.246723	-0.781786	0.771513	0.948141	1	551	tags=18%, list=9%, signal=19%
WP_GASTRIN_SIGNALING_PATHWAY	83	-0.204302	-0.781771	0.939914	0.947474	1	1597	tags=33%, list=25%, signal=43%
BENPORATH_ES_CORE_NINE_CORRELATED	43	-0.227502	-0.780224	0.846154	0.949145	1	1293	tags=26%, list=20%, signal=32%
REACTOME_LYSOSOME_VESICLE_BIOGENESIS	21	-0.265879	-0.77987	0.784431	0.948997	1	747	tags=19%, list=12%, signal=21%
REACTOME_SIGNALING_BY_TGFB_FAMILY_MEMBERS	73	-0.20534	-0.779833	0.909804	0.948361	1	1046	tags=18%, list=16%, signal=21%
ROVERSI_GLIOMA_COPY_NUMBER_DN	22	-0.268487	-0.77981	0.774373	0.947707	1	21	tags=5%, list=0%, signal=5%
KEGG_MEDICUS_REFERENCE_IFN_RIPK1_3_SIGNALING_PATHWAY	23	-0.260253	-0.778993	0.789041	0.948237	1	1834	tags=39%, list=29%, signal=55%
PID_ILK_PATHWAY	26	-0.254309	-0.7782	0.800578	0.948763	1	735	tags=27%, list=12%, signal=30%
CHANG_IMMORTALIZED_BY_HPV31_UP	25	-0.260629	-0.777152	0.814815	0.949619	1	575	tags=20%, list=9%, signal=22%
LEE_AGING_NEOCORTEX_UP	50	-0.220565	-0.776547	0.850694	0.949818	1	1447	tags=30%, list=23%, signal=38%
LINDSTEDT_DENDRITIC_CELL_MATURATION_B	28	-0.253293	-0.775342	0.823899	0.950877	1	260	tags=7%, list=4%, signal=7%
PID_SMAD2_3NUCLEAR_PATHWAY	46	-0.22286	-0.773018	0.877133	0.953602	1	1453	tags=26%, list=23%, signal=34%
REACTOME_SIGNALING_BY_ALK_IN_CANCER	31	-0.243428	-0.772841	0.849112	0.953156	1	1093	tags=16%, list=17%, signal=19%
REACTOME_HDR_THROUGH_HOMOLOGOUS_RECOMBINATION_HRR	21	-0.263823	-0.771598	0.790191	0.954231	1	104	tags=5%, list=2%, signal=5%
REACTOME_CYTOPROTECTION_BY_HMOX1	27	-0.250073	-0.771582	0.847701	0.953563	1	15	tags=4%, list=0%, signal=4%
KEGG_LONG_TERM_DEPRESSION	35	-0.236551	-0.770827	0.854545	0.953921	1	1639	tags=37%, list=26%, signal=50%
FIGUEROA_AML_METHYLATION_CLUSTER_1_DN	17	-0.277932	-0.770758	0.782486	0.953329	1	120	tags=12%, list=2%, signal=12%
REACTOME_REGULATION_OF_TP53_ACTIVITY_THROUGH_PHOSPHORYLATION	35	-0.234263	-0.77055	0.827362	0.952925	1	1049	tags=20%, list=16%, signal=24%
REACTOME_NEPHRIN_FAMILY_INTERACTIONS	15	-0.291806	-0.770511	0.757256	0.952298	1	353	tags=13%, list=6%, signal=14%
WANG_NEOPLASTIC_TRANSFORMATION_BY_CCND1_MYC	15	-0.291799	-0.768545	0.74581	0.954369	1	753	tags=33%, list=12%, signal=38%
PUJANA_XPRSS_INT_NETWORK	69	-0.20484	-0.768516	0.90625	0.953716	1	1547	tags=33%, list=24%, signal=44%
LY_AGING_OLD_DN	29	-0.241924	-0.76769	0.847262	0.954272	1	751	tags=21%, list=12%, signal=23%
WP_10Q11_21Q11_23_COPY_NUMBER_VARIATION_SYNDROME	25	-0.255259	-0.766125	0.785515	0.955805	1	447	tags=12%, list=7%, signal=13%
KEGG_PRION_DISEASES	25	-0.249355	-0.766116	0.8125	0.955131	1	1036	tags=24%, list=16%, signal=29%
REACTOME_SIGNALING_BY_TGF_BETA_RECEPTOR_COMPLEX	49	-0.218412	-0.765917	0.857616	0.954729	1	1248	tags=24%, list=20%, signal=30%
VANDESLUIS_COMMD1_TARGETS_GROUP_3_DN	21	-0.267731	-0.765065	0.797183	0.955234	1	491	tags=14%, list=8%, signal=15%
WP_LTF_DANGER_SIGNAL_RESPONSE_PATHWAY	16	-0.287464	-0.764766	0.778075	0.954958	1	32	tags=6%, list=1%, signal=6%
REACTOME_CELL_DEATH_SIGNALLING_VIA_NRAGE_NRIF_AND_NADE	31	-0.244117	-0.764655	0.825826	0.954431	1	715	tags=19%, list=11%, signal=22%
WP_INFLAMMATORY_BOWEL_DISEASE_SIGNALING	33	-0.239885	-0.764141	0.851541	0.954435	1	1531	tags=39%, list=24%, signal=52%
MA_MYELOID_DIFFERENTIATION_UP	28	-0.242056	-0.76401	0.857143	0.953926	1	901	tags=25%, list=14%, signal=29%
RADMACHER_AML_PROGNOSIS	31	-0.243805	-0.762994	0.818713	0.954615	1	1006	tags=23%, list=16%, signal=27%
BIOCARTA_TOB1_PATHWAY	16	-0.288355	-0.76188	0.779747	0.955403	1	660	tags=19%, list=10%, signal=21%
BALDWIN_PRKCI_TARGETS_UP	15	-0.296134	-0.761717	0.766917	0.954962	1	696	tags=20%, list=11%, signal=22%
REACTOME_EUKARYOTIC_TRANSLATION_ELONGATION	24	-0.25903	-0.760708	0.838617	0.955638	1	496	tags=17%, list=8%, signal=18%
REACTOME_FOXO_MEDIATED_TRANSCRIPTION_OF_OXIDATIVE_STRESS_METABOLIC_AND_NEURONAL_GENES	22	-0.261061	-0.759761	0.833766	0.956213	1	1217	tags=27%, list=19%, signal=34%
PID_FGF_PATHWAY	47	-0.219783	-0.759395	0.89441	0.955958	1	1231	tags=30%, list=19%, signal=37%
FERRANDO_T_ALL_WITH_MLL_ENL_FUSION_UP	46	-0.223029	-0.759159	0.877483	0.955588	1	1484	tags=33%, list=23%, signal=42%
GENTILE_UV_RESPONSE_CLUSTER_D4	23	-0.258306	-0.758847	0.846575	0.955319	1	1087	tags=30%, list=17%, signal=37%
LIN_MELANOMA_COPY_NUMBER_UP	27	-0.240179	-0.758744	0.839888	0.954774	1	808	tags=19%, list=13%, signal=21%
WP_LEUKOCYTE_INTRINSIC_HIPPO_PATHWAY_FUNCTIONS	21	-0.259225	-0.756766	0.787565	0.956712	1	1286	tags=29%, list=20%, signal=36%
FERREIRA_EWINGS_SARCOMA_UNSTABLE_VS_STABLE_UP	53	-0.216557	-0.755563	0.904412	0.957662	1	1134	tags=21%, list=18%, signal=25%
REACTOME_NEDDYLATION	94	-0.193071	-0.754993	0.948718	0.957765	1	552	tags=10%, list=9%, signal=10%
MEISSNER_NPC_HCP_WITH_H3K4ME3_AND_H3K27ME3	51	-0.212572	-0.754361	0.887538	0.9579	1	1067	tags=18%, list=17%, signal=21%
WP_ACUTE_VIRAL_MYOCARDITIS	52	-0.211971	-0.7541	0.909091	0.957539	1	1438	tags=31%, list=23%, signal=39%
REACTOME_FCGR_ACTIVATION	16	-0.277704	-0.753306	0.78273	0.957823	1	1303	tags=31%, list=20%, signal=39%
PID_CXCR3_PATHWAY	28	-0.243424	-0.753273	0.827485	0.957186	1	9	tags=4%, list=0%, signal=4%
GROSS_ELK3_TARGETS_UP	15	-0.286831	-0.753198	0.813514	0.95659	1	59	tags=7%, list=1%, signal=7%
TAVOR_CEBPA_TARGETS_DN	19	-0.262696	-0.750986	0.796143	0.95878	1	1217	tags=32%, list=19%, signal=39%
REACTOME_HIV_TRANSCRIPTION_INITIATION	17	-0.271693	-0.749806	0.80112	0.959583	1	1983	tags=35%, list=31%, signal=51%
BIOCARTA_CREB_PATHWAY	17	-0.271109	-0.748908	0.849206	0.960012	1	1561	tags=41%, list=24%, signal=54%
MIKKELSEN_MCV6_ICP_WITH_H3K27ME3	27	-0.245978	-0.748516	0.834286	0.959804	1	491	tags=15%, list=8%, signal=16%
REACTOME_SYNTHESIS_OF_PIPS_AT_THE_PLASMA_MEMBRANE	22	-0.253441	-0.748451	0.843575	0.959211	1	1850	tags=32%, list=29%, signal=45%
WP_ESTROGEN_SIGNALING_PATHWAY	15	-0.284613	-0.747874	0.809524	0.959309	1	1354	tags=40%, list=21%, signal=51%
WP_JOUBERT_SYNDROME	19	-0.266826	-0.747333	0.825065	0.959286	1	1007	tags=26%, list=16%, signal=31%
REACTOME_SIGNALING_BY_NTRKS	78	-0.195697	-0.746529	0.967611	0.959591	1	1682	tags=33%, list=26%, signal=45%
RODRIGUES_DCC_TARGETS_DN	46	-0.21464	-0.746048	0.9	0.95953	1	816	tags=13%, list=13%, signal=15%
SENESE_HDAC2_TARGETS_UP	56	-0.207266	-0.745979	0.911347	0.958919	1	1091	tags=20%, list=17%, signal=23%
PID_BARD1_PATHWAY	16	-0.275974	-0.744042	0.816121	0.960602	1	2187	tags=56%, list=34%, signal=85%
FISCHER_G1_S_CELL_CYCLE	72	-0.194722	-0.741309	0.973077	0.963181	1	1358	tags=26%, list=21%, signal=33%
WP_TROP2_REGULATORY_SIGNALING	37	-0.225877	-0.740442	0.875389	0.963563	1	1354	tags=22%, list=21%, signal=27%
KEGG_MEDICUS_REFERENCE_WNT_SIGNALING_MODULATION_WNT_INHIBITOR	16	-0.274267	-0.740214	0.790932	0.963152	1	543	tags=13%, list=9%, signal=14%
VILLANUEVA_LIVER_CANCER_KRT19_UP	48	-0.210088	-0.739745	0.915825	0.963038	1	1382	tags=29%, list=22%, signal=37%
DELPUECH_FOXO3_TARGETS_DN	25	-0.242734	-0.738798	0.852941	0.963544	1	1675	tags=52%, list=26%, signal=70%
REACTOME_FCGAMMA_RECEPTOR_FCGR_DEPENDENT_PHAGOCYTOSIS	50	-0.211288	-0.738278	0.934853	0.963463	1	1303	tags=24%, list=20%, signal=30%
KEGG_RIBOSOME	19	-0.266026	-0.737424	0.825967	0.963803	1	448	tags=16%, list=7%, signal=17%
WP_ENDOMETRIAL_CANCER	40	-0.216012	-0.736692	0.893491	0.963952	1	1561	tags=28%, list=24%, signal=36%
AGUIRRE_PANCREATIC_CANCER_COPY_NUMBER_UP	111	-0.179511	-0.735849	0.961353	0.964241	1	1372	tags=23%, list=21%, signal=29%
WP_AMP_ACTIVATED_PROTEIN_KINASE_SIGNALING	28	-0.235532	-0.734183	0.876972	0.965422	1	1461	tags=36%, list=23%, signal=46%
KUUSELO_PANCREATIC_CANCER_19Q13_AMPLIFICATION	15	-0.276866	-0.733416	0.851459	0.96564	1	2347	tags=53%, list=37%, signal=84%
WP_MODULATORS_OF_TCR_SIGNALING_AND_T_CELL_ACTIVATION	36	-0.221784	-0.733133	0.883721	0.965259	1	1097	tags=19%, list=17%, signal=23%
HWANG_PROSTATE_CANCER_MARKERS	26	-0.238086	-0.7302	0.890208	0.967865	1	1045	tags=23%, list=16%, signal=27%
WP_WNT_SIGNALING_PATHWAY_AND_PLURIPOTENCY	52	-0.205073	-0.725081	0.926667	0.972683	1	735	tags=17%, list=12%, signal=19%
REACTOME_CYTOSOLIC_SENSORS_OF_PATHOGEN_ASSOCIATED_DNA	32	-0.225658	-0.723805	0.90137	0.973383	1	1255	tags=25%, list=20%, signal=31%
BOYLAN_MULTIPLE_MYELOMA_PCA3_UP	32	-0.224088	-0.722322	0.894118	0.974245	1	1981	tags=47%, list=31%, signal=68%
REACTOME_TRANSCRIPTIONAL_ACTIVATION_OF_MITOCHONDRIAL_BIOGENESIS	27	-0.234149	-0.72221	0.875	0.973692	1	1205	tags=30%, list=19%, signal=36%
REACTOME_EXTENSION_OF_TELOMERES	16	-0.278092	-0.721168	0.831551	0.974153	1	1780	tags=44%, list=28%, signal=61%
DIRMEIER_LMP1_RESPONSE_EARLY	37	-0.219038	-0.719791	0.900293	0.974892	1	1434	tags=32%, list=22%, signal=42%
WP_PHOSPHODIESTERASES_IN_NEURONAL_FUNCTION	17	-0.259877	-0.718394	0.816489	0.975682	1	1712	tags=41%, list=27%, signal=56%
DACOSTA_UV_RESPONSE_VIA_ERCC3_TTD_UP	34	-0.22211	-0.71669	0.885542	0.976734	1	1031	tags=18%, list=16%, signal=21%
WANG_LSD1_TARGETS_DN	20	-0.256662	-0.715134	0.882184	0.977642	1	1355	tags=40%, list=21%, signal=51%
REACTOME_OPIOID_SIGNALLING	36	-0.219949	-0.714713	0.908815	0.977396	1	1067	tags=28%, list=17%, signal=33%
ABRAHAM_ALPC_VS_MULTIPLE_MYELOMA_UP	22	-0.243555	-0.712863	0.870466	0.978526	1	396	tags=9%, list=6%, signal=10%
REACTOME_ATF4_ACTIVATES_GENES_IN_RESPONSE_TO_ENDOPLASMIC_RETICULUM_STRESS	15	-0.270261	-0.711935	0.817204	0.978745	1	1334	tags=40%, list=21%, signal=50%
WP_KALLMANN_SYNDROME	19	-0.254149	-0.711562	0.853786	0.978415	1	1651	tags=37%, list=26%, signal=50%
REACTOME_SIGNALING_BY_NODAL	16	-0.263402	-0.710313	0.851459	0.978949	1	2226	tags=50%, list=35%, signal=77%
LEE_LIVER_CANCER_MYC_UP	26	-0.228549	-0.709028	0.881503	0.9795	1	272	tags=12%, list=4%, signal=12%
CHIN_BREAST_CANCER_COPY_NUMBER_UP	16	-0.266496	-0.7085	0.85752	0.979305	1	1630	tags=38%, list=26%, signal=50%
MARSON_FOXP3_TARGETS_UP	41	-0.209795	-0.708475	0.919614	0.978648	1	1391	tags=29%, list=22%, signal=37%
BIOCARTA_INTEGRIN_PATHWAY	23	-0.236524	-0.707716	0.880682	0.978704	1	4882	tags=100%, list=76%, signal=423%
BILBAN_B_CLL_LPL_UP	27	-0.225599	-0.706109	0.890449	0.979525	1	1179	tags=26%, list=18%, signal=32%
KAUFFMANN_DNA_REPLICATION_GENES	57	-0.196339	-0.705773	0.957929	0.979132	1	1356	tags=25%, list=21%, signal=31%
SA_B_CELL_RECEPTOR_COMPLEXES	18	-0.247373	-0.704141	0.864023	0.979991	1	1561	tags=33%, list=24%, signal=44%
REACTOME_INTERLEUKIN_RECEPTOR_SHC_SIGNALING	18	-0.250102	-0.703876	0.87468	0.979566	1	100	tags=6%, list=2%, signal=6%
REACTOME_SIGNALLING_TO_ERKS	28	-0.229806	-0.703529	0.903509	0.97923	1	1735	tags=39%, list=27%, signal=54%
KEGG_REGULATION_OF_AUTOPHAGY	25	-0.230364	-0.702349	0.897281	0.979649	1	2057	tags=44%, list=32%, signal=65%
CHNG_MULTIPLE_MYELOMA_HYPERPLOID_DN	18	-0.254369	-0.702337	0.872576	0.978992	1	1061	tags=22%, list=17%, signal=27%
REACTOME_NEGATIVE_REGULATION_OF_FGFR3_SIGNALING	25	-0.231042	-0.70179	0.867036	0.978813	1	1203	tags=28%, list=19%, signal=34%
WP_EUKARYOTIC_TRANSCRIPTION_INITIATION	17	-0.253909	-0.700756	0.851759	0.979071	1	1983	tags=35%, list=31%, signal=51%
CHNG_MULTIPLE_MYELOMA_HYPERPLOID_UP	22	-0.240821	-0.699715	0.88983	0.979324	1	668	tags=18%, list=10%, signal=20%
KEGG_O_GLYCAN_BIOSYNTHESIS	18	-0.256226	-0.699596	0.861257	0.978767	1	1074	tags=28%, list=17%, signal=33%
WP_G_PROTEIN_SIGNALING_PATHWAYS	32	-0.217151	-0.698908	0.937304	0.978715	1	1712	tags=41%, list=27%, signal=55%
PID_ERBB2_ERBB3_PATHWAY	32	-0.219737	-0.698573	0.934132	0.978335	1	1378	tags=34%, list=22%, signal=44%
WP_IL_17_SIGNALING_PATHWAY	22	-0.241577	-0.698262	0.886686	0.977921	1	1268	tags=36%, list=20%, signal=45%
BIOCARTA_IL2RB_PATHWAY	29	-0.221204	-0.696646	0.916427	0.978605	1	1196	tags=24%, list=19%, signal=30%
PID_ATF2_PATHWAY	41	-0.206947	-0.695934	0.929766	0.978558	1	1541	tags=32%, list=24%, signal=42%
PID_FAK_PATHWAY	38	-0.206239	-0.692273	0.935897	0.980854	1	1354	tags=21%, list=21%, signal=27%
WANG_LMO4_TARGETS_DN	115	-0.168798	-0.690463	0.990783	0.981631	1	1186	tags=18%, list=19%, signal=22%
PURBEY_TARGETS_OF_CTBP1_AND_SATB1_DN	55	-0.197057	-0.689428	0.968198	0.981788	1	51	tags=4%, list=1%, signal=4%
REACTOME_TRANSLESION_SYNTHESIS_BY_Y_FAMILY_DNA_POLYMERASES_BYPASSES_LESIONS_ON_DNA_TEMPLATE	20	-0.244765	-0.688322	0.874359	0.98204	1	854	tags=15%, list=13%, signal=17%
REACTOME_RUNX2_REGULATES_OSTEOBLAST_DIFFERENTIATION	15	-0.26207	-0.688124	0.878346	0.981523	1	1203	tags=33%, list=19%, signal=41%
REACTOME_CD28_CO_STIMULATION	20	-0.234465	-0.687523	0.891429	0.981338	1	1294	tags=30%, list=20%, signal=38%
MENSE_HYPOXIA_UP	44	-0.200177	-0.68684	0.954397	0.98121	1	1334	tags=25%, list=21%, signal=31%
WP_T_CELL_MODULATION_IN_PANCREATIC_CANCER	41	-0.204672	-0.686612	0.94704	0.980734	1	949	tags=20%, list=15%, signal=23%
BIOCARTA_VEGF_PATHWAY	21	-0.236684	-0.685916	0.879357	0.980609	1	1561	tags=38%, list=24%, signal=50%
KEGG_GLYCOSPHINGOLIPID_BIOSYNTHESIS_LACTO_AND_NEOLACTO_SERIES	16	-0.250933	-0.685866	0.85641	0.979983	1	133	tags=6%, list=2%, signal=6%
REACTOME_SIGNALING_BY_NTRK2_TRKB	19	-0.242532	-0.68529	0.865079	0.979752	1	54	tags=5%, list=1%, signal=5%
GROSS_HYPOXIA_VIA_ELK3_ONLY_DN	18	-0.245603	-0.683235	0.871233	0.980738	1	4823	tags=100%, list=76%, signal=407%
ZHOU_CELL_CYCLE_GENES_IN_IR_RESPONSE_24HR	51	-0.196332	-0.683156	0.957377	0.980156	1	363	tags=10%, list=6%, signal=10%
ANDERSEN_CHOLANGIOCARCINOMA_CLASS1	22	-0.229214	-0.682344	0.912568	0.980138	1	2379	tags=59%, list=37%, signal=94%
IWANAGA_CARCINOGENESIS_BY_KRAS_DN	41	-0.203731	-0.680104	0.945455	0.981223	1	1716	tags=41%, list=27%, signal=56%
BOSCO_EPITHELIAL_DIFFERENTIATION_MODULE	26	-0.222472	-0.67877	0.938053	0.981563	1	1526	tags=35%, list=24%, signal=45%
MEBARKI_HCC_PROGENITOR_WNT_DN	28	-0.218104	-0.67806	0.939058	0.981447	1	961	tags=21%, list=15%, signal=25%
MORI_LARGE_PRE_BII_LYMPHOCYTE_DN	32	-0.21046	-0.67785	0.930636	0.980934	1	1121	tags=22%, list=18%, signal=26%
KEGG_LONG_TERM_POTENTIATION	29	-0.216034	-0.677268	0.940299	0.980739	1	1566	tags=34%, list=25%, signal=45%
WP_MELANOMA	33	-0.208905	-0.67705	0.922865	0.980233	1	1036	tags=21%, list=16%, signal=25%
REACTOME_DISEASES_OF_DNA_REPAIR	17	-0.250302	-0.673992	0.893401	0.981866	1	499	tags=12%, list=8%, signal=13%
REACTOME_NUCLEAR_RECEPTOR_TRANSCRIPTION_PATHWAY	24	-0.224786	-0.673196	0.897436	0.981801	1	2034	tags=42%, list=32%, signal=61%
BLANCO_MELO_COVID19_SARS_COV_2_INFECTION_A594_CELLS_DN	31	-0.211027	-0.67241	0.946269	0.981715	1	1674	tags=32%, list=26%, signal=44%
PUJANA_BREAST_CANCER_LIT_INT_NETWORK	49	-0.189735	-0.671433	0.966049	0.98174	1	1986	tags=39%, list=31%, signal=56%
ACEVEDO_LIVER_CANCER_WITH_H3K9ME3_UP	44	-0.189251	-0.66851	0.955224	0.98312	1	716	tags=14%, list=11%, signal=15%
REACTOME_RHOU_GTPASE_CYCLE	20	-0.235268	-0.666596	0.919271	0.983776	1	1203	tags=30%, list=19%, signal=37%
SESTO_RESPONSE_TO_UV_C2	26	-0.218691	-0.666453	0.933333	0.98322	1	485	tags=12%, list=8%, signal=12%
REACTOME_TRANS_GOLGI_NETWORK_VESICLE_BUDDING	42	-0.199023	-0.66508	0.963576	0.983462	1	747	tags=14%, list=12%, signal=16%
REACTOME_REGULATION_OF_TP53_ACTIVITY	57	-0.185194	-0.663705	0.967626	0.983724	1	1077	tags=21%, list=17%, signal=25%
KEGG_CHRONIC_MYELOID_LEUKEMIA	49	-0.193926	-0.662892	0.960396	0.983596	1	1058	tags=20%, list=17%, signal=24%
REACTOME_TRNA_MODIFICATION_IN_THE_NUCLEUS_AND_CYTOSOL	17	-0.235229	-0.661394	0.910995	0.98391	1	926	tags=18%, list=15%, signal=21%
WP_4P16_3_COPY_NUMBER_VARIATION	15	-0.247892	-0.660388	0.893333	0.983911	1	493	tags=13%, list=8%, signal=14%
YAO_TEMPORAL_RESPONSE_TO_PROGESTERONE_CLUSTER_0	37	-0.192238	-0.6546	0.96319	0.986953	1	1263	tags=30%, list=20%, signal=37%
MARSON_FOXP3_TARGETS_DN	23	-0.224404	-0.652795	0.935162	0.987319	1	1097	tags=17%, list=17%, signal=21%
WP_PDGFR_BETA_PATHWAY	23	-0.219188	-0.651157	0.919308	0.987604	1	86	tags=4%, list=1%, signal=4%
MAGRANGEAS_MULTIPLE_MYELOMA_IGLL_VS_IGLK_UP	24	-0.211989	-0.650897	0.938028	0.987073	1	1229	tags=21%, list=19%, signal=26%
REACTOME_INACTIVATION_OF_CSF3_G_CSF_SIGNALING	18	-0.229646	-0.650828	0.903896	0.98646	1	1183	tags=22%, list=19%, signal=27%
HEIDENBLAD_AMPLICON_8Q24_DN	19	-0.231669	-0.649275	0.923684	0.986717	1	1677	tags=37%, list=26%, signal=50%
KEGG_MEDICUS_REFERENCE_IL2_FAMILY_TO_JAK_STAT_SIGNALING_PATHWAY	20	-0.229175	-0.648809	0.898352	0.986325	1	1490	tags=30%, list=23%, signal=39%
[truncated: 59 more rows]

## Sheet: GO BP v2023.2 Up
NAME	SIZE	ES	NES	NOM p-val	FDR q-val	FWER p-val	RANK AT MAX	LEADING EDGE
[truncated: 1,457 more rows]

## Sheet: GO BP v2023.2 Down
NAME	SIZE	ES	NES	NOM p-val	FDR q-val	FWER p-val	RANK AT MAX	LEADING EDGE
[truncated: 1,395 more rows]
