# Supplementary material for: Glioblastoma survival is associated with distinct proteomic alteration signatures post chemoirradiation in a large-scale proteomic panel
Source: Front Oncol. 2023 Aug 10;13:1127645. doi: 10.3389/fonc.2023.1127645 (PMC10448824; doi:10.3389/fonc.2023.1127645)
Supplement: Supplementary file 2 [file Table_2.xlsx]

## Sheet: Brown module
seq	geneSymbol	Target	moduleColor
seq.13112.179	FSTL1	Follistatin-related protein 1	brown
seq.8032.23	MCCD1	Mitochondrial coiled-coil domain protein 1	brown
seq.20922.4	PFN4	Profilin-4	brown
seq.24027.32	IFNE	Interferon epsilon-1	brown
seq.9321.400	NMB	Neuromedin-B	brown
seq.16751.15	NPPB	Natriuretic peptides B	brown
seq.21768.9	MGAT5	Alpha-1;6-mannosylglycoprotein 6-beta-N-acetylglucosaminyltransferase A	brown
seq.6407.63	LAD1	Ladinin-1	brown
seq.8941.4	NLGN3	Neuroligin-3	brown
seq.11328.9	USB1	U6 snRNA phosphodiesterase	brown
seq.5583.62	RYK	Tyrosine-protein kinase RYK	brown
seq.6226.69	MICU2	Calcium uptake protein 2; mitochondrial	brown
seq.3432.21	EPHA3	Ephrin type-A receptor 3	brown
seq.4145.58	NTF3	Neurotrophin-3	brown
seq.3055.54	IL4R	Interleukin-4 receptor subunit alpha	brown
seq.12885.42	NR1D2	Nuclear receptor subfamily 1 group D member 2	brown
seq.4909.68	LGALS8	Galectin-8	brown
seq.8024.64	TPST2	Protein-tyrosine sulfotransferase 2	brown
seq.24309.14	SYTL2	Synaptotagmin-like protein 2	brown
seq.7655.11	NPPB	N-terminal pro-BNP	brown
seq.19347.37	CA12	Carbonic anhydrase 12	brown
seq.3022.4	CTLA4	Cytotoxic T-lymphocyte protein 4	brown
seq.7997.118	DOC2B	Double C2-like domain-containing protein beta	brown
seq.12876.39	SPEF1	Sperm flagellar protein 1	brown
seq.8092.29	IL6R	Interleukin-6 receptor subunit alpha	brown
seq.5076.53	EPHA10	Ephrin type-A receptor 10	brown
seq.4978.54	DBNL	Drebrin-like protein	brown
seq.17427.26	NLGN3	Neuroligin-3	brown
seq.11827.7	RORC	Nuclear receptor ROR-gamma	brown
seq.2809.25	ADAMTS4	A disintegrin and metalloproteinase with thrombospondin motifs 4	brown
seq.24473.11	CT45A3	Cancer/testis antigen family 45 member A3	brown
seq.10010.10	BECN1	Beclin-1	brown
seq.20928.39	TCEAL7	Transcription elongation factor A protein-like 7	brown
seq.17202.37	PDCD4	Programmed cell death protein 4	brown
seq.6998.106	ASPH	Aspartyl/asparaginyl beta-hydroxylase	brown
seq.10710.23	ZPBP2	Zona pellucida-binding protein 2	brown
seq.9573.108	TXNDC11	Thioredoxin domain-containing protein 11:N-term	brown
seq.12367.52	MACO1	Macoilin	brown
seq.3828.54	PDGFC	Platelet-derived growth factor C	brown
seq.21009.28	SNTN	Sentan	brown
seq.6603.18	ANOS1	Anosmin-1	brown
seq.3040.59	CCL3	C-C motif chemokine 3	brown
seq.20428.5	PHOSPHO1	Phosphoethanolamine/phosphocholine phosphatase	brown
seq.7012.35	VNN2	Vascular non-inflammatory molecule 2	brown
seq.9889.42	AFAP1L1	Actin filament-associated protein 1-like 1	brown
seq.7197.2	DNAJC15	DnaJ homolog subfamily C member 15	brown
seq.13240.170	SHANK1	SH3 and multiple ankyrin repeat domains protein 1	brown
seq.23335.31	None	Protein FAM229A	brown
seq.12761.12	APBB2	Amyloid beta A4 precursor protein-binding family B member 2:Phosphotyrosine Interaction Domain 2	brown
seq.8079.39	EID3	EP300-interacting inhibitor of differentiation 3	brown
seq.9368.64	LRTM1	Leucine-rich repeat and transmembrane domain-containing protein 1	brown
seq.8235.48	CHGB	Secretogranin-1	brown
seq.24920.6	GLS	Glutaminase kidney isoform; mitochondrial	brown
seq.23000.22	NLGN1	Neuroligin-1	brown
seq.23529.11	STARD7	StAR-related lipid transfer protein 7; mitochondrial	brown
seq.23315.30	FAM9B	Protein FAM9B	brown
seq.3710.49	PLG	Angiostatin	brown
seq.8087.250	RNF13	E3 ubiquitin-protein ligase RNF13	brown
seq.3175.51	ADAMTS13	A disintegrin and metalloproteinase with thrombospondin motifs 13	brown
seq.18242.8	SPA17	Sperm surface protein Sp17	brown
seq.7210.25	APLP1	Amyloid-like protein 1	brown
seq.24449.11	CRYGA	Gamma-crystallin A	brown
seq.19110.6	MEMO1	Protein MEMO1	brown
seq.20514.8	BAMBI	BMP and activin membrane-bound inhibitor homolog:Extracellular domain	brown
seq.12838.28	DUSP15	Dual specificity protein phosphatase 15	brown
seq.8285.64	ADCYAP1	Pituitary adenylate cyclase-activating polypeptide	brown
seq.11159.14	MUL1	Mitochondrial ubiquitin ligase activator of NFKB 1:Cytoplasmic domain	brown
seq.18886.28	DSCAML1	Down syndrome cell adhesion molecule-like protein 1	brown
seq.11715.1	POU2F1	POU domain; class 2; transcription factor 1	brown
seq.24675.2	MAST4	Microtubule-associated serine/threonine-protein kinase 4	brown
seq.10637.50	ELAPOR1	UPF0577 protein KIAA1324:Extracellular domain	brown
seq.25092.32	DDX1	ATP-dependent RNA helicase DDX1	brown
seq.5587.3	CCDC134	Coiled-coil domain-containing protein 134	brown
seq.8376.25	LHB	Lutropin subunit beta	brown
seq.5364.7	SET	Protein SET	brown
seq.9590.10	COX7A2L	Cytochrome c oxidase subunit 7A-related protein; mitochondrial	brown
seq.12963.1	GPR107	Protein GPR107	brown
seq.8446.4	ADCYAP1	Pituitary adenylate cyclase-activating polypeptide 27	brown
seq.7799.3	KIR2DL5A	Killer cell immunoglobulin-like receptor 2DL5A	brown
seq.9127.4	SLC26A5	Prestin	brown
seq.6530.63	OPRPN	Opiorphin prepropeptide	brown
seq.8042.88	SPINK9	Serine protease inhibitor Kazal-type 9	brown
seq.14065.11	CD5	T-cell surface glycoprotein CD5:Cytoplasmic domain	brown
seq.3374.49	HCK	Tyrosine-protein kinase HCK	brown
seq.25279.44	NVL	Nuclear valosin-containing protein-like	brown
seq.20590.13	NPY	Neuropeptide Y	brown
seq.21946.79	IL6|IL6R	IL-6/IL-6 sRa Complex	brown
seq.11194.6	SIT1	Signaling threshold-regulating transmembrane adapter 1	brown
seq.21173.25	ELAVL2	ELAV-like protein 2	brown
seq.15619.49	MOG	Myelin-oligodendrocyte glycoprotein	brown
seq.20553.2	PIK3IP1	Phosphoinositide-3-kinase-interacting protein 1	brown
seq.8222.49	CDHR3	Cadherin-related family member 3	brown
seq.8391.12	DEFB115	Beta-defensin 115	brown
seq.18928.10	S100Z	Protein S100-Z	brown
seq.12459.13	PLEKHA1	Pleckstrin homology domain-containing family A member 1	brown
seq.9248.36	MYDGF	Myeloid-derived growth factor	brown
seq.10636.1	CD200R1	Cell surface glycoprotein CD200 receptor 1:Isoform 4; Cytoplasmic Domain	brown
seq.9237.54	ACP2	Lysosomal acid phosphatase	brown
seq.8253.2	POMGNT1	Protein O-linked-mannose beta-1;2-N-acetylglucosaminyltransferase 1	brown
seq.23292.1	CEP112	Centrosomal protein of 112 kDa	brown
seq.3003.29	NCR3	Natural cytotoxicity triggering receptor 3	brown
seq.22375.15	HOXA11	Homeobox protein Hox-A11	brown
seq.11297.54	NOTCH2	Neurogenic locus notch homolog protein 2	brown
seq.8061.102	FAM171B	Protein FAM171B:Cytoplasmic domain	brown
seq.5957.30	SST	Somatostatin-28	brown
seq.20183.48	MEOX1	Homeobox protein MOX-1	brown
seq.6912.6	MICU3	Calcium uptake protein 3; mitochondrial	brown
seq.8863.3	PIK3R1	Phosphatidylinositol 3-kinase regulatory subunit alpha	brown
seq.7713.50	FMR1	Fragile X mental retardation protein 1	brown
seq.20585.9	CD300LG	CMRF35-like molecule 9	brown
seq.22076.34	ATOH1	Protein atonal homolog 1	brown
seq.21282.21	TNIP1	TNFAIP3-interacting protein 1	brown
seq.19255.124	NXT2	NTF2-related export protein 2	brown
seq.13958.5	RBM46	Probable RNA-binding protein 46	brown
seq.13640.5	BCL6	B-cell lymphoma 6 protein	brown
seq.14616.16	ZNF382	Zinc finger protein 382	brown
seq.6209.2	AOC1	Amiloride-sensitive amine oxidase [copper-containing]	brown
seq.5651.50	PSG7	Putative pregnancy-specific beta-1-glycoprotein 7	brown
seq.9547.29	EMID1	EMI domain-containing protein 1	brown
seq.15602.43	IL6R	Interleukin-6 receptor subunit alpha	brown
seq.18892.48	GPC4	Glypican-4	brown
seq.8021.59	MRPL14	39S ribosomal protein L14; mitochondrial	brown
seq.8624.16	UNC5D	Netrin receptor UNC5D	brown
seq.8386.11	PATE1	Prostate and testis expressed protein 1	brown
seq.15553.22	ACHE	Acetylcholinesterase	brown
seq.5611.56	DEFB108B	Beta-defensin 108B	brown
seq.7253.6	QKI	Protein quaking	brown
seq.12763.69	ZNF334	Zinc finger protein 334	brown
seq.11546.7	CYGB	Cytoglobin	brown
seq.25300.39	MALT1	Mucosa-associated lymphoid tissue lymphoma translocation protein 1	brown
seq.9319.59	TMED4	Transmembrane emp24 domain-containing protein 4	brown
seq.8329.166	CDH12	Cadherin-12:Cytoplasmic domain	brown
seq.9327.3	LYPD1	Ly6/PLAUR domain-containing protein 1	brown
seq.2953.31	CGA|LHB	Luteinizing hormone	brown
seq.9178.30	NRG1	Neuregulin-1	brown
seq.17698.15	WBP2	WW domain-binding protein 2	brown
seq.24899.13	EPS8L1	Epidermal growth factor receptor kinase substrate 8-like protein 1	brown
seq.5204.13	PSME3	Proteasome activator complex subunit 3	brown
seq.9219.70	NENF	Neudesin	brown
seq.23683.79	TRIM55	Tripartite motif-containing protein 55	brown
seq.7809.22	SPATA9	Spermatogenesis-associated protein 9	brown
seq.20437.9	DNALI1	Axonemal dynein light intermediate polypeptide 1	brown
seq.7826.1	DCLK3	Serine/threonine-protein kinase DCLK3	brown
seq.11629.36	TRAF4	TNF receptor-associated factor 4	brown
seq.19271.64	GNAI1	Guanine nucleotide-binding protein G(i) subunit alpha-1	brown
seq.11480.1	ALDH3A1	Aldehyde dehydrogenase; dimeric NADP-preferring	brown
seq.8690.25	CAV3	Caveolin-3	brown
seq.7180.114	IFNA14	Interferon alpha-14	brown
seq.4139.71	IL6R	Interleukin-6 receptor subunit alpha	brown
seq.10008.43	GUCA1A	Guanylyl cyclase-activating protein 1	brown
seq.11135.5	MRPL55	39S ribosomal protein L55; mitochondrial	brown
seq.23022.5	GDI1	Rab GDP dissociation inhibitor alpha	brown
seq.7097.8	CDY1	Testis-specific chromodomain protein Y 1	brown
seq.20969.114	RYBP	RING1 and YY1-binding protein	brown
seq.21231.3	CHRNA5	Neuronal acetylcholine receptor subunit alpha-5	brown
seq.3042.7	MB	Myoglobin	brown
seq.5085.18	IL20RA	Interleukin-20 receptor subunit alpha	brown
seq.14099.20	PSMA4	Proteasome subunit alpha type-4	brown
seq.17828.3	S100A14	Protein S100-A14	brown
seq.9765.4	NDE1	Nuclear distribution protein nudE homolog 1	brown
seq.24975.3	FCRLA	Fc receptor-like A	brown
seq.21183.1	DUSP10	Dual specificity protein phosphatase 10	brown
seq.21117.18	ZC4H2	Zinc finger C4H2 domain-containing protein	brown
seq.8994.65	SLAMF8	SLAM family member 8	brown
seq.9245.1	KIR2DL4	Killer cell immunoglobulin-like receptor 2DL4	brown
seq.10510.62	SCIMP	SLP adapter and CSK-interacting membrane protein	brown
seq.7742.11	RNF148	RING finger protein 148:region 1	brown
seq.23661.61	XPNPEP3	Probable Xaa-Pro aminopeptidase 3	brown
seq.9226.6	TMUB2	Transmembrane and ubiquitin-like domain-containing protein 2	brown
seq.7184.13	CEACAM7	Carcinoembryonic antigen-related cell adhesion molecule 7	brown
seq.21761.213	USP46	Ubiquitin carboxyl-terminal hydrolase 46	brown
seq.11112.18	TMEM167A	Protein kish-A	brown
seq.18321.38	MTHFD2	Bifunctional methylenetetrahydrofolate dehydrogenase/cyclohydrolase; mitochondrial	brown
seq.22490.16	LCNL1	Lipocalin-like 1 protein	brown
seq.2785.15	CCL8	C-C motif chemokine 8	brown
seq.24982.33	MPP5	MAGUK p55 subfamily member 5	brown
seq.8830.29	ABRAXAS2	BRISC complex subunit Abro1	brown
seq.12483.62	RORB	Nuclear receptor ROR-beta	brown
seq.20447.11	TGIF2LY	Homeobox protein TGIF2LY	brown
seq.9885.41	RAP2A	Ras-related protein Rap-2a	brown
seq.5224.20	CSNK2A1	Casein kinase II subunit alpha	brown
seq.12635.9	TRDMT1	tRNA (cytosine(38)-C(5))-methyltransferase	brown
seq.13694.24	CRLF2	Cytokine receptor-like factor 2	brown
seq.20966.7	SENP8	Sentrin-specific protease 8	brown
seq.22129.55	ELL3	RNA polymerase II elongation factor ELL3	brown
seq.7183.102	ANGPTL8	Angiopoietin-like protein 8	brown
seq.5036.50	TNFAIP6	Tumor necrosis factor-inducible gene 6 protein	brown
seq.10713.151	CD300LB	CMRF35-like molecule 7	brown
seq.15417.3	SERPINB5	Serpin B5	brown
seq.14005.2	CHD7	Chromodomain-helicase-DNA-binding protein 7	brown
seq.9805.51	SEMA4B	Semaphorin-4B	brown
seq.3486.58	FGF1	Fibroblast growth factor 1	brown
seq.4557.61	KIRREL3	Kin of IRRE-like protein 3	brown
seq.8971.9	NRXN1	Neurexin-1	brown
seq.4322.28	AMN	Protein amnionless	brown
seq.6434.18	AOC2	Retina-specific copper amine oxidase	brown
seq.3315.15	GPC2	Glypican-2	brown
seq.3832.51	PTK6	Protein-tyrosine kinase 6	brown
seq.23580.2	PRR15	Proline-rich protein 15	brown
seq.12548.75	RRAGC	Ras-related GTP-binding protein C	brown
seq.24649.11	NTAQ1	Protein N-terminal glutamine amidohydrolase	brown
seq.21361.8	TXNRD3NB	Protein TXNRD3NB	brown
seq.19357.11	VAMP7	Vesicle-associated membrane protein 7	brown
seq.22530.111	PHYHD1	Phytanoyl-CoA dioxygenase domain-containing protein 1	brown
seq.8924.55	CALY	Neuron-specific vesicular protein calcyon	brown
seq.2247.20	PROK1	Prokineticin-1	brown
seq.10827.67	LINGO3	Leucine-rich repeat and immunoglobulin-like domain-containing nogo receptor-interacting protein 3	brown
seq.11273.176	GSTT2B	Glutathione S-transferase theta-2B	brown
seq.21733.11	OGT	UDP-N-acetylglucosamine--peptide N-acetylglucosaminyltransferase 110 kDa subunit	brown
seq.20519.7	CD6	CD6	brown
seq.5441.67	TNNI3	Troponin I; cardiac muscle	brown
seq.7136.107	HBE1	Hemoglobin subunit epsilon	brown
seq.19132.1	MRPL2	39S ribosomal protein L2; mitochondrial	brown
seq.3201.49	KLK5	Kallikrein-5	brown
seq.4916.2	IGHD	Immunoglobulin D	brown
seq.9474.22	ASGR2	Asialoglycoprotein receptor 2	brown
seq.23564.83	METTL21C	Protein-lysine methyltransferase METTL21C	brown
seq.22392.5	SERTAD3	SERTA domain-containing protein 3	brown
seq.18227.3	CDK2AP2	Cyclin-dependent kinase 2-associated protein 2	brown
seq.12409.90	RAB7B	Ras-related protein Rab-7b	brown
seq.7108.7	SMIM24	Small integral membrane protein 24	brown
seq.8243.55	SPINK1	Serine protease inhibitor Kazal-type 1	brown
seq.7887.57	COX5B	Cytochrome c oxidase subunit 5B; mitochondrial	brown
seq.7006.4	COL25A1	Collagen alpha-1(XXV) chain	brown
seq.9095.5	MTFR1	Mitochondrial fission regulator 1	brown
seq.3898.5	PSMD7	26S proteasome non-ATPase regulatory subunit 7	brown
seq.23314.46	CCDC103	Coiled-coil domain-containing protein 103	brown
seq.18921.30	PHEX	Phosphate-regulating neutral endopeptidase	brown
seq.21722.21	GALNT4	Polypeptide N-acetylgalactosaminyltransferase 4	brown
seq.6444.15	PSG3	Pregnancy-specific beta-1-glycoprotein 3	brown
seq.16298.84	PLA2G2D	Group IID secretory phospholipase A2	brown
seq.21476.43	NEIL2	Endonuclease 8-like 2	brown
seq.11422.2	DLX3	Homeobox protein DLX-3	brown
seq.4194.26	ANP32B	Acidic leucine-rich nuclear phosphoprotein 32 family member B	brown
seq.2441.2	FGF10	Fibroblast growth factor 10	brown
seq.9728.4	CCNB1IP1	E3 ubiquitin-protein ligase CCNB1IP1	brown
seq.13553.4	DCUN1D3	DCN1-like protein 3	brown
seq.11231.12	FDX2	Adrenodoxin-like protein; mitochondrial	brown
seq.10432.3	SHISAL1	Uncharacterized protein KIAA1644	brown
seq.8814.33	PSAPL1	Proactivator polypeptide-like 1	brown
seq.9600.55	THSD7A	Thrombospondin type-1 domain-containing protein 7A:Thrombospondin type-1 domain 17	brown
seq.6570.1	COL13A1	Collagen alpha-1(XIII) chain	brown
seq.8404.102	BOLA2	BolA-like protein 2	brown
seq.9750.7	S100A4	Protein S100-A4	brown
seq.10001.7	RAF1	RAF proto-oncogene serine/threonine-protein kinase	brown
seq.15301.24	ACRV1	Acrosomal protein SP-10	brown
seq.14108.15	TGFB1	Transforming growth factor beta-1	brown
seq.18413.24	ARL4D	ADP-ribosylation factor-like protein 4D	brown
seq.5713.9	IFNL3	Interferon lambda-3	brown
seq.5440.26	TNNI2	Troponin I; fast skeletal muscle	brown
seq.2797.56	APOB	Apolipoprotein B	brown
seq.5936.53	TNF	Tumor necrosis factor	brown
seq.8406.17	IGF1	Insulin-like growth factor I	brown
seq.3881.49	DYNLL1	Dynein light chain 1; cytoplasmic	brown
seq.21182.8	TSEN15	tRNA-splicing endonuclease subunit Sen15	brown
seq.5810.25	TDGF1	Teratocarcinoma-derived growth factor 1	brown
seq.13688.2	CAPSL	Calcyphosin-like protein	brown
seq.20448.7	POLR2F	DNA-directed RNA polymerases I; II; and III subunit RPABC2	brown
seq.3808.76	FGFR2	Fibroblast growth factor receptor 2	brown
seq.21146.187	TULP1	Tubby-related protein 1	brown
seq.2954.56	MMP8	Neutrophil collagenase	brown
seq.18198.51	HBQ1	Hemoglobin subunit theta-1	brown
seq.13745.10	PKD2	Polycystin-2:Cytoplasmic domain 4	brown
seq.5316.54	F2	Prothrombin	brown
seq.7208.60	MGAT4C	Alpha-1;3-mannosyl-glycoprotein 4-beta-N-acetylglucosaminyltransferase C	brown
seq.19108.50	MECP2	Methyl-CpG-binding protein 2	brown
seq.23596.17	CCDC89	Coiled-coil domain-containing protein 89	brown
seq.19228.11	BAG2	BAG family molecular chaperone regulator 2	brown
seq.3356.50	CA7	Carbonic anhydrase 7	brown
seq.5201.50	PDE9A	High affinity cGMP-specific 3';5'-cyclic phosphodiesterase 9A	brown
seq.24720.10	ANKRD16	Ankyrin repeat domain-containing protein 16	brown
seq.5646.20	RNASE6	Ribonuclease K6	brown
seq.7157.22	PCDHA4	Protocadherin alpha-4	brown
seq.3364.76	CTSV	Cathepsin L2	brown
seq.24940.3	IKBKB	Inhibitor of nuclear factor kappa B kinase beta subunit	brown
seq.8811.24	BAMBI	BMP and activin membrane-bound inhibitor homolog:Extracellular domain	brown
seq.15374.15	GKN1	Gastrokine-1	brown
seq.21716.29	FUT7	Alpha-(1;3)-fucosyltransferase	brown
seq.7916.10	S100A7	Protein S100-A7	brown
seq.13748.4	CCL8	C-C motif chemokine 8	brown
seq.15492.1	CRIM1	Cysteine-rich motor neuron 1 protein:Extracellular domain	brown
seq.10040.63	TP63	Tumor protein 63	brown
seq.3807.1	FGF23	Fibroblast growth factor 23	brown
seq.7835.2	BNIP3L	BCL2/adenovirus E1B 19 kDa protein-interacting protein 3-like	brown
seq.8100.15	ADM2	ADM2	brown
seq.16918.198	TLR3	Toll-like receptor 3	brown
seq.21750.25	BAP1	Ubiquitin carboxyl-terminal hydrolase BAP1	brown
seq.21190.4	UBE2W	Ubiquitin-conjugating enzyme E2 W	brown
seq.23023.21	S100A14	Protein S100-A14	brown
seq.14031.18	FGF7	Fibroblast growth factor 7	brown
seq.3651.50	KDR	Vascular endothelial growth factor receptor 2	brown
seq.14039.33	KLK5	Kallikrein-5	brown
seq.5689.1	DEFB112	Beta-defensin 112	brown
seq.18904.23	CAMK4	Calcium/calmodulin-dependent protein kinase type IV	brown
seq.13668.44	TYRO3	Tyrosine-protein kinase receptor TYRO3	brown
seq.3489.9	CNTF	Ciliary neurotrophic factor	brown
seq.22561.3	LYPD8	Uncharacterized protein UNQ511/PRO1026	brown
seq.14587.16	GDF11	Growth/differentiation factor 11	brown
seq.25409.5	CCDC140	Coiled-coil domain-containing protein 140	brown
seq.11223.1	TMEM154	Transmembrane protein 154	brown
seq.10626.116	ST6GALNAC3	Alpha-N-acetylgalactosaminide alpha-2;6-sialyltransferase 3	brown
seq.24489.34	HES3	Transcription factor HES-3	brown
seq.20128.1	CREB1	cAMP response element-binding protein	brown
seq.12758.47	GRID2	Glutamate receptor ionotropic; delta-2	brown
seq.9443.137	CTSK	Cathepsin K	brown
seq.9077.10	MAN1A2	Mannosyl-oligosaccharide 1;2-alpha-mannosidase IB	brown
seq.25283.2	CTNNA3	Catenin alpha-3	brown
seq.4981.6	DSC3	Desmocollin-3	brown
seq.19553.14	STX1A	Syntaxin-1A	brown
seq.24896.5	MEN1	Menin	brown
seq.19158.1	PCLAF	PCNA-associated factor	brown
seq.8296.117	POGLUT3	KDEL motif-containing protein 2	brown
seq.14129.1	IFNA7	Interferon alpha-7	brown
seq.8033.1	DNAJC18	DnaJ homolog subfamily C member 18	brown
seq.13632.10	ZYX	Zyxin	brown
seq.18913.3	CCNH	Cyclin-H	brown
seq.19584.33	FGF9	Fibroblast growth factor 9	brown
seq.4420.7	ADAM12	Disintegrin and metalloproteinase domain-containing protein 12	brown
seq.25257.162	OLIG1	Oligodendrocyte transcription factor 1	brown
seq.20107.11	MYL4	Myosin light polypeptide 4	brown
seq.14205.6	HEXIM2	Protein HEXIM2	brown
seq.23256.21	TLDC2	TLD domain-containing protein 2	brown
seq.11282.16	MSR1	Macrophage scavenger receptor types I and II:Extracellular domain	brown
seq.13126.52	DSC2	Desmocollin-2	brown
seq.22033.7	WAS	Wiskott-Aldrich syndrome protein	brown
seq.25926.29	LDB1	LIM domain-binding protein 1	brown
seq.20539.4	DEFA3	Neutrophil defensin 3	brown
seq.8529.1	TNFRSF10B	Tumor necrosis factor receptor superfamily member 10B:Death domain	brown
seq.9582.93	SUSD1	Sushi domain-containing protein 1	brown
seq.8399.6	STK17B	Serine/threonine-protein kinase 17B	brown
seq.8462.18	GH1	Somatotropin	brown
seq.13526.5	SSB	Lupus La protein:RNA recognition motif	brown
seq.5643.2	LCN8	Epididymal-specific lipocalin-8	brown
seq.2599.51	TNFSF9	Tumor necrosis factor ligand superfamily member 9	brown
seq.16594.44	FAIM	Fas apoptotic inhibitory molecule 1	brown
seq.5703.26	OLFM1	Noelin	brown
seq.11837.7	TNFRSF18	Tumor necrosis factor receptor superfamily member 18	brown
seq.18870.1	CD3E	T-cell surface glycoprotein CD3 epsilon chain	brown
seq.11390.24	CA8	Carbonic anhydrase-related protein	brown
seq.6533.20	DNASE2B	Deoxyribonuclease-2-beta	brown
seq.8818.13	IFNGR2	Interferon gamma receptor 2:Cytoplasmic domain	brown
seq.3404.51	TPSG1	Tryptase gamma	brown
seq.21755.27	USP12	Ubiquitin carboxyl-terminal hydrolase 12	brown
seq.17397.8	HSD17B11	Estradiol 17-beta-dehydrogenase 11	brown
seq.2778.10	IL22	Interleukin-22	brown
seq.15580.2	EPHA7	Ephrin type-A receptor 7	brown
seq.11154.3	NFE2L1	Nuclear factor erythroid 2-related factor 1	brown
seq.7118.24	IGDCC3	Immunoglobulin superfamily DCC subclass member 3:Extracellular domain	brown
seq.11342.59	PLXDC2	Plexin domain-containing protein 2:Cytoplasmic domain	brown
seq.13536.56	POLI	DNA polymerase iota	brown
seq.23210.4	ETV2	ETS translocation variant 2	brown
seq.8597.1	TMEM9	Transmembrane protein 9:Cytoplasmic domain	brown
seq.2761.49	FGF18	Fibroblast growth factor 18	brown
seq.6986.17	HS3ST3B1	Heparan sulfate glucosamine 3-O-sulfotransferase 3B1	brown
seq.22579.93	NRXN1	Neurexin-1-beta	brown
seq.8993.151	RIPK2	Receptor-interacting serine/threonine-protein kinase 2	brown
seq.5649.83	PSG4	Pregnancy-specific beta-1-glycoprotein 4	brown
seq.8970.9	RIPK2	Receptor-interacting serine/threonine-protein kinase 2	brown
seq.17751.68	CRYBB1	Beta-crystallin B1	brown
seq.13591.31	PRIM1	DNA primase small subunit	brown
seq.16856.79	MAPRE2	Microtubule-associated protein RP/EB family member 2	brown
seq.21317.25	NKIRAS1	NF-kappa-B inhibitor-interacting Ras-like protein 1	brown
seq.7196.21	IFNW1	Interferon omega-1	brown
seq.5063.12	CD244	Natural killer cell receptor 2B4	brown
seq.24445.38	AFAP1L2	Actin filament-associated protein 1-like 2	brown
seq.15583.18	FCRLB	Fc receptor-like B	brown
seq.14178.18	CDKN3	Cyclin-dependent kinase inhibitor 3	brown
seq.23531.79	HSH2D	Hematopoietic SH2 domain-containing protein	brown
seq.19353.25	OSTM1	Osteopetrosis-associated transmembrane protein 1	brown
seq.22134.1	ETV4	ETS translocation variant 4	brown
seq.4479.14	SERPING1	Plasma protease C1 inhibitor	brown
seq.3303.23	CST6	Cystatin-M	brown
seq.7174.15	CD38	ADP-ribosyl cyclase/cyclic ADP-ribose hydrolase 1	brown
seq.21319.196	MRM1	rRNA methyltransferase 1; mitochondrial	brown
seq.4471.50	TGM3	Protein-glutamine gamma-glutamyltransferase E	brown
seq.15565.102	MUC16	Mucin-16	brown
seq.10953.14	CLEC2A	C-type lectin domain family 2 member A	brown
seq.2867.52	AKT1	RAC-alpha serine/threonine-protein kinase	brown
seq.18261.34	NATD1	Protein NATD1	brown
seq.6706.18	ALPG	Alkaline phosphatase; placental-like	brown
seq.10974.20	SPINK7	Serine protease inhibitor Kazal-type 7	brown
seq.25433.25	NSUN6	Putative methyltransferase NSUN6	brown
seq.24470.20	PCBP3	Poly(rC)-binding protein 3	brown
seq.4122.12	DDR1	Epithelial discoidin domain-containing receptor 1	brown
seq.11653.69	SLC6A9	Sodium- and chloride-dependent glycine transporter 1	brown
seq.12855.16	CASS4	Cas scaffolding protein family member 4	brown
seq.10089.7	ASMTL	N-acetylserotonin O-methyltransferase-like protein	brown
seq.7115.5	SEMG1	Semenogelin-1	brown
seq.8991.115	FCRL4	Fc receptor-like protein 4:Cytoplasmic domain	brown
seq.5801.72	NGF	beta-nerve growth factor	brown
seq.2864.2	MAP2K1	Dual specificity mitogen-activated protein kinase kinase 1	brown
seq.11661.11	NLRP1	NACHT; LRR and PYD domains-containing protein 1	brown
seq.18264.12	CCDC25	Coiled-coil domain-containing protein 25	brown
seq.15603.20	ITGA2	Integrin alpha-2	brown
seq.12786.61	GPCPD1	Glycerophosphocholine phosphodiesterase GPCPD1	brown
seq.3847.56	ETHE1	Persulfide dioxygenase ETHE1; mitochondrial	brown
seq.13094.75	RSPO3	R-spondin-3	brown
seq.11712.207	UNC45A	Protein unc-45 homolog A	brown
seq.7192.37	IFNLR1	Interferon lambda receptor 1	brown
seq.9754.33	NQO2	Ribosyldihydronicotinamide dehydrogenase [quinone]	brown
seq.22506.25	NAA20	N-acetyltransferase 5	brown
seq.8467.9	INHBA|INHBB	Inhibin beta A chain:Inhibin beta B chain heterodimer	brown
seq.5915.58	PEX5	Peroxisomal targeting signal 1 receptor	brown
seq.5734.13	NECTIN4	Nectin-4	brown
seq.6948.82	FIG4	Polyphosphoinositide phosphatase	brown
seq.19134.66	POLR2K	DNA-directed RNA polymerases I; II; and III subunit RPABC4	brown
seq.21116.13	EED	Polycomb protein EED	brown
seq.3730.81	TNFRSF4	Tumor necrosis factor receptor superfamily member 4	brown
seq.2781.63	CCL4L1	C-C motif chemokine 4-like	brown
seq.22118.7	CSAG2	Chondrosarcoma-associated gene 2/3 protein	brown
seq.3893.64	MSLN	Mesothelin	brown
seq.5610.32	FAM171A1	Protein FAM171A1	brown
seq.9383.24	CHI3L2	Chitinase-3-like protein 2	brown
seq.20531.5	SLAMF9	SLAM family member 9	brown
seq.25459.3	MACROD2	O-acetyl-ADP-ribose deacetylase MACROD2	brown
seq.21367.63	NRBF2	Nuclear receptor-binding factor 2	brown
seq.21340.38	HLF	Hepatic leukemia factor	brown
seq.14077.6	FCN3	Ficolin-3	brown
seq.9055.81	MYZAP	Myocardial zonula adherens protein	brown
seq.8086.49	ITM2B	Integral membrane protein 2B	brown
seq.3835.11	TLR2	Toll-like receptor 2	brown
seq.18419.20	ARPC5	Actin-related protein 2/3 complex subunit 5	brown
seq.12507.16	ITPKC	Inositol-trisphosphate 3-kinase C	brown
seq.4453.83	LRRTM3	Leucine-rich repeat transmembrane neuronal protein 3	brown
seq.8004.15	GAPDHS	Glyceraldehyde-3-phosphate dehydrogenase; testis-specific	brown
seq.6380.23	MRPL58	Peptidyl-tRNA hydrolase ICT1; mitochondrial	brown
seq.10616.67	PODXL2	Podocalyxin-like protein 2	brown
seq.22394.8	TCF21	Transcription factor 21	brown
seq.12694.28	DIMT1	Probable dimethyladenosine transferase	brown
seq.19252.67	PSMB2	Proteasome subunit beta type-2	brown
seq.10462.14	INSL5	Insulin-like peptide INSL5	brown
seq.10390.21	ZNRF3	E3 ubiquitin-protein ligase ZNRF3	brown
seq.22417.10	CBLC	E3 ubiquitin-protein ligase CBL-C	brown
seq.13661.193	CST5	Cystatin-D	brown
seq.5084.154	IL17RB	Interleukin-17 receptor B	brown
seq.13230.174	IGHG2	Ig gamma-2; Kappa	brown
seq.19388.2	CDH12	Cadherin-12:Extracellular domain	brown
seq.8363.18	ELAPOR2	UPF0577 protein KIAA1324-like	brown
seq.24722.13	SPIN3	Spindlin-3	brown
seq.21732.78	UBE2Q1	Ubiquitin-conjugating enzyme E2 Q1	brown
seq.20544.103	GRIK2	Glutamate receptor ionotropic; kainate 2	brown
seq.13545.97	EIF1AD	Probable RNA-binding protein EIF1AD	brown
seq.22583.47	ULBP2	NKG2D ligand 2	brown
seq.5834.18	IL9	Interleukin-9	brown
seq.8327.26	DPEP2	Dipeptidase 2	brown
seq.6385.63	VWA1	von Willebrand factor A domain-containing protein 1	brown
seq.17152.10	KIR2DS4	Killer cell immunoglobulin-like receptor 2DS4	brown
seq.7045.4	BNIP3	BCL2/adenovirus E1B 19 kDa protein-interacting protein 3	brown
seq.12711.19	GJA8	Gap junction alpha-8 protein	brown
seq.19383.131	CINP	Cyclin-dependent kinase 2-interacting protein	brown
seq.10693.43	KLRG2	Killer cell lectin-like receptor subfamily G member 2:C-term	brown
seq.17692.2	BTN3A3	Butyrophilin subfamily 3 member A3	brown
seq.11187.11	CLEC12A	C-type lectin domain family 12 member A	brown
seq.9282.12	CRISP2	Cysteine-rich secretory protein 2	brown
seq.10078.5	BAG3	BAG family molecular chaperone regulator 3	brown
seq.6504.65	LOXL2	Lysyl oxidase homolog 2	brown
seq.17335.18	VAMP2	Vesicle-associated membrane protein 2	brown
seq.5035.7	TYMS	Thymidylate synthase	brown
seq.24237.115	CACNB3	Voltage-dependent L-type calcium channel subunit beta-3	brown
seq.9543.131	COG8	Conserved oligomeric Golgi complex subunit 8	brown
seq.21718.150	HYAL4	Hyaluronidase-4	brown
seq.9895.77	ERCC4	DNA repair endonuclease XPF	brown
seq.7975.97	UNC5A	Netrin receptor UNC5A	brown
seq.6966.144	STX1B	Syntaxin-1B	brown
seq.18407.36	ARL2BP	ADP-ribosylation factor-like protein 2-binding protein	brown
seq.15321.8	CPLX2	Complexin-2	brown
seq.21628.6	EEF1E1	Eukaryotic translation elongation factor 1 epsilon-1	brown
seq.10885.36	C6orf89	Bombesin receptor-activated protein C6orf89	brown
seq.10949.59	RPLP2	60S acidic ribosomal protein P2	brown
seq.22985.160	IGFBP2	Insulin-like growth factor-binding protein 2	brown
seq.24634.1	RIPPLY3	Protein ripply3	brown
seq.25082.3	WASL	Neural Wiskott-Aldrich syndrome protein	brown
seq.8469.41	IGFBP2	Insulin-like growth factor-binding protein 2	brown
seq.5254.69	PDE3A	cGMP-inhibited 3';5'-cyclic phosphodiesterase A	brown
seq.9002.36	SERPINA11	Serpin A11	brown
seq.12557.18	NOVA1	RNA-binding protein Nova-1	brown
seq.22821.50	UNG	Uracil-DNA glycosylase	brown
seq.3024.18	SERPINF2	Alpha-2-antiplasmin	brown
seq.21726.73	ST6GALNAC4	Alpha-N-acetyl-neuraminyl-2;3-beta-galactosyl-1;3-N-acetyl-galactosaminide alpha-2;6-sialyltransferase	brown
seq.14066.49	MAGI2	Membrane-associated guanylate kinase; WW and PDZ domain-containing protein 2	brown
seq.25957.5	SRY	Sex-determining region Y protein	brown
seq.9337.43	TAC1	Protachykinin-1	brown
seq.13256.21	SHANK1	SH3 and multiple ankyrin repeat domains protein 1	brown
seq.8565.160	PLVAP	Plasmalemma vesicle-associated protein	brown
seq.23695.1	FSD1	Fibronectin type III and SPRY domain-containing protein 1	brown
seq.9332.6	DEFB136	Beta-defensin 136	brown
seq.11173.29	MILR1	Allergin-1	brown
seq.11814.29	MET	Hepatocyte growth factor receptor	brown
seq.4886.3	CCL7	C-C motif chemokine 7	brown
seq.13651.54	ZFP91	E3 ubiquitin-protein ligase ZFP91	brown
seq.13691.10	SLC5A8	Sodium-coupled monocarboxylate transporter 1	brown
seq.11969.5	S100A2	Protein S100-A2	brown
seq.9235.3	PLXDC1	Plexin domain-containing protein 1	brown
seq.21590.9	ANKRA2	Ankyrin repeat family A protein 2	brown
seq.12976.49	SORBS3	Vinexin b	brown
seq.16536.3	HMGA1	High mobility group protein HMG-I/HMG-Y	brown
seq.2578.67	CCL2	C-C motif chemokine 2	brown
seq.2573.20	IL6	Interleukin-6	brown
seq.17210.2	TCL1A	T-cell leukemia/lymphoma protein 1A	brown
seq.7092.7	PDILT	Protein disulfide-isomerase-like protein of the testis	brown
seq.8220.15	FAM241B	Uncharacterized protein C10orf35	brown
seq.23392.41	PLEKHA3	Pleckstrin homology domain-containing family A member 3	brown
seq.24917.95	DNAJC1	DnaJ homolog subfamily C member 1	brown
seq.22128.8	ELK4	ETS domain-containing protein Elk-4	brown
seq.21348.22	TRPT1	tRNA 2'-phosphotransferase 1	brown
seq.13743.56	CUL4B	Cullin-4B	brown
seq.22534.14	PPP4C	Serine/threonine-protein phosphatase 4 catalytic subunit	brown
seq.19209.6	NFKBIA	NF-kappa-B inhibitor alpha	brown
seq.5762.35	SPAG11B	Sperm-associated antigen 11B	brown
seq.4452.9	LRRTM1	Leucine-rich repeat transmembrane neuronal protein 1	brown
seq.11926.23	AAGAB	Alpha- and gamma-adaptin-binding protein p34	brown
seq.23374.42	NECAB3	N-terminal EF-hand calcium-binding protein 3	brown
seq.21371.12	RIOX2	Bifunctional lysine-specific demethylase and histidyl-hydroxylase MINA	brown
seq.6219.14	PDZD11	PDZ domain-containing protein 11	brown
seq.6413.79	LIPK	Lipase member K	brown
seq.15637.38	SORCS3	VPS10 domain-containing receptor SorCS3	brown
seq.8905.20	KCNMB3	Calcium-activated potassium channel subunit beta-3	brown
seq.24420.57	DOHH	Deoxyhypusine hydroxylase	brown
seq.8231.122	FLT1	Vascular endothelial growth factor receptor 1	brown
seq.11186.12	TMEM52	Transmembrane protein 52	brown
seq.2837.3	MET	Hepatocyte growth factor receptor	brown
seq.23267.5	KCTD6	BTB/POZ domain-containing protein KCTD6	brown
seq.22369.12	DMRTC2	Doublesex- and mab-3-related transcription factor C2	brown
seq.12442.4	RHOD	Rho-related GTP-binding protein RhoD	brown
seq.17408.2	PMM1	Phosphomannomutase 1	brown
seq.18859.7	EIF4EBP3	Eukaryotic translation initiation factor 4E-binding protein 3	brown
seq.2741.22	SIGLEC6	Sialic acid-binding Ig-like lectin 6	brown
seq.10955.4	CLEC10A	C-type lectin domain family 10 member A	brown
seq.10022.207	POLH	DNA polymerase eta	brown
seq.3538.26	DDC	Aromatic-L-amino-acid decarboxylase	brown
seq.23568.41	MEIS2	Homeobox protein Meis2	brown
seq.21711.86	ADGRB1	Brain-specific angiogenesis inhibitor 1	brown
seq.22955.28	RBP1	Retinol-binding protein 1	brown
seq.9058.1	TIMM21	Mitochondrial import inner membrane translocase subunit Tim21	brown
seq.23408.1	SNX16	Sorting nexin 16	brown
seq.21503.12	TSHR	Thyrotropin receptor	brown
seq.2618.10	ERBB4	Receptor tyrosine-protein kinase erbB-4	brown
seq.2913.1	CCL23	C-C motif chemokine 23	brown
seq.21647.9	SRM	Spermidine synthase	brown
seq.19369.17	KAT2A	Histone acetyltransferase KAT2A	brown
seq.18899.82	HDGFL3	Hepatoma-derived growth factor-related protein 3	brown
seq.13431.74	SHISAL2A	Membrane protein FAM159A	brown
seq.24431.32	CMTR1	Cap-specific mRNA (nucleoside-2'-O-)-methyltransferase 1	brown
seq.23670.11	DPH2	2-(3-amino-3-carboxypropyl)histidine synthase subunit 2	brown
seq.19511.8	DCUN1D2	DCN1-like protein 2	brown
seq.18156.7	ATG3	Ubiquitin-like-conjugating enzyme ATG3	brown
seq.13583.19	APAF1	Apoptotic protease-activating factor 1	brown
seq.24905.22	EOLA1	Protein CXorf40A	brown
seq.23305.38	REEP2	Receptor expression-enhancing protein 2	brown
seq.9283.8	CD44	CD44 antigen	brown
seq.9933.49	ATP1B4	Protein ATP1B4	brown
seq.25296.3	AMOT	Angiomotin	brown
seq.8819.3	IGFBP2	Insulin-like growth factor-binding protein 2	brown
seq.21528.12	BMF	Bcl-2-modifying factor	brown

## Sheet: Hallmark Brown
Term	Overlap	P.value	Adjusted.P.value	Old.P.value	Old.Adjusted.P.value	Odds.Ratio	Combined.Score	Genes
1	IL-6/JAK/STAT3 Signaling	1987-12-01	3.59814e-06	0.000176309	0	0	5.89719	73.9218	IL6;IL4R;TGFB1;CCL7;IFNGR2;PDGFC;CD38;TNF;IL17RB;CD44;TLR2;CRLF2
2	Allograft Rejection	18/200	8.26063e-06	0.000202385	0	0	3.66695	42.918	ACHE;IL4R;TGFB1;RIPK2;IFNGR2;WAS;CD3E;F2;TNF;IKBKB;IL6;CCL7;SIT1;IL9;AKT1;CCL2;TLR3;TLR2
3	Inflammatory Response	14/200	0.00107579	0.0175712	0	0	2.76886	18.9243	MSR1;IL4R;TNFAIP6;RIPK2;IFNGR2;NFKBIA;IL6;CCL7;TNFSF9;CCL2;RAF1;MET;TLR3;TLR2

## Sheet: GO BP Brown
	Term	Overlap	P.value	Adjusted.P.value	Old.P.value	Old.Adjusted.P.value	Odds.Ratio	Combined.Score	Genes
1	positive regulation of MAPK cascade (GO:0043410)	29/274	3.62647e-10	1.08504e-06	0	0	4.46889	97.1429	NOTCH2;FLT1;CCL4L1;FGF1;TNF;MYDGF;CCL8;CCL7;ERBB4;PDGFC;KDR;CCL3;CCL2;CCL23;MAP2K1;TGFB1;RYK;SERPINF2;IGF1;MMP8;SCIMP;ADCYAP1;GH1;IL6;FGF18;CD44;FGFR2;S100A7;FGF10
2	cytokine-mediated signaling pathway (GO:0019221)	45/621	1.81321e-09	2.71257e-06	0	0	2.99284	60.2403	IL22;CNTF;IFNA7;PLVAP;CCL4L1;IL20RA;RORC;PIK3R1;TNF;IKBKB;PSMD7;CCL8;PSMB2;CCL7;CCL3;AKT1;CCL2;TNFRSF4;IL6R;IFNL3;CCL23;IFNA14;IL4R;POU2F1;TGFB1;RIPK2;IFNGR2;TNFRSF18;IFNLR1;IFNW1;IL17RB;NFKBIA;HCK;IL6;PSMA4;BCL6;PSME3;IFNE;BOLA2;IL9;PDCD4;TNFSF9;STX1A;CD44;CRLF2
3	positive regulation of intracellular signal transduction (GO:1902533)	41/546	3.54467e-09	3.3311e-06	0	0	3.09675	60.2559	BECN1;NLGN1;FLT1;RNF13;DDX1;PIK3R1;FGF1;TNF;MALT1;IKBKB;MYDGF;FGF7;FGF9;ERBB4;PDGFC;NTF3;CCL3;KDR;BMF;FGF23;TMED4;TGFB1;RIPK2;RYK;MUL1;TNFRSF10B;NRG1;IGF1;MMP8;GH1;IL6;RRAGC;FGF18;PDCD4;CASS4;S100A4;MET;TLR3;FGFR2;TLR2;FGF10
4	transmembrane receptor protein tyrosine kinase signaling pathway (GO:0007169)	34/404	4.78946e-09	3.3311e-06	0	0	3.48095	66.6841	DDR1;FLT1;EPHA10;PIK3R1;WASL;FGF1;CD3E;FGF7;FGF9;ERBB4;PDGFC;NTF3;KDR;AKT1;POLR2F;FGF23;POLR2K;EPHA7;RYK;NRG1;PTK6;ARPC5;IGF1;NGF;HCK;GH1;FGF18;ANOS1;TYRO3;CASS4;MET;EPHA3;FGFR2;FGF10
5	positive regulation of phosphorylation (GO:0042327)	26/253	5.56668e-09	3.3311e-06	0	0	4.30298	81.7845	DDR1;FLT1;EPHA10;FMR1;FGF1;TNF;MYDGF;FGF7;FGF9;ERBB4;KDR;AKT1;FGF23;EPHA7;TGFB1;RYK;IGF1;F2;RAP2A;FGF18;TYRO3;GAPDHS;MET;EPHA3;FGFR2;FGF10
6	positive regulation of peptidyl-tyrosine phosphorylation (GO:0050731)	18/134	2.09461e-08	1.04451e-05	0	0	5.77301	102.074	CNTF;TGFB1;RIPK2;TNFRSF18;PTK6;IGF1;TNF;GH1;FGF7;IL6;ARL2BP;ERBB4;NTF3;CASS4;IL6R;TDGF1;CD44;FGF10
7	positive regulation of ERK1 and ERK2 cascade (GO:0070374)	20/172	4.17912e-08	1.5663e-05	0	0	4.905	83.3388	NOTCH2;MAP2K1;CCL23;TGFB1;CCL4L1;SERPINF2;TNF;SCIMP;ADCYAP1;CCL8;CCL7;ERBB4;PDGFC;KDR;CCL3;CCL2;FGFR2;CD44;S100A7;FGF10
8	enzyme linked receptor protein signaling pathway (GO:0007167)	18/140	4.18797e-08	1.5663e-05	0	0	5.48739	93.2223	DDR1;EPHA7;FLT1;EPHA10;RYK;PTK6;CD3E;NGF;NPPB;HCK;ERBB4;NTF3;KDR;TYRO3;CASS4;MET;EPHA3;FGFR2
9	regulation of cell population proliferation (GO:0042127)	48/764	4.8205e-08	1.60255e-05	0	0	2.56472	43.21	CNTF;FLT1;PLG;FGF1;DUSP15;PKD2;MECP2;FGF7;TCL1A;FGF9;ERBB4;PDGFC;NTF3;KDR;AKT1;IL6R;FGF23;PROK1;MEN1;CCL23;MAP2K1;TGFB1;CSNK2A1;GKN1;MAGI2;HMGA1;NRG1;IFNLR1;IGF1;NGF;MEIS2;TSHR;HCK;IL6;BCL6;SST;BAMBI;ADGRB1;FGF18;IL9;EEF1E1;RAF1;TDGF1;BAP1;FGFR2;CRLF2;CDKN3;FGF10
10	positive regulation of protein phosphorylation (GO:0001934)	30/371	9.48011e-08	2.83645e-05	0	0	3.31142	53.5505	FMR1;FGF1;TNF;MYDGF;TCL1A;FGF7;FGF9;ERBB4;PDGFC;NTF3;KDR;AKT1;IL6R;FGF23;GDF11;TGFB1;RIPK2;IGF1;F2;NGF;ADCYAP1;GH1;RAP2A;IL6;TRAF4;FGF18;RAF1;TDGF1;CD44;FGF10
11	regulation of cell motility (GO:2000145)	17/133	1.08476e-07	2.95055e-05	0	0	5.44182	87.2691	TGFB1;LDB1;CCDC25;WAS;MEMO1;NRG1;FGF1;AMOT;FGF7;FGF9;ERBB4;SST;FGF18;AKT1;RAF1;FGF23;FGF10
12	protein kinase B signaling (GO:0043491)	2023-08-24	1.30934e-07	3.03069e-05	0	0	18.3453	290.746	TGFB1;CCL3;KDR;TYRO3;AKT1;CCL2;IGF1;TNF
13	regulation of ERK1 and ERK2 cascade (GO:0070372)	23/238	1.31681e-07	3.03069e-05	0	0	3.99802	63.3402	NOTCH2;EPHA7;CCL23;MAP2K1;TGFB1;CCL4L1;SERPINF2;TNF;SCIMP;ADCYAP1;DUSP10;CCL8;CCL7;TNIP1;ERBB4;PDGFC;KDR;CCL3;CCL2;CD44;FGFR2;S100A7;FGF10
14	positive regulation of peptidyl-serine phosphorylation (GO:0033138)	14/93	1.85381e-07	3.96185e-05	0	0	6.55527	101.612	IFNA7;IFNA14;TGFB1;RIPK2;NGF;TNF;IFNW1;TCL1A;IL6;IFNE;NTF3;AKT1;RAF1;CD44
15	MAPK cascade (GO:0000165)	26/303	2.17257e-07	4.33356e-05	0	0	3.51711	53.9601	PLVAP;PIK3R1;FGF1;TNF;IKBKB;FGF7;PSMD7;PSMB2;FGF9;ERBB4;KDR;CCL3;CCL2;FGF23;MEN1;MAP2K1;TGFB1;NRG1;IGF1;PSMA4;PSME3;FGF18;RAF1;MET;FGFR2;FGF10
16	inflammatory response (GO:0006954)	22/230	2.94787e-07	5.40394e-05	0	0	3.94667	59.3461	IL22;AFAP1L2;CCL23;PLA2G2D;TGFB1;TNFAIP6;RIPK2;CCL4L1;TNF;IKBKB;NCR3;IL6;FUT7;CCL8;CCL7;IL9;CCL3;CCL2;TAC1;TNFRSF4;CD44;TLR2
17	cellular response to tumor necrosis factor (GO:0071356)	20/194	3.07042e-07	5.40394e-05	0	0	4.27994	64.1833	CCL23;PLVAP;CCL4L1;TNFRSF18;TNF;IKBKB;NFKBIA;TCL1A;PSMD7;PSMA4;CCL8;PSMB2;CCL7;PSME3;CCL3;AKT1;TNFSF9;CCL2;TDGF1;TNFRSF4
18	positive regulation of cellular process (GO:0048522)	40/625	4.12949e-07	6.52213e-05	0	0	2.59184	38.0999	CNTF;FLT1;FMR1;TULP1;FGF1;TNF;MECP2;FGF7;TCL1A;FUT7;FGF9;ERBB4;PDGFC;NTF3;KDR;AKT1;IL6R;FGF23;PROK1;TGFB1;CSNK2A1;RIPK2;TNFRSF18;SERPINF2;NRG1;PTK6;IGF1;RHOD;MEIS2;TSHR;HCK;IL6;BAMBI;FGF18;IL9;TDGF1;FGFR2;CRLF2;TLR2;FGF10
19	positive regulation of kinase activity (GO:0033674)	15/114	4.14173e-07	6.52213e-05	0	0	5.60954	82.4433	DDR1;EPHA7;FLT1;EPHA10;RYK;F2;TNF;ADCYAP1;TRAF4;ERBB4;KDR;TYRO3;MET;EPHA3;FGFR2
20	natural killer cell activation involved in immune response (GO:0002323)	2023-07-21	8.21331e-07	0.000122871	0	0	18.3126	256.603	IFNA7;IFNA14;VAMP7;IFNE;IFNW1;CD244;VAMP2
21	regulation of protein kinase B signaling (GO:0051896)	20/207	8.68217e-07	0.0001237	0	0	3.97972	55.5443	TGFB1;PLEKHA1;MAGI2;MUL1;NRG1;PIK3R1;FGF1;TNF;MYDGF;FGF7;FGF9;ERBB4;FGF18;CASS4;CCL3;AKT1;FGF23;MET;FGFR2;FGF10
22	cellular response to cytokine stimulus (GO:0071345)	33/482	1.00941e-06	0.00013728	0	0	2.76711	38.2032	IL22;CNTF;IFNA7;CCL4L1;IL20RA;RORC;PIK3R1;TNF;IKBKB;TCL1A;CCL8;CCL7;CCL3;AKT1;CCL2;IL6R;IFNL3;CCL23;IFNA14;IL4R;POU2F1;TGFB1;IFNGR2;IFNLR1;IFNW1;HCK;IL6;BCL6;IFNE;TDGF1;STX1A;CRLF2;TLR2
23	cellular response to fibroblast growth factor stimulus (GO:0044344)	13/92	1.07081e-06	0.000139298	0	0	6.07544	83.5197	FGF1;FGF7;FGF9;FGF18;ANOS1;CCL2;POLR2F;FGF23;TDGF1;CD44;POLR2K;FGFR2;FGF10
24	regulation of kinase activity (GO:0043549)	13/94	1.37554e-06	0.000166832	0	0	5.92482	79.9653	DDR1;EPHA7;FLT1;LDB1;EPHA10;RYK;ERBB4;KDR;TYRO3;SLAMF8;MET;EPHA3;FGFR2
25	monocyte chemotaxis (GO:0002548)	1942-09-01	1.39399e-06	0.000166832	0	0	10.0167	135.058	CCL23;IL6;FLT1;CCL8;CCL7;CCL4L1;CCL3;CCL2;IL6R
26	positive regulation of cell population proliferation (GO:0008284)	32/474	1.9883e-06	0.000228807	0	0	2.72137	35.7268	CNTF;FLT1;FGF1;TNF;MECP2;FGF7;TCL1A;FGF9;ERBB4;PDGFC;NTF3;KDR;AKT1;IL6R;FGF23;PROK1;TGFB1;CSNK2A1;SERPINF2;NRG1;IGF1;MEIS2;TSHR;HCK;IL6;BAMBI;FGF18;IL9;TDGF1;FGFR2;CRLF2;FGF10
27	positive regulation of tyrosine phosphorylation of STAT protein (GO:0042531)	1959-10-01	3.50763e-06	0.000388698	0	0	7.50348	94.248	GH1;CNTF;IL6;ARL2BP;ERBB4;TNFRSF18;PTK6;IGF1;TNF;IL6R
28	nervous system development (GO:0007399)	30/447	4.6742e-06	0.000499471	0	0	2.69713	33.1031	NOTCH2;NLGN3;ACHE;NLGN1;LDB1;ZC4H2;NRXN1;CHD7;PKD2;ERBB4;PDGFC;NTF3;PCDHA4;ATOH1;KIRREL3;GDF11;DBNL;TGFB1;APAF1;MOG;RYK;APLP1;CRIM1;NRG1;NGF;ADGRB1;TYRO3;DSCAML1;MET;ITM2B
29	positive regulation of signal transduction (GO:0009967)	21/252	5.03278e-06	0.000519244	0	0	3.38157	41.2536	NLGN3;NLGN1;CSNK2A1;NRXN1;KLK5;PIK3R1;IGF1;FGF1;PKD2;SCIMP;STX1B;GH1;IL6;MGAT5;NTF3;RSPO3;TP63;FGFR2;TLR2;CRLF2;SHANK1
30	regulation of peptidyl-tyrosine phosphorylation (GO:0050730)	1992-12-01	6.51657e-06	0.00064992	0	0	5.52719	66.001	GH1;FGF7;EPHA7;IL6;TGFB1;RIPK2;NTF3;IGF1;IL6R;TDGF1;CD44;FGF10
31	positive regulation of protein kinase B signaling (GO:0051897)	16/161	7.47069e-06	0.000721042	0	0	4.08339	48.2025	TGFB1;NRG1;PIK3R1;FGF1;TNF;MYDGF;FGF7;FGF9;ERBB4;FGF18;CASS4;CCL3;FGF23;MET;FGFR2;FGF10
32	lipopolysaccharide-mediated signaling pathway (GO:0031663)	2023-06-20	1.03559e-05	0.000968275	0	0	15.667	179.825	HCK;TGFB1;CD6;CCL3;CCL2;TNF
33	positive regulation of transferase activity (GO:0051347)	15/148	1.13034e-05	0.00102485	0	0	4.16819	47.4773	DDR1;EPHA7;TGFB1;FLT1;EPHA10;NVL;RYK;DCUN1D3;DCUN1D2;ERBB4;KDR;TYRO3;MET;EPHA3;FGFR2
34	regulation of tyrosine phosphorylation of STAT protein (GO:0042509)	1968-10-01	1.30709e-05	0.00115024	0	0	6.33621	71.2514	GH1;CNTF;IL6;ARL2BP;ERBB4;TNFRSF18;PTK6;IGF1;TNF;IL6R
35	positive regulation of macromolecule metabolic process (GO:0010604)	26/384	1.72374e-05	0.00147355	0	0	2.70985	29.7228	CNTF;FMR1;CD3E;FGF1;TNF;FGF7;FGF9;NTF3;CCL3;AKT1;SRY;FGF23;MAP2K1;TGFB1;MAGI2;IGF1;MMP8;NGF;OLFM1;GH1;IL6;ADM2;FGF18;TLR3;TLR2;FGF10
36	regulation of cell migration (GO:0030334)	27/408	1.79098e-05	0.00148699	0	0	2.64618	28.9232	FLT1;LDB1;FGF1;AMOT;FGF7;DUSP10;FGF9;CCL7;ERBB4;MGAT5;PDGFC;NTF3;CCL3;KDR;AKT1;FGF23;TGFB1;SEMA4B;MAGI2;IGF1;RHOD;RAP2A;SST;FGF18;CASS4;TDGF1;FGF10
37	positive regulation of receptor signaling pathway via STAT (GO:1904894)	1932-07-01	1.83885e-05	0.00148699	0	0	10.2493	111.756	GH1;IL6;ERBB4;MGAT5;F2;TNF;CRLF2
38	fibroblast growth factor receptor signaling pathway (GO:0008543)	1975-10-01	3.1496e-05	0.00247989	0	0	5.65181	58.5847	FGF7;FGF9;FGF18;ANOS1;POLR2F;FGF1;FGF23;POLR2K;FGFR2;FGF10
39	I-kappaB kinase/NF-kappaB signaling (GO:0007249)	1962-09-01	3.93453e-05	0.00297161	0	0	6.23037	63.1955	IKBKB;NFKBIA;NKIRAS1;RIPK2;AKT1;TNF;TLR3;FAIM;TLR2
40	positive regulation of phosphatidylinositol 3-kinase signaling (GO:0014068)	1977-10-01	3.97274e-05	0.00297161	0	0	5.48253	55.5571	MYDGF;BECN1;GH1;FLT1;NTF3;PDGFC;KDR;PIK3R1;IGF1;TNF
41	regulation of inflammatory response (GO:0050727)	17/206	4.46916e-05	0.0032614	0	0	3.32735	33.3258	TNFAIP6;NR1D2;MMP8;TNF;NFKBIA;HCK;CD200R1;IL6;BCL6;TNIP1;TYRO3;CCL3;PDCD4;NLRP1;TLR3;VAMP2;TLR2
42	eosinophil chemotaxis (GO:0048245)	2023-05-16	4.72238e-05	0.0032859	0	0	16.5879	165.226	CCL8;CCL7;CCL4L1;CCL3;CCL2
43	eosinophil migration (GO:0072677)	2023-05-16	4.72238e-05	0.0032859	0	0	16.5879	165.226	CCL8;CCL7;CCL4L1;CCL3;CCL2
44	regulation of apoptotic process (GO:0042981)	39/742	5.66588e-05	0.00377887	0	0	2.08554	20.3934	NOTCH2;DCUN1D3;PIK3R1;CD3E;FSTL1;TNF;MALT1;IKBKB;MYDGF;TCL1A;BAG3;NTF3;KDR;AKT1;CTLA4;CD38;BMF;TP63;BNIP3L;GRID2;APAF1;RIPK2;BNIP3;TNFRSF10B;IGF1;NGF;NFKBIA;OLFM1;HCK;IL6;RYBP;BCL6;STK17B;TNFSF9;ANP32B;EEF1E1;RAF1;TDGF1;CD44
45	negative regulation of apoptotic process (GO:0043066)	29/485	5.68346e-05	0.00377887	0	0	2.37469	23.2134	NOTCH2;CNTF;SET;PIK3R1;FSTL1;TNF;MALT1;IKBKB;MYDGF;TCL1A;BAG3;NTF3;KDR;AKT1;CCL2;CD38;BNIP3L;CSNK2A1;RIPK2;BNIP3;IGF1;NGF;NFKBIA;HCK;IL6;TYRO3;RAF1;TDGF1;CD44
46	regulation of osteoblast differentiation (GO:0045667)	1983-10-01	7.62805e-05	0.00496155	0	0	5.03035	47.6933	IL6;BAMBI;CRIM1;RORB;IGF1;IL6R;FGF23;TP63;FGFR2;MEN1
47	regulation of cell differentiation (GO:0045595)	14/156	8.47118e-05	0.00539272	0	0	3.63509	34.0836	NLGN1;TGFB1;SERPINF2;RORC;NR1D2;NGF;TNF;ELL3;BCL6;NTF3;ANP32B;RAF1;EPHA3;FGFR2
48	positive regulation of excitatory postsynaptic potential (GO:2000463)	2023-05-18	8.8591e-05	0.00552217	0	0	14.0345	130.963	NLGN3;STX1B;NLGN1;NRXN1;SHANK1
49	synapse assembly (GO:0007416)	1969-09-01	9.30532e-05	0.00568194	0	0	5.50151	51.0669	KIRREL3;NLGN3;ACHE;GRID2;NLGN1;DBNL;LRRTM3;RYK;NRXN1
50	positive regulation of response to external stimulus (GO:0032103)	13/139	9.9056e-05	0.00592751	0	0	3.79997	35.0351	CNTF;TGFB1;SERPINF2;PLG;F2;TNF;SCIMP;NFKBIA;TNIP1;CCL3;PDCD4;TLR3;TLR2
51	regulation of neuroinflammatory response (GO:0150077)	2023-05-19	0.000117582	0.00689814	0	0	13.0314	117.913	CD200R1;IL6;IGF1;MMP8;TNF
52	positive regulation of gene expression (GO:0010628)	28/482	0.000124163	0.00714417	0	0	2.29863	20.6736	CNTF;WBP2;FMR1;PIK3R1;FGF1;CD3E;TNF;FGF7;FGF9;CCL3;AKT1;POLR2F;SRY;FGF23;POLR2K;MAP2K1;TGFB1;IGF1;NGF;MMP8;OLFM1;KAT2A;IL6;ADM2;FGF18;TLR3;TLR2;FGF10
53	regulation of phosphatidylinositol 3-kinase signaling (GO:0014066)	11/106	0.000133516	0.00737982	0	0	4.25521	37.962	GH1;MYDGF;BECN1;FLT1;PIK3IP1;PDGFC;NTF3;KDR;PIK3R1;IGF1;TNF
54	positive regulation of protein serine/threonine kinase activity (GO:0071902)	11/106	0.000133516	0.00737982	0	0	4.25521	37.962	GH1;TCL1A;MAP2K1;TGFB1;FLT1;PDGFC;FGF18;AKT1;FGF1;PKD2;TNF
55	natural killer cell activation (GO:0030101)	1943-07-01	0.000136311	0.00737982	0	0	7.11352	63.3144	IFNA7;NCR3;IFNA14;IFNE;ULBP2;IFNW1;CD244
56	positive regulation of inflammatory response (GO:0050729)	1989-10-01	0.000138125	0.00737982	0	0	4.64686	41.2983	NFKBIA;IL6;VAMP7;TNIP1;CCL3;PDCD4;MMP8;TNF;TLR3;TLR2
57	positive regulation of synaptic transmission (GO:0050806)	1973-09-01	0.000144956	0.0076089	0	0	5.1566	45.5797	NLGN3;STX1B;NLGN1;FMR1;NRXN1;CCL2;GRIK2;TNF;VAMP2
58	antigen receptor-mediated signaling pathway (GO:0050851)	15/185	0.000150636	0.00777076	0	0	3.25475	28.6439	MOG;PLEKHA1;RIPK2;WAS;BTN3A3;PIK3R1;CD3E;MALT1;IKBKB;PSMD7;PSMA4;PSMB2;PSME3;CD38;CTLA4
59	positive regulation of biosynthetic process (GO:0009891)	1944-07-01	0.000158382	0.00790453	0	0	6.9209	60.5614	TGFB1;CREB1;SERPINF2;ADGRB1;AKT1;F2;MMP8
60	negative regulation of cellular process (GO:0048523)	31/566	0.000158592	0.00790453	0	0	2.16313	18.9256	BECN1;SPEF1;DCUN1D3;PLG;PKD2;NPPB;SERTAD3;ERBB4;APBB2;MEN1;BNIP3L;CCL23;MAP2K1;TGFB1;BNIP3;MAGI2;HMGA1;MUL1;IFNLR1;NGF;IL6;BCL6;SST;ADGRB1;PDCD4;ANP32B;EEF1E1;RAF1;BAP1;CDKN3;TLR2
61	NIK/NF-kappaB signaling (GO:0038061)	1974-09-01	0.000161155	0.00790453	0	0	5.07701	44.3383	PSMD7;PSMA4;PSMB2;PSME3;AKT1;ZFP91;TNFRSF10B;TLR3;MALT1
62	modulation of chemical synaptic transmission (GO:0050804)	11/109	0.000171442	0.00827348	0	0	4.12431	35.763	USP46;NLGN3;STX1B;GRID2;NLGN1;FMR1;NTF3;GRIK2;CPLX2;NGF;TNF
63	regulation of interleukin-6 production (GO:0032675)	11/110	0.00018596	0.00883164	0	0	4.08244	35.068	AFAP1L2;IL6;CD200R1;EOLA1;MMP8;RAB7B;TNF;IL6R;SCIMP;TLR3;TLR2
64	positive regulation of smooth muscle cell proliferation (GO:0048661)	1946-07-01	0.000211197	0.00987346	0	0	6.56531	55.5604	IL6;FGF9;SERPINF2;AKT1;IGF1;TNF;IL6R
65	positive regulation of neuroinflammatory response (GO:0150078)	2023-04-12	0.000215812	0.00993401	0	0	18.2154	153.758	IL6;CCL3;MMP8;TNF
66	positive regulation of cell differentiation (GO:0045597)	18/258	0.000231132	0.010478	0	0	2.7724	23.212	MSR1;TGFB1;ZC4H2;SERPINF2;IGF1;NGF;HOXA11;LOXL2;OLFM1;IL6;CREB1;BAMBI;KDR;AKT1;APOB;IL6R;TP63;ATOH1
67	negative regulation of programmed cell death (GO:0043069)	23/381	0.000285078	0.0121205	0	0	2.38321	19.4535	NOTCH2;BNIP3L;RIPK2;BNIP3;PIK3R1;IGF1;NGF;FSTL1;MALT1;IKBKB;NFKBIA;MYDGF;HCK;TCL1A;IL6;BAG3;KDR;AKT1;CD38;RAF1;TDGF1;MET;CD44
68	cellular response to interleukin-1 (GO:0071347)	13/155	0.000294258	0.0121205	0	0	3.36901	27.3936	CCL23;CCL4L1;RIPK2;NFKBIA;IKBKB;PSMD7;PSMA4;CCL8;CCL7;PSMB2;PSME3;CCL3;CCL2
69	tumor necrosis factor-mediated signaling pathway (GO:0033209)	11/116	0.000296778	0.0121205	0	0	3.84796	31.2552	NFKBIA;IKBKB;PLVAP;PSMD7;PSMA4;PSMB2;PSME3;TNFRSF18;TNFSF9;TNF;TNFRSF4
70	defense response to bacterium (GO:0042742)	14/176	0.000301859	0.0121205	0	0	3.18302	25.8001	RNASE6;DEFA3;LYPD8;IL6;IFNE;ADGRB1;SEMG1;SLAMF8;NLRP1;S100A14;IL6R;TLR3;S100A7;TLR2
71	regulation of neuron apoptotic process (GO:0043523)	1998-10-01	0.000306783	0.0121205	0	0	4.16968	33.7301	CNTF;EPHA7;GRID2;SET;NTF3;TYRO3;CCL3;CCL2;NGF;TNF
72	regulation of peptidyl-serine phosphorylation (GO:0033135)	1998-10-01	0.000306783	0.0121205	0	0	4.16968	33.7301	TCL1A;IL6;TGFB1;RIPK2;NTF3;AKT1;RAF1;NGF;TNF;CD44
73	regulation of trans-synaptic signaling (GO:0099177)	1935-06-01	0.000307874	0.0121205	0	0	7.55756	61.1091	NLGN3;NLGN1;GRID2;NTF3;GRIK2;NGF
74	respiratory system development (GO:0060541)	1935-06-01	0.000307874	0.0121205	0	0	7.55756	61.1091	FGF7;FGF9;CHD7;TCF21;FGF1;FGFR2
75	response to exogenous dsRNA (GO:0043330)	1935-06-01	0.000307874	0.0121205	0	0	7.55756	61.1091	IFNA7;IFNA14;IFNE;MUL1;IFNW1;TLR3
76	lung development (GO:0030324)	1935-06-01	0.000307874	0.0121205	0	0	7.55756	61.1091	FGF7;FGF9;TCF21;FGF1;FGFR2;FGF10
77	positive regulation of transcription, DNA-templated (GO:0045893)	52/1183	0.00034393	0.0133641	0	0	1.73417	13.8301	LDB1;RORC;TCF21;RORB;WASL;FGF1;PKD2;TNF;HOXA11;ELK4;IKBKB;MYDGF;FGF7;AKT1;CD38;TP63;MEN1;MAP2K1;RIPK2;SERPINF2;ATP1B4;ETV4;ADCYAP1;KAT2A;CREB1;MET;TLR3;TLR2;HLF;WBP2;WAS;PIK3R1;SERTAD3;ERBB4;TNNI2;SRY;AFAP1L2;POU2F1;TGFB1;HMGA1;NR1D2;IGF1;MEIS2;ELL3;NFKBIA;IL6;RYBP;TNIP1;BAMBI;CAMK4;OGT;FGFR2
78	T cell receptor signaling pathway (GO:0050852)	13/158	0.000354578	0.0136012	0	0	3.2988	26.2076	MOG;RIPK2;WAS;BTN3A3;PIK3R1;CD3E;MALT1;IKBKB;PSMD7;PSMA4;PSMB2;PSME3;CTLA4
79	lymphocyte activation involved in immune response (GO:0002285)	2023-05-24	0.000384579	0.0145653	0	0	9.59959	75.485	IFNA7;IFNA14;IFNE;IFNW1;CD244
80	cellular response to interferon-gamma (GO:0071346)	11/121	0.000427465	0.0159872	0	0	3.67211	28.4869	HCK;CCL23;CCL8;CCL7;CCL4L1;IFNGR2;CCL3;CCL2;TDGF1;CD44;TLR2
81	regulation of calcium ion import (GO:0090279)	2023-05-25	0.000470175	0.0171556	0	0	9.11914	69.8745	CAV3;SEMG1;CCL3;CCL2;PKD2
82	response to dsRNA (GO:0043331)	2023-05-25	0.000470175	0.0171556	0	0	9.11914	69.8745	IFNA7;IFNA14;IFNE;IFNW1;TLR3
83	peptidyl-tyrosine phosphorylation (GO:0018108)	1969-08-01	0.000515048	0.0185665	0	0	4.80074	36.3476	DDR1;HCK;FLT1;ERBB4;KDR;PTK6;EPHA3;FGFR2
84	defense response to symbiont (GO:0140546)	11/124	0.000526849	0.0187659	0	0	3.57406	26.9792	BNIP3L;FCN3;IL6;IFNE;BNIP3;RNASE6;IFNLR1;NLRP1;IFNL3;TLR3;TLR2
85	regulation of regulatory T cell differentiation (GO:0045589)	2023-05-26	0.000569355	0.0200413	0	0	8.68445	64.8815	KAT2A;DUSP10;BCL6;TNFRSF18;CTLA4
86	synapse organization (GO:0050808)	11/126	0.000603284	0.0209887	0	0	3.51154	26.0315	KIRREL3;NLGN3;ACHE;CACNB3;NLGN1;DBNL;RYK;ZC4H2;NRXN1;APBB2;GPC4
87	regulation of natural killer cell chemotaxis (GO:2000501)	2023-03-07	0.000624902	0.0214909	0	0	27.2776	201.252	CCL7;CCL3;CCL2
88	lymphocyte migration (GO:0072676)	1940-06-01	0.000649851	0.0220949	0	0	6.44449	47.2946	CCL23;CCL8;CCL7;CCL4L1;CCL3;CCL2
89	modulation of excitatory postsynaptic potential (GO:0098815)	2023-05-27	0.000683441	0.0229759	0	0	8.28927	60.4153	NLGN3;STX1B;NLGN1;NRXN1;SHANK1
90	positive regulation of protein modification process (GO:0031401)	15/214	0.000714066	0.0236878	0	0	2.77626	20.1127	TGFB1;FMR1;F2;FGF1;TNF;MYDGF;RAP2A;FGF7;FGF9;ERBB4;FGF18;KDR;AKT1;FGF23;FGF10
91	peptidyl-tyrosine modification (GO:0018212)	1956-07-01	0.000726133	0.0236878	0	0	5.22276	37.749	TPST2;HCK;FLT1;ERBB4;KDR;EPHA3;FGFR2
92	activation of NF-kappaB-inducing kinase activity (GO:0007250)	2023-04-16	0.000728367	0.0236878	0	0	12.1411	87.7157	TNFRSF10B;ZFP91;MALT1;TLR3
93	defense response to Gram-negative bacterium (GO:0050829)	1973-08-01	0.000754031	0.0242587	0	0	4.50438	32.3869	IL6;ADGRB1;RNASE6;DEFA3;F2;IL6R;S100A7;LYPD8
94	toll-like receptor signaling pathway (GO:0002224)	1991-09-01	0.000764125	0.0243017	0	0	4.02093	28.8573	IKBKB;TNIP1;RIPK2;CTSK;S100A14;APOB;SCIMP;TLR3;TLR2
95	response to tumor necrosis factor (GO:0034612)	10/110	0.00077161	0.0243017	0	0	3.66705	26.2818	IKBKB;TCL1A;CCL23;CCL8;CCL7;CCL4L1;CCL3;AKT1;CCL2;TDGF1
96	positive regulation of cytokine production (GO:0001819)	20/335	0.000798509	0.0246966	0	0	2.34688	16.7397	AFAP1L2;TGFB1;RIPK2;SERPINF2;MMP8;TNF;SCIMP;MALT1;KAT2A;IL6;CD6;IL9;POLR2F;RAB7B;IL6R;TLR3;POLR2K;CD244;TLR2;CRLF2
97	regulation of programmed cell death (GO:0043067)	14/194	0.000800659	0.0246966	0	0	2.86204	20.4066	BNIP3L;APAF1;BNIP3;TNFRSF10B;CD3E;TNF;MALT1;BCL6;NTF3;AKT1;TNFSF9;ANP32B;RAF1;TP63
98	axonogenesis (GO:0007409)	16/240	0.000826064	0.0252202	0	0	2.63246	18.6874	NOTCH2;NLGN3;EPHA7;UNC5A;EPHA10;RYK;NRXN1;SEMA4B;LRTM1;UNC5D;PIK3R1;ADGRB1;ANOS1;DSCAML1;EPHA3;FGFR2
99	regulation of epithelial cell proliferation (GO:0050678)	1993-09-01	0.000894477	0.0270331	0	0	3.92479	27.5492	FGF7;DUSP10;TGFB1;FGF9;FGF18;IGF1;FGF1;FGFR2;FGF10
100	positive regulation of Wnt signaling pathway (GO:0030177)	12/153	0.000904256	0.0270553	0	0	3.12612	21.9091	PSMD7;TGFB1;PSMA4;CSNK2A1;PSMB2;BAMBI;PSME3;RSPO3;TMEM9;FGFR2;FGF10;TLR2
101	regulation of protein phosphorylation (GO:0001932)	17/266	0.000921131	0.0272874	0	0	2.51772	17.5986	EPHA7;TGFB1;FMR1;F2;FGF1;TNF;MYDGF;RAP2A;FGF7;FGF9;ERBB4;FGF18;KDR;AKT1;FGF23;MEN1;FGF10
102	defense response to virus (GO:0051607)	11/133	0.000947304	0.0277876	0	0	3.30886	23.0359	BNIP3L;FCN3;IL6;IFNE;BNIP3;RNASE6;IFNLR1;NLRP1;IFNL3;TLR3;TLR2
103	positive regulation of leukocyte migration (GO:0002687)	2023-05-29	0.000961814	0.0279393	0	0	7.59772	52.779	PLVAP;IL6;TNFRSF18;TNF;IL6R
104	positive regulation of interleukin-6 production (GO:0032755)	1976-08-01	0.000986104	0.0282552	0	0	4.30499	29.7981	IL6;MMP8;RAB7B;TNF;IL6R;SCIMP;TLR3;TLR2
105	positive regulation of cell motility (GO:2000147)	15/221	0.000991576	0.0282552	0	0	2.68095	18.542	TGFB1;FLT1;CCDC25;SEMA4B;IGF1;FGF1;RHOD;CCL7;MGAT5;PDGFC;NTF3;KDR;CASS4;CCL3;TDGF1
106	protein phosphorylation (GO:0006468)	26/496	0.00100122	0.0282609	0	0	2.05199	14.1722	DDR1;FLT1;MAST4;CCNH;IKBKB;ERBB4;KDR;AKT1;CCL2;MAP2K1;TGFB1;CSNK2A1;RYK;DCLK3;PTK6;HCK;CREB1;ADM2;CAMK4;STK17B;TYRO3;TDGF1;EPHA3;TLR3;FGFR2;TLR2
107	branching morphogenesis of an epithelial tube (GO:0048754)	1944-06-01	0.00109151	0.030239	0	0	5.76494	39.318	KDR;TCF21;PKD2;MET;HOXA11;FGF10
108	lymphocyte chemotaxis (GO:0048247)	1944-06-01	0.00109151	0.030239	0	0	5.76494	39.318	CCL23;CCL8;CCL7;CCL4L1;CCL3;CCL2
109	respiratory tube development (GO:0030323)	2023-05-30	0.00112893	0.0307973	0	0	7.29343	49.4967	FGF7;FGF9;TCF21;FGF1;FGFR2
110	regulation of protein-containing complex assembly (GO:0043254)	10/116	0.00116357	0.0307973	0	0	3.4584	23.3659	STX1B;HCK;TCL1A;TGFB1;PEX5;BMF;NRG1;ANKRA2;RAF1;TNF
111	regulation of cell cycle (GO:0051726)	18/296	0.0011649	0.0307973	0	0	2.38871	16.136	NOTCH2;AFAP1L2;MAP2K1;TGFB1;CSNK2A1;DCUN1D3;MAGI2;PTK6;PKD2;IFNW1;PCLAF;PDCD4;APBB2;BAP1;FGFR2;CDKN3;MEN1;FGF10
112	regulation of production of miRNAs involved in gene silencing by miRNA (GO:1903798)	2023-04-18	0.00117343	0.0307973	0	0	10.4056	70.215	MAP2K1;IL6;TGFB1;TNF
113	positive regulation of peptidyl-serine phosphorylation of STAT protein (GO:0033141)	2023-04-18	0.00117343	0.0307973	0	0	10.4056	70.215	IFNA7;IFNA14;IFNE;IFNW1
114	positive regulation of synaptic transmission, glutamatergic (GO:0051968)	2023-04-18	0.00117343	0.0307973	0	0	10.4056	70.215	NLGN3;NLGN1;NRXN1;CCL2
115	regulation of MAP kinase activity (GO:0043405)	1997-09-01	0.00120939	0.0314651	0	0	3.74562	25.1617	GH1;TGFB1;FLT1;CAV3;PDGFC;FGF18;CBLC;FGF1;TNF
116	negative regulation of neuron death (GO:1901215)	1998-09-01	0.00130066	0.0331036	0	0	3.70334	24.6083	CNTF;CD200R1;SET;NTF3;TYRO3;AKT1;CCL2;NENF;NGF
117	activation of protein kinase B activity (GO:0032148)	2023-05-31	0.00131662	0.0331036	0	0	7.01256	46.5121	NTF3;AKT1;NRG1;IGF1;FGF1
118	negative regulation of osteoblast differentiation (GO:0045668)	2023-05-31	0.00131662	0.0331036	0	0	7.01256	46.5121	BAMBI;CRIM1;RORB;FGF23;MEN1
119	positive regulation of leukocyte cell-cell adhesion (GO:1903039)	2023-05-31	0.00131662	0.0331036	0	0	7.01256	46.5121	IL6;FUT7;CCL2;TNF;CD44
120	extracellular matrix organization (GO:0030198)	18/300	0.00135415	0.0337467	0	0	2.35434	15.5494	DDR1;TGFB1;COL13A1;COL25A1;ITGA2;SERPINF2;APLP1;KLK5;PLG;CTSV;MMP8;LOXL2;ADAMTS4;ADAMTS13;CTSK;ADAM12;KDR;CD44
121	response to interferon-gamma (GO:0034341)	1980-08-01	0.00138084	0.0337467	0	0	4.06499	26.7682	CCL23;CCL8;CCL7;CCL4L1;CCL3;CCL2;TDGF1;TLR2
122	mitochondrial fragmentation involved in apoptotic process (GO:0043653)	2023-03-09	0.00144054	0.0337467	0	0	18.1832	118.968	ATG3;ERBB4;BNIP3
123	negative regulation of fibrinolysis (GO:0051918)	2023-03-09	0.00144054	0.0337467	0	0	18.1832	118.968	SERPINF2;PLG;F2
124	negative regulation of lipid localization (GO:1905953)	2023-03-09	0.00144054	0.0337467	0	0	18.1832	118.968	NFKBIA;IL6;TNF
125	postsynaptic membrane assembly (GO:0097104)	2023-03-09	0.00144054	0.0337467	0	0	18.1832	118.968	NLGN3;NLGN1;NRXN1
126	branching involved in ureteric bud morphogenesis (GO:0001658)	2023-04-19	0.00145499	0.0337467	0	0	9.71136	63.442	TCF21;FGF1;PKD2;HOXA11
127	regulation of collagen biosynthetic process (GO:0032965)	2023-04-19	0.00145499	0.0337467	0	0	9.71136	63.442	IL6;TGFB1;SERPINF2;F2
128	regulation of peptidyl-serine phosphorylation of STAT protein (GO:0033139)	2023-04-19	0.00145499	0.0337467	0	0	9.71136	63.442	IFNA7;IFNA14;IFNE;IFNW1
129	negative regulation of nervous system development (GO:0051961)	2023-04-19	0.00145499	0.0337467	0	0	9.71136	63.442	IL6;TNF;ELAPOR2;TLR2
130	positive regulation of nucleic acid-templated transcription (GO:1903508)	26/511	0.00152642	0.0351312	0	0	1.98696	12.8851	WBP2;RORC;RORB;TNF;HOXA11;IKBKB;FGF7;SERTAD3;ERBB4;AKT1;TNNI2;CD38;SRY;TP63;AFAP1L2;MAP2K1;TGFB1;HMGA1;NR1D2;IGF1;KAT2A;IL6;RYBP;CREB1;BAMBI;CAMK4
131	regulation of synapse assembly (GO:0051963)	1947-06-01	0.00155135	0.0354323	0	0	5.34229	34.5573	NLGN3;NLGN1;GRID2;NRXN1;GPC4;TLR2
132	tRNA processing (GO:0008033)	1964-07-01	0.00161761	0.0366659	0	0	4.48789	28.8428	ANKRD16;SSB;TSEN15;DDX1;TRPT1;NSUN6;TRDMT1
133	cell junction assembly (GO:0034329)	9/102	0.00172286	0.0387579	0	0	3.54333	22.5489	KIRREL3;NLGN3;ACHE;NLGN1;DBNL;RYK;NRXN1;CDH12;CDHR3
134	positive regulation of receptor signaling pathway via JAK-STAT (GO:0046427)	1933-05-01	0.00175966	0.0392903	0	0	6.51099	41.2968	GH1;IL6;ERBB4;F2;TNF
135	positive regulation of epithelial cell proliferation (GO:0050679)	10/123	0.00181212	0.040114	0	0	3.24299	20.4739	NOTCH2;MYDGF;FGF7;FGF9;KDR;AKT1;IGF1;FGF1;FGFR2;FGF10
136	regulation of MAPK cascade (GO:0043408)	12/166	0.00182336	0.040114	0	0	2.8603	18.0401	MYDGF;EPHA7;MAP2K1;IL6;FLT1;CAV3;RYK;KDR;IGF1;MMP8;FGFR2;FGF10
137	regulation of smooth muscle cell proliferation (GO:0048660)	1949-06-01	0.00193109	0.0412647	0	0	5.09329	31.8314	IL6;SERPINF2;AKT1;IGF1;TNF;IL6R
138	cellular component disassembly (GO:0022411)	1966-07-01	0.0019368	0.0412647	0	0	4.33531	27.0815	ADAMTS4;CTSK;KLK5;PLG;CTSV;MMP8;CD44
139	ERBB signaling pathway (GO:0038127)	1966-07-01	0.0019368	0.0412647	0	0	4.33531	27.0815	TGFB1;ERBB4;AKT1;NRG1;PTK6;PIK3R1;TDGF1
140	extracellular matrix disassembly (GO:0022617)	1966-07-01	0.0019368	0.0412647	0	0	4.33531	27.0815	ADAMTS4;CTSK;KLK5;PLG;CTSV;MMP8;CD44
141	positive regulation of apoptotic process (GO:0043065)	18/310	0.00194463	0.0412647	0	0	2.27252	14.1866	BNIP3L;EPHA7;APAF1;DCUN1D3;BNIP3;TNFRSF10B;NGF;TNF;OLFM1;IL6;RYBP;BCL6;STK17B;CCL3;CTLA4;BMF;EEF1E1;TP63
142	nerve growth factor signaling pathway (GO:0038180)	2023-03-10	0.00201696	0.0419307	0	0	15.5848	96.7217	MAGI2;NTF3;NGF
143	positive regulation of keratinocyte migration (GO:0051549)	2023-03-10	0.00201696	0.0419307	0	0	15.5848	96.7217	FGF7;MAPRE2;FGF10
144	phosphatidylinositol 3-kinase signaling (GO:0014065)	1934-05-01	0.00201806	0.0419307	0	0	6.28615	39.0094	PLEKHA1;TYRO3;AKT1;PIK3R1;IGF1
145	negative regulation of cell differentiation (GO:0045596)	13/191	0.00205422	0.0423878	0	0	2.68263	16.5998	TGFB1;CRIM1;RORB;TNF;MEIS2;NFKBIA;IL6;BAMBI;PDCD4;ANP32B;HES3;FGF23;MEN1
146	positive regulation of cellular metabolic process (GO:0031325)	9/105	0.00210637	0.0431662	0	0	3.43207	21.1511	NFKBIA;GH1;TGFB1;FMR1;MAGI2;NTF3;AKT1;IFNLR1;F2
147	cellular protein metabolic process (GO:0044267)	22/417	0.00220001	0.0447785	0	0	2.05806	12.5939	ATG3;IGFBP2;NTAQ1;PLG;IGF1;F2;MSLN;FSTL1;PHEX;MRPL55;LOXL2;IL6;TNIP1;FDX2;RPLP2;VWA1;APOB;FGF23;BAP1;TGM3;CHGB;MEN1
148	neuron projection development (GO:0031175)	12/171	0.00233708	0.0472468	0	0	2.76964	16.7808	ADCYAP1;IL6;NLGN1;DBNL;UNC5A;RYK;NPY;NTF3;WASL;NGF;HDGFL3;SHANK1
149	regulation of gene expression (GO:0010468)	45/1079	0.00241784	0.0485515	0	0	1.62676	9.80103	NOTCH2;CNTF;EOLA1;LDB1;SPIN3;CHD7;RORB;FGF1;CD3E;TNF;ELAVL2;MECP2;FGF7;SERTAD3;FGF9;PCBP3;CCL3;KDR;AKT1;APBB2;SRY;FGF23;MSR1;MAP2K1;TGFB1;MOG;HMGA1;ATP1B4;NR1D2;BTN3A3;IGF1;NGF;MMP8;OLFM1;STX1B;IL6;RYBP;BCL6;NOVA1;ADM2;FGF18;ANKRA2;TLR3;TLR2;FGF10
150	positive regulation of MAP kinase activity (GO:0043406)	1969-07-01	0.00250453	0.049957	0	0	4.1249	24.7067	GH1;FLT1;TGFB1;PDGFC;FGF18;FGF1;TNF

## Sheet: Reactome Brown
Term	Overlap	P.value	Adjusted.P.value	Old.P.value	Old.Adjusted.P.value	Odds.Ratio	Combined.Score	Genes
1	Signaling By Interleukins R-HSA-449147	35/453	2.52129e-08	2.74064e-05	0	0	3.17017	55.4649	IL22;CNTF;IL20RA;RORC;PIK3R1;TNF;IKBKB;PSMD7;PSMB2;NKIRAS1;CCL3;AKT1;CCL2;IL6R;IFNL3;MAP2K1;IL4R;POU2F1;TGFB1;RIPK2;IFNLR1;IL17RB;NFKBIA;HCK;IL6;PSMA4;VAMP7;CREB1;BCL6;PSME3;IL9;PDCD4;VAMP2;STX1A;CRLF2
2	PI-3K cascade:FGFR2 R-HSA-5654695	2023-08-23	8.93871e-08	3.27961e-05	0	0	19.5693	317.616	FGF7;FGF9;FGF18;PIK3R1;FGF1;FGF23;FGFR2;FGF10
3	Signaling By FGFR2 In Disease R-HSA-5655253	1942-10-01	1.2381e-07	3.27961e-05	0	0	11.4998	182.898	FGF7;FGF9;FGF18;POLR2F;PIK3R1;FGF1;FGF23;POLR2K;FGFR2;FGF10
4	FGFR2 Mutant Receptor Activation R-HSA-1839126	1933-09-01	1.4958e-07	3.27961e-05	0	0	13.7793	216.548	FGF7;FGF9;FGF18;POLR2F;FGF1;FGF23;POLR2K;FGFR2;FGF10
5	Activated Point Mutants Of FGFR2 R-HSA-2033519	2023-07-17	1.50856e-07	3.27961e-05	0	0	25.6429	402.772	FGF7;FGF9;FGF18;FGF1;FGF23;FGFR2;FGF10
6	Phospholipase C-mediated Cascade; FGFR2 R-HSA-5654221	2023-07-18	2.4114e-07	4.36865e-05	0	0	23.3106	355.204	FGF7;FGF9;FGF18;FGF1;FGF23;FGFR2;FGF10
7	Cytokine Signaling In Immune System R-HSA-1280215	43/702	4.93673e-07	7.61605e-05	0	0	2.47859	35.9926	IL22;CNTF;IFNA7;IL20RA;RORC;PIK3R1;TNF;IKBKB;PSMD7;PSMB2;NKIRAS1;CCL3;AKT1;CCL2;TNFRSF4;IL6R;IFNL3;MAP2K1;IFNA14;IL4R;POU2F1;TGFB1;RIPK2;IFNGR2;TNFRSF18;IFNLR1;IL17RB;NFKBIA;HCK;GH1;IL6;PSMA4;VAMP7;CREB1;BCL6;PSME3;IL9;PDCD4;TNFSF9;VAMP2;STX1A;CD44;CRLF2
8	FGFR2 Ligand Binding And Activation R-HSA-190241	2023-07-20	5.60519e-07	7.61605e-05	0	0	19.7223	283.891	FGF7;FGF9;FGF18;FGF1;FGF23;FGFR2;FGF10
9	Downstream Signaling Of Activated FGFR2 R-HSA-5654696	2023-08-29	6.78644e-07	8.19651e-05	0	0	13.9738	198.472	FGF7;FGF9;FGF18;PIK3R1;FGF1;FGF23;FGFR2;FGF10
10	SHC-mediated cascade:FGFR2 R-HSA-5654699	2023-07-22	1.17676e-06	0.000127914	0	0	17.0909	233.338	FGF7;FGF9;FGF18;FGF1;FGF23;FGFR2;FGF10
11	Immune System R-HSA-168256	87/1943	1.35907e-06	0.000134301	0	0	1.82989	24.7195	IL22;CNTF;IFNA7;FCN3;TNFAIP6;CLEC10A;RORC;CTSV;WASL;CD3E;TNF;IKBKB;PSMD7;UBE2Q1;NKIRAS1;CTSK;AKT1;CTLA4;TNFRSF4;IL6R;MAP2K1;IFNA14;DBNL;IL4R;APAF1;RIPK2;IFNGR2;TNFRSF18;DEFB115;RNASE6;DEFB112;BTN3A3;DYNLL1;MMP8;IL17RB;KCTD6;HCK;CD200R1;NCR3;PSMA4;VAMP7;CREB1;PSME3;SERPING1;VAMP2;STX1A;TLR3;CD44;S100A7;TLR2;BECN1;CLEC12A;IL20RA;WAS;PIK3R1;MALT1;KIR2DL4;PSMB2;PDZD11;CD300LB;CCL3;POLR2F;CCL2;NLRP1;A…
12	FRS-mediated FGFR2 Signaling R-HSA-5654700	2023-07-24	2.27903e-06	0.000206442	0	0	15.0787	195.898	FGF7;FGF9;FGF18;FGF1;FGF23;FGFR2;FGF10
13	Signaling By FGFR In Disease R-HSA-1226099	1961-10-01	4.79771e-06	0.000401163	0	0	7.20848	88.285	FGF7;FGF9;FGF18;POLR2F;PIK3R1;FGF1;FGF23;POLR2K;FGFR2;FGF10
14	IRS-related Events Triggered By IGF1R R-HSA-2428928	1951-09-01	7.6701e-06	0.000595528	0	0	7.86659	92.6542	FGF7;FGF9;FGF18;PIK3R1;IGF1;FGF1;FGF23;FGFR2;FGF10
15	IGF1R Signaling Cascade R-HSA-2428924	1952-09-01	9.05664e-06	0.000656304	0	0	7.68325	89.2181	FGF7;FGF9;FGF18;PIK3R1;IGF1;FGF1;FGF23;FGFR2;FGF10
16	Signaling By Type 1 Insulin-like Growth Factor 1 Receptor (IGF1R) R-HSA-2404192	1953-09-01	1.06518e-05	0.000723658	0	0	7.50825	85.9678	FGF7;FGF9;FGF18;PIK3R1;IGF1;FGF1;FGF23;FGFR2;FGF10
17	FGFR2c Ligand Binding And Activation R-HSA-190375	2023-05-13	1.48784e-05	0.000951342	0	0	22.8119	253.568	FGF9;FGF18;FGF1;FGF23;FGFR2
18	Signaling By FGFR R-HSA-190236	1986-11-01	1.90412e-05	0.00112425	0	0	5.3955	58.6431	FGF7;FGF9;FGF18;ANOS1;POLR2F;PIK3R1;FGF1;FGF23;POLR2K;FGFR2;FGF10
19	PI3K Cascade R-HSA-109704	1944-08-01	1.96511e-05	0.00112425	0	0	8.14507	88.2712	FGF7;FGF9;FGF18;PIK3R1;FGF1;FGF23;FGFR2;FGF10
20	Signaling By FGFR2 R-HSA-5654738	1972-10-01	2.1896e-05	0.00119005	0	0	5.9262	63.5834	FGF7;FGF9;FGF18;POLR2F;PIK3R1;FGF1;FGF23;POLR2K;FGFR2;FGF10
21	PI3K/AKT Signaling In Cancer R-HSA-2219528	12/105	2.55504e-05	0.00132254	0	0	4.75138	50.2452	FGF7;CREB1;FGF9;ERBB4;FGF18;AKT1;NRG1;PIK3R1;FGF1;FGF23;FGFR2;FGF10
22	Negative Regulation Of FGFR2 Signaling R-HSA-5654727	1934-07-01	2.80522e-05	0.00138603	0	0	9.48908	99.4593	FGF7;FGF9;FGF18;FGF1;FGF23;FGFR2;FGF10
23	IRS-mediated Signaling R-HSA-112399	1947-08-01	3.24835e-05	0.0015352	0	0	7.51737	77.6903	FGF7;FGF9;FGF18;PIK3R1;FGF1;FGF23;FGFR2;FGF10
24	Constitutive Signaling By Aberrant PI3K In Cancer R-HSA-2219530	1978-10-01	4.44891e-05	0.00201499	0	0	5.40163	54.1257	FGF7;FGF9;ERBB4;FGF18;NRG1;PIK3R1;FGF1;FGF23;FGFR2;FGF10
25	FGFR1 Ligand Binding And Activation R-HSA-190242	2023-05-16	4.72238e-05	0.00205329	0	0	16.5879	165.226	FGF9;ANOS1;FGF1;FGF23;FGF10
26	Insulin Receptor Signaling Cascade R-HSA-74751	1953-08-01	7.94868e-05	0.00332316	0	0	6.51304	61.4826	FGF7;FGF9;FGF18;PIK3R1;FGF1;FGF23;FGFR2;FGF10
27	Disease R-HSA-1643685	73/1736	8.53337e-05	0.00343547	0	0	1.68025	15.7421	IFNA7;CCNH;WASL;FGF1;MECP2;IKBKB;ADAMTS4;FGF7;PSMD7;DUSP10;FGF9;KDR;AKT1;RPLP2;THSD7A;IL6R;MAP2K1;AMN;IFNA14;RIPK2;EED;IFNGR2;NRG1;DYNLL1;POMGNT1;TPST2;ADCYAP1;STX1B;HCK;KAT2A;PSMA4;CREB1;PSME3;RBP1;FDX2;DPEP2;SERPING1;ST6GALNAC3;ST6GALNAC4;VAMP2;STX1A;TLR3;TLR2;NOTCH2;BECN1;PRIM1;LHB;WAS;PIK3R1;GNAI1;ADAMTS13;PSMB2;ERBB4;MGAT5;POLR2F;GPC2;GPC4;FGF23;POLR2K;TGFB1;MUC16;HMGA1;ARPC5;QKI;TSHR;MGAT4C…
28	PI-3K cascade:FGFR3 R-HSA-5654710	2023-05-18	8.8591e-05	0.00343923	0	0	14.0345	130.963	FGF9;FGF18;PIK3R1;FGF1;FGF23
29	FGFR2b Ligand Binding And Activation R-HSA-190377	2023-04-10	9.55734e-05	0.00358235	0	0	24.2896	224.816	FGF7;FGF1;FGFR2;FGF10
30	Regulation Of IGF Transport And Uptake By IGFBPs R-HSA-381426	12/123	0.000121674	0.00440865	0	0	3.97719	35.851	IL6;IGFBP2;VWA1;PLG;TNNI3;IGF1;APOB;MSLN;FGF23;FSTL1;CHGB;MEN1
31	PI5P, PP2A And IER3 Regulate PI3K/AKT Signaling R-HSA-6811558	11/106	0.000133516	0.00458179	0	0	4.25521	37.962	FGF7;FGF9;ERBB4;FGF18;AKT1;NRG1;PIK3R1;FGF1;FGF23;FGFR2;FGF10
32	Neurexins And Neuroligins R-HSA-6794361	1957-08-01	0.000134882	0.00458179	0	0	5.98013	53.2896	NLGN3;NLGN1;DBNL;LRRTM3;LRRTM1;NRXN1;STX1A;SHANK1
33	Interleukin-4 And Interleukin-13 Signaling R-HSA-6785807	11/107	0.000145272	0.00478519	0	0	4.21067	37.2092	IL6;IL4R;POU2F1;TGFB1;BCL6;RORC;AKT1;CCL2;PIK3R1;TNF;IL6R
34	PI-3K cascade:FGFR4 R-HSA-5654720	2023-05-20	0.000153324	0.00490186	0	0	12.162	106.818	FGF9;FGF18;PIK3R1;FGF1;FGF23
35	PI-3K cascade:FGFR1 R-HSA-5654689	2023-05-21	0.00019681	0.00586701	0	0	11.4013	97.2901	FGF9;PIK3R1;FGF1;FGF23;FGF10
36	Signaling By FGFR3 In Disease R-HSA-5655332	2023-05-21	0.00019681	0.00586701	0	0	11.4013	97.2901	FGF9;FGF18;PIK3R1;FGF1;FGF23
37	Signaling By Receptor Tyrosine Kinases R-HSA-9006934	28/496	0.000199705	0.00586701	0	0	2.22822	18.9815	FLT1;PLG;PIK3R1;FGF1;FGF7;FGF9;ERBB4;PDGFC;NTF3;KDR;AKT1;POLR2F;FGF23;POLR2K;MAP2K1;ITGA2;NRG1;MEMO1;PTK6;IGF1;NGF;ADCYAP1;CREB1;ADAM12;FGF18;ANOS1;FGFR2;FGF10
38	FGFR1c Ligand Binding And Activation R-HSA-190373	2023-04-12	0.000215812	0.00592156	0	0	18.2154	153.758	FGF9;ANOS1;FGF1;FGF23
39	FGFR3 Mutant Receptor Activation R-HSA-2033514	2023-04-12	0.000215812	0.00592156	0	0	18.2154	153.758	FGF9;FGF18;FGF1;FGF23
40	Downstream TCR Signaling R-HSA-202424	1994-10-01	0.000217905	0.00592156	0	0	4.36914	36.8382	IKBKB;NFKBIA;PSMD7;PSMA4;PSMB2;RIPK2;PSME3;PIK3R1;CD3E;MALT1
41	Diseases Of Signal Transduction By Growth Factor Receptors And Second Messengers R-HSA-5663202	25/424	0.000225675	0.00598315	0	0	2.32831	19.5495	PIK3R1;FGF1;MECP2;FGF7;PSMD7;DUSP10;PSMB2;FGF9;ERBB4;KDR;AKT1;POLR2F;FGF23;POLR2K;MAP2K1;TGFB1;NRG1;QKI;KAT2A;PSMA4;CREB1;PSME3;FGF18;FGFR2;FGF10
42	Negative Regulation Of PI3K/AKT Network R-HSA-199418	11/113	0.00023592	0.00610583	0	0	3.96175	33.0886	FGF7;FGF9;ERBB4;FGF18;AKT1;NRG1;PIK3R1;FGF1;FGF23;FGFR2;FGF10
43	TCR Signaling R-HSA-202403	11/116	0.000296778	0.00737027	0	0	3.84796	31.2552	NFKBIA;IKBKB;PSMD7;PSMA4;PSMB2;RIPK2;PSME3;WAS;PIK3R1;CD3E;MALT1
44	FGFR3 Ligand Binding And Activation R-HSA-190239	2023-04-13	0.000305117	0.00737027	0	0	16.1906	131.06	FGF9;FGF18;FGF1;FGF23
45	Phospholipase C-mediated Cascade; FGFR3 R-HSA-5654227	2023-04-13	0.000305117	0.00737027	0	0	16.1906	131.06	FGF9;FGF18;FGF1;FGF23
46	Signaling By FGFR1 R-HSA-5654736	1949-07-01	0.000316192	0.00747174	0	0	6.09542	49.124	FGF9;FGF18;ANOS1;PIK3R1;FGF1;FGF23;FGF10
47	Innate Immune System R-HSA-168249	47/1035	0.000327492	0.00757412	0	0	1.78987	14.362	IFNA7;FCN3;TNFAIP6;CLEC12A;CLEC10A;WAS;PIK3R1;CTSV;WASL;MALT1;IKBKB;PSMD7;PSMB2;NKIRAS1;PDZD11;CTSK;CD300LB;POLR2F;NLRP1;APOB;POLR2K;AOC1;MAP2K1;IFNA14;DBNL;APAF1;MUC16;RIPK2;KIR2DS4;DEFB115;RNASE6;DEFB136;DEFB112;ARPC5;DYNLL1;MMP8;NFKBIA;HCK;PSMA4;CREB1;PSME3;SEMG1;SERPING1;TLR3;CD44;S100A7;TLR2
48	PIP3 Activates AKT Signaling R-HSA-1257604	18/268	0.000366566	0.0083012	0	0	2.66012	21.0451	EED;NRG1;PIK3R1;FGF1;FGF7;PSMD7;PSMA4;CREB1;RRAGC;PSMB2;FGF9;ERBB4;PSME3;FGF18;AKT1;FGF23;FGFR2;FGF10
49	Downstream Signaling Of Activated FGFR3 R-HSA-5654708	2023-05-24	0.000384579	0.00853138	0	0	9.59959	75.485	FGF9;FGF18;PIK3R1;FGF1;FGF23
50	FGFR4 Ligand Binding And Activation R-HSA-190322	2023-04-14	0.000418112	0.00908975	0	0	14.5708	113.357	FGF9;FGF18;FGF1;FGF23
51	MAPK1/MAPK3 Signaling R-HSA-5684996	18/277	0.000542664	0.0115662	0	0	2.56648	19.2974	MAP2K1;NRG1;PIK3R1;FGF1;FGF7;IL6;PSMD7;PSMA4;DUSP10;PSMB2;FGF9;ERBB4;PSME3;FGF18;IL6R;FGF23;FGFR2;FGF10
52	Phospholipase C-mediated Cascade; FGFR4 R-HSA-5654228	2023-04-15	0.000558081	0.011666	0	0	13.2455	99.222	FGF9;FGF18;FGF1;FGF23
53	Downstream Signaling Of Activated FGFR4 R-HSA-5654716	2023-05-26	0.000569355	0.0116772	0	0	8.68445	64.8815	FGF9;FGF18;PIK3R1;FGF1;FGF23
54	FGFR3b Ligand Binding And Activation R-HSA-190371	2023-03-07	0.000624902	0.0123503	0	0	27.2776	201.252	FGF9;FGF18;FGF1
55	MECP2 Regulates Transcription Of Neuronal Ligands R-HSA-9022702	2023-03-07	0.000624902	0.0123503	0	0	27.2776	201.252	MECP2;CREB1;SST
56	Intracellular Signaling By Second Messengers R-HSA-9006925	19/306	0.000670483	0.0130146	0	0	2.44591	17.8735	EED;NRG1;PIK3R1;FGF1;FGF7;PSMD7;PSMA4;CREB1;RRAGC;PSMB2;FGF9;ERBB4;PSME3;CAMK4;FGF18;AKT1;FGF23;FGFR2;FGF10
57	Phospholipase C-mediated Cascade: FGFR1 R-HSA-5654219	2023-04-16	0.000728367	0.0136506	0	0	12.1411	87.7157	FGF9;FGF1;FGF23;FGF10
58	p75NTR Signals Via NF-kB R-HSA-193639	2023-04-16	0.000728367	0.0136506	0	0	12.1411	87.7157	IKBKB;NFKBIA;RIPK2;NGF
59	Infectious Disease R-HSA-5663205	43/961	0.000788575	0.0145285	0	0	1.75479	12.5384	BECN1;IFNA7;CCNH;LHB;WAS;WASL;GNAI1;IKBKB;PSMD7;PSMB2;MGAT5;AKT1;RPLP2;POLR2F;GPC2;GPC4;IL6R;POLR2K;MAP2K1;IFNA14;TGFB1;RIPK2;EED;IFNGR2;HMGA1;ARPC5;DYNLL1;TSHR;MGAT4C;ADCYAP1;STX1B;HCK;IL6;PSMA4;CREB1;PSME3;ADM2;DPEP2;ST6GALNAC3;ST6GALNAC4;VAMP2;STX1A;TLR2
60	RIP-mediated NFkB Activation Via ZBP1 R-HSA-1810476	2023-04-17	0.000932351	0.0166142	0	0	11.2066	78.1972	IKBKB;NFKBIA;NKIRAS1;TLR3
61	SHC-mediated cascade:FGFR3 R-HSA-5654704	2023-04-17	0.000932351	0.0166142	0	0	11.2066	78.1972	FGF9;FGF18;FGF1;FGF23
62	MAPK Family Signaling Cascades R-HSA-5683057	19/318	0.00105908	0.0185486	0	0	2.34627	16.0728	MAP2K1;NRG1;PIK3R1;FGF1;ETV4;FGF7;IL6;PSMD7;PSMA4;DUSP10;PSMB2;FGF9;ERBB4;PSME3;FGF18;IL6R;FGF23;FGFR2;FGF10
63	Signaling By Insulin Receptor R-HSA-74752	1977-08-01	0.00107504	0.0185486	0	0	4.24238	28.9984	FGF7;FGF9;FGF18;PIK3R1;FGF1;FGF23;FGFR2;FGF10
64	Downstream Signaling Of Activated FGFR1 R-HSA-5654687	2023-05-30	0.00112893	0.0191742	0	0	7.29343	49.4967	FGF9;PIK3R1;FGF1;FGF23;FGF10
65	Post-translational Protein Modification R-HSA-597592	56/1383	0.00144276	0.0232584	0	0	1.58777	10.3859	MSLN;ASGR2;ADAMTS4;PSMD7;MAN1A2;SENP8;THSD7A;CHGB;MEN1;COG8;RIPK2;MUL1;DYNLL1;POMGNT1;KCTD6;TPST2;KAT2A;EID3;PSMA4;CEACAM7;PSME3;PEX5;VWA1;ST6GALNAC3;RAB7B;ST6GALNAC4;BECN1;DCUN1D3;LHB;USP12;LYPD1;DCUN1D2;ABRAXAS2;FSTL1;LYPD8;ADAMTS13;PSMB2;DPH2;MGAT5;TNNI3;APOB;FGF23;TGFB1;PMM1;MUC16;DOHH;MGAT4C;NFKBIA;UBE2W;IL6;VNN2;TNIP1;ALPG;ULBP2;OGT;CUL4B
66	FRS-mediated FGFR3 Signaling R-HSA-5654706	2023-04-19	0.00145499	0.0232584	0	0	9.71136	63.442	FGF9;FGF18;FGF1;FGF23
67	SHC-mediated cascade:FGFR4 R-HSA-5654719	2023-04-19	0.00145499	0.0232584	0	0	9.71136	63.442	FGF9;FGF18;FGF1;FGF23
68	Signaling By FGFR2 IIIa TM R-HSA-8851708	2023-04-19	0.00145499	0.0232584	0	0	9.71136	63.442	POLR2F;FGF1;FGFR2;POLR2K
69	Negative Regulation Of FGFR1 Signaling R-HSA-5654726	1933-05-01	0.00175966	0.0276471	0	0	6.51099	41.2968	FGF9;ANOS1;FGF1;FGF23;FGF10
70	SHC-mediated cascade:FGFR1 R-HSA-5654688	2023-04-20	0.0017804	0.0276471	0	0	9.10393	57.6362	FGF9;FGF1;FGF23;FGF10
71	Signaling By ERBB2 R-HSA-1227986	1949-06-01	0.00193109	0.0292325	0	0	5.09329	31.8314	ERBB4;AKT1;NRG1;MEMO1;PTK6;PIK3R1
72	Activation Of NF-kappaB In B Cells R-HSA-1169091	1966-07-01	0.0019368	0.0292325	0	0	4.33531	27.0815	IKBKB;NFKBIA;PSMD7;PSMA4;PSMB2;PSME3;MALT1
73	MAPK3 (ERK1) Activation R-HSA-110056	2023-03-10	0.00201696	0.0292325	0	0	15.5848	96.7217	IL6;MAP2K1;IL6R
74	Neurotoxicity Of Clostridium Toxins R-HSA-168799	2023-03-10	0.00201696	0.0292325	0	0	15.5848	96.7217	STX1B;STX1A;VAMP2
75	PI3K Events In ERBB4 Signaling R-HSA-1250342	2023-03-10	0.00201696	0.0292325	0	0	15.5848	96.7217	ERBB4;NRG1;PIK3R1
76	FRS-mediated FGFR4 Signaling R-HSA-5654712	2023-04-21	0.00215301	0.0303939	0	0	8.56797	52.6149	FGF9;FGF18;FGF1;FGF23
77	ZBP1(DAI) Mediated Induction Of Type I IFNs R-HSA-1606322	2023-04-21	0.00215301	0.0303939	0	0	8.56797	52.6149	IKBKB;NFKBIA;NKIRAS1;TLR3
78	Post-translational Protein Phosphorylation R-HSA-8957275	9/106	0.00224832	0.0313323	0	0	3.39651	20.7105	IL6;VWA1;TNNI3;APOB;MSLN;FGF23;FSTL1;CHGB;MEN1
79	Metabolism Of Proteins R-HSA-392499	71/1890	0.00245417	0.0337681	0	0	1.47462	8.86244	ACHE;MSLN;ASGR2;ADAMTS4;PSMD7;MAN1A2;SENP8;RPLP2;THSD7A;CHGB;MEN1;COG8;RIPK2;IGFBP2;MUL1;DYNLL1;POMGNT1;KCTD6;TPST2;KAT2A;EID3;PSMA4;CEACAM7;PSME3;PEX5;GAPDHS;VWA1;ST6GALNAC3;RAB7B;EEF1E1;ST6GALNAC4;VAMP2;STX1A;BECN1;DCUN1D3;LHB;USP12;LYPD1;DCUN1D2;MRPL14;MRPL58;PLG;ABRAXAS2;FSTL1;LYPD8;MRPL55;ADAMTS13;PSMB2;DPH2;MGAT5;TNNI3;APOB;FGF23;TGFB1;PMM1;MUC16;IGF1;DOHH;MGAT4C;NFKBIA;UBE2W;GH1;IL6;VNN2;T…
80	Protein-protein Interactions At Synapses R-HSA-6794362	1988-08-01	0.00254147	0.0341492	0	0	3.65698	21.8505	NLGN3;NLGN1;DBNL;LRRTM3;LRRTM1;NRXN1;STX1A;SHANK1
81	FRS-mediated FGFR1 Signaling R-HSA-5654693	2023-04-22	0.00257611	0.0341492	0	0	8.09155	48.2376	FGF9;FGF1;FGF23;FGF10
82	Nephrin Family Interactions R-HSA-373753	2023-04-22	0.00257611	0.0341492	0	0	8.09155	48.2376	KIRREL3;MAGI2;PIK3R1;WASL
83	Signaling By Activated Point Mutants Of FGFR1 R-HSA-1839122	2023-03-11	0.0027182	0.0353056	0	0	13.636	80.5584	FGF9;FGF1;FGF23
84	Antimicrobial Peptides R-HSA-6803157	1989-08-01	0.00272831	0.0353056	0	0	3.61165	21.3234	PDZD11;DEFB115;SEMG1;RNASE6;DEFB136;DEFB112;S100A7;TLR2
85	RAF/MAP Kinase Cascade R-HSA-5673001	16/271	0.0028727	0.0367368	0	0	2.30871	13.5117	MAP2K1;NRG1;PIK3R1;FGF1;FGF7;PSMD7;PSMA4;DUSP10;PSMB2;FGF9;ERBB4;PSME3;FGF18;FGF23;FGFR2;FGF10
86	RAF-independent MAPK1/3 Activation R-HSA-112409	2023-04-23	0.00305291	0.0385874	0	0	7.66529	44.3947	MAP2K1;IL6;DUSP10;IL6R
87	Apoptosis R-HSA-109581	12/178	0.00324897	0.0405934	0	0	2.65189	15.1938	PSMD7;DBNL;PSMA4;UNC5A;APAF1;PSMB2;PSME3;AKT1;TNFRSF10B;BMF;DYNLL1;TP63
88	Interleukin-1 Signaling R-HSA-9020702	9/114	0.00367789	0.0454303	0	0	3.13643	17.581	NFKBIA;IKBKB;MAP2K1;PSMD7;PSMA4;PSMB2;NKIRAS1;RIPK2;PSME3
89	Signaling By FGFR3 R-HSA-5654741	1939-05-01	0.00374067	0.0456866	0	0	5.36034	29.9562	FGF9;FGF18;PIK3R1;FGF1;FGF23

## Sheet: KEGG Brown
Term	Overlap	P.value	Adjusted.P.value	Old.P.value	Old.Adjusted.P.value	Odds.Ratio	Combined.Score	Genes
1	Cytokine-cytokine receptor interaction	31/295	1.06359e-10	2.81852e-08	0	0	4.44637	102.107	IL22;CNTF;IFNA7;CCL4L1;IL20RA;TNF;CCL8;CCL7;CCL3;CCL2;IL6R;TNFRSF4;IFNL3;GDF11;CCL23;IFNA14;IL4R;TGFB1;IFNGR2;TNFRSF18;TNFRSF10B;IFNLR1;NGF;IL17RB;IFNW1;GH1;IL6;IFNE;IL9;TNFSF9;CRLF2
2	PI3K-Akt signaling pathway	31/354	9.16257e-09	1.21404e-06	0	0	3.62302	67.0553	IFNA7;FLT1;PIK3R1;FGF1;IKBKB;TCL1A;FGF7;FGF9;ERBB4;PDGFC;NTF3;KDR;AKT1;IL6R;FGF23;MAP2K1;IFNA14;IL4R;ITGA2;MAGI2;IGF1;NGF;GH1;IL6;CREB1;FGF18;RAF1;MET;FGFR2;TLR2;FGF10
3	Melanoma	13/72	5.55377e-08	4.90583e-06	0	0	8.14331	136.044	MAP2K1;PIK3R1;IGF1;FGF1;FGF7;FGF9;PDGFC;FGF18;AKT1;RAF1;MET;FGF23;FGF10
4	JAK-STAT signaling pathway	19/162	7.92502e-08	5.25033e-06	0	0	4.94578	80.8668	IL22;CNTF;IFNA7;IFNA14;IL4R;IFNGR2;IL20RA;IFNLR1;PIK3R1;IFNW1;GH1;IL6;IFNE;IL9;AKT1;RAF1;IL6R;IFNL3;CRLF2
5	Toll-like receptor signaling pathway	14/104	7.58189e-07	4.0184e-05	0	0	5.75081	81.0423	MAP2K1;IFNA7;IFNA14;CCL4L1;PIK3R1;TNF;NFKBIA;IKBKB;IL6;CTSK;CCL3;AKT1;TLR3;TLR2
6	Rap1 signaling pathway	20/210	1.0896e-06	4.81239e-05	0	0	3.91628	53.7693	MAP2K1;FLT1;MAGI2;PIK3R1;IGF1;FGF1;NGF;GNAI1;FGF7;FGF9;PDGFC;FGF18;KDR;AKT1;PFN4;RAF1;FGF23;MET;FGFR2;FGF10
7	MAPK signaling pathway	24/294	1.54921e-06	5.86487e-05	0	0	3.31898	44.4005	MAP2K1;TGFB1;FLT1;IGF1;FGF1;NGF;TNF;ELK4;IKBKB;FGF7;CACNB3;DUSP10;FGF9;ERBB4;PDGFC;NTF3;FGF18;KDR;AKT1;RAF1;FGF23;MET;FGFR2;FGF10
8	Chagas disease	13/102	3.51147e-06	0.000116317	0	0	5.39003	67.6959	TGFB1;IFNGR2;PIK3R1;CD3E;TNF;GNAI1;NFKBIA;IKBKB;IL6;CCL3;AKT1;CCL2;TLR2
9	Influenza A	17/172	4.1979e-06	0.000123605	0	0	4.06438	50.3208	MAP2K1;IFNA7;IFNA14;APAF1;IFNGR2;TNFRSF10B;PLG;PIK3R1;NXT2;TNF;NFKBIA;IKBKB;IL6;AKT1;CCL2;RAF1;TLR3
10	Ras signaling pathway	20/232	5.06595e-06	0.000134248	0	0	3.50586	42.7469	MAP2K1;PLA2G2D;FLT1;PIK3R1;IGF1;FGF1;NGF;IKBKB;FGF7;FGF9;PDGFC;NTF3;FGF18;KDR;AKT1;RAF1;FGF23;MET;FGFR2;FGF10
11	Hepatitis B	15/162	3.31891e-05	0.000799555	0	0	3.76849	38.8655	MAP2K1;IFNA7;IFNA14;TGFB1;APAF1;PIK3R1;TNF;NFKBIA;IKBKB;IL6;CREB1;AKT1;RAF1;TLR3;TLR2
12	Gastric cancer	14/149	5.13447e-05	0.00109466	0	0	3.82496	37.779	MAP2K1;TGFB1;PIK3R1;FGF1;FGF7;FGF9;FGF18;AKT1;CTNNA3;RAF1;FGF23;MET;FGFR2;FGF10
13	Natural killer cell mediated cytotoxicity	13/131	5.37002e-05	0.00109466	0	0	4.05927	39.9112	MAP2K1;IFNA7;IFNA14;IFNGR2;KIR2DS4;TNFRSF10B;PIK3R1;TNF;NCR3;RAF1;ULBP2;CD244;KIR2DL5A
14	Viral protein interaction with cytokine and cytokine receptor	11/100	7.86079e-05	0.00148794	0	0	4.54348	42.9406	IL6;CCL23;CCL8;CCL7;CCL4L1;IL20RA;CCL3;TNFRSF10B;CCL2;TNF;IL6R
15	Pathways in cancer	30/531	0.000117656	0.00203858	0	0	2.23502	20.2219	NOTCH2;IFNA7;PIK3R1;FGF1;GNAI1;IKBKB;FGF7;FGF9;AKT1;CTNNA3;GSTT2B;IL6R;FGF23;MAP2K1;IFNA14;IL4R;TGFB1;APAF1;IFNGR2;ITGA2;IGF1;F2;NFKBIA;IL6;TRAF4;FGF18;RAF1;MET;FGFR2;FGF10
16	Apoptosis	13/142	0.000123084	0.00203858	0	0	3.71102	33.409	BECN1;MAP2K1;APAF1;TNFRSF10B;PIK3R1;CTSV;NGF;TNF;NFKBIA;IKBKB;CTSK;AKT1;RAF1
17	PD-L1 expression and PD-1 checkpoint pathway in cancer	1989-10-01	0.000138125	0.00215313	0	0	4.64686	41.2983	IKBKB;NFKBIA;MAP2K1;CSNK2A1;IFNGR2;AKT1;PIK3R1;CD3E;RAF1;TLR2
18	Chemokine signaling pathway	15/192	0.000226419	0.00318493	0	0	3.1249	26.2277	MAP2K1;CCL23;CCL4L1;WAS;PIK3R1;GNAI1;NFKBIA;IKBKB;HCK;CCL8;CCL7;CCL3;AKT1;CCL2;RAF1
19	Kaposi sarcoma-associated herpesvirus infection	15/193	0.000239564	0.00318493	0	0	3.10718	25.9036	ATG3;BECN1;IFNA7;MAP2K1;IFNA14;PIK3R1;IKBKB;NFKBIA;HCK;CD200R1;IL6;CREB1;AKT1;RAF1;TLR3
20	cAMP signaling pathway	16/216	0.00026002	0.00318493	0	0	2.95203	24.3683	MAP2K1;LHB;ATP1B4;PIK3R1;GNAI1;TSHR;NFKBIA;ADCYAP1;CREB1;SST;NPY;CAMK4;PDE3A;AKT1;TNNI3;RAF1
21	Cytosolic DNA-sensing pathway	1963-08-01	0.000274584	0.00318493	0	0	5.32611	43.6754	IKBKB;NFKBIA;IFNA7;IL6;IFNA14;CCL4L1;POLR2F;POLR2K
22	Prostate cancer	1997-10-01	0.000282138	0.00318493	0	0	4.21782	34.4728	NFKBIA;IKBKB;MAP2K1;CREB1;PDGFC;AKT1;PIK3R1;IGF1;RAF1;FGFR2
23	Calcium signaling pathway	17/240	0.000286477	0.00318493	0	0	2.81507	22.9649	FLT1;FGF1;NGF;ITPKC;FGF7;FGF9;ASPH;ERBB4;CAMK4;PDGFC;FGF18;KDR;CD38;FGF23;MET;FGFR2;FGF10
24	Regulation of actin cytoskeleton	16/218	0.000288447	0.00318493	0	0	2.9225	23.8213	MAP2K1;ITGA2;PIK3R1;WASL;ARPC5;F2;FGF1;FGF7;FGF9;PDGFC;FGF18;PFN4;RAF1;FGF23;FGFR2;FGF10
25	Inflammatory bowel disease	1965-08-01	0.000341455	0.00361942	0	0	5.1387	41.0186	IL22;IL6;IL4R;TGFB1;IFNGR2;RORC;TNF;TLR2
26	Human cytomegalovirus infection	16/225	0.000410146	0.00418033	0	0	2.82359	22.0212	IFNA7;MAP2K1;IFNA14;CCL4L1;PIK3R1;TNF;GNAI1;IKBKB;NFKBIA;IL6;CREB1;CCL3;AKT1;CCL2;RAF1;IL6R
27	Proteoglycans in cancer	15/205	0.000456537	0.00448082	0	0	2.90913	22.3765	MAP2K1;TGFB1;CAV3;ITGA2;PIK3R1;IGF1;TNF;ERBB4;KDR;PDCD4;AKT1;RAF1;MET;CD44;TLR2
28	T cell receptor signaling pathway	10/104	0.000495448	0.00468906	0	0	3.90232	29.6969	NFKBIA;IKBKB;MAP2K1;AKT1;CTLA4;PIK3R1;RAF1;CD3E;TNF;MALT1
29	Th17 cell differentiation	10/107	0.000620943	0.00551231	0	0	3.78104	27.9203	NFKBIA;IKBKB;IL22;IL6;IL4R;TGFB1;IFNGR2;RORC;CD3E;IL6R
30	Breast cancer	12/147	0.00063468	0.00551231	0	0	3.26608	24.0461	NOTCH2;FGF7;MAP2K1;FGF9;FGF18;AKT1;PIK3R1;IGF1;FGF1;RAF1;FGF23;FGF10
31	Osteoclast differentiation	11/127	0.000644836	0.00551231	0	0	3.48109	25.5739	NFKBIA;IKBKB;MAP2K1;TGFB1;CREB1;CTSK;IFNGR2;CAMK4;AKT1;PIK3R1;TNF
32	Lipid and atherosclerosis	15/215	0.000749116	0.00620362	0	0	2.76224	19.8788	IFNA7;IFNA14;POU2F1;APAF1;TNFRSF10B;PIK3R1;TNF;IKBKB;NFKBIA;IL6;CCL3;AKT1;CCL2;APOB;TLR2
33	Rheumatoid arthritis	1993-09-01	0.000894477	0.00718292	0	0	3.92479	27.5492	IL6;FLT1;TGFB1;CTSK;CCL3;CTLA4;CCL2;TNF;TLR2
34	IL-17 signaling pathway	1994-09-01	0.000966114	0.00753001	0	0	3.87842	26.9249	IKBKB;NFKBIA;IL6;TRAF4;CCL7;CCL2;TNF;IL17RB;S100A7
35	Hepatitis C	12/157	0.00113235	0.00857347	0	0	3.03926	20.6167	NFKBIA;IKBKB;MAP2K1;IFNA7;IFNA14;APAF1;PSME3;AKT1;PIK3R1;RAF1;TNF;TLR3
36	Tuberculosis	13/180	0.00120728	0.00865033	0	0	2.86096	19.2239	IFNA7;IFNA14;TGFB1;APAF1;RIPK2;IFNGR2;TNF;MALT1;IL6;CREB1;AKT1;RAF1;TLR2
37	Yersinia infection	11/137	0.00120778	0.00865033	0	0	3.20316	21.5219	NFKBIA;IKBKB;MAP2K1;IL6;WAS;AKT1;CCL2;PIK3R1;ARPC5;WASL;TNF
38	Measles	11/139	0.00135859	0.00936263	0	0	3.15278	20.8125	NFKBIA;IKBKB;IL6;IFNA7;IFNA14;CSNK2A1;APAF1;AKT1;PIK3R1;CD3E;TLR2
39	Hematopoietic cell lineage	1999-09-01	0.00139741	0.00936263	0	0	3.662	24.0709	IL6;IL4R;CD5;ITGA2;CD38;CD3E;TNF;IL6R;CD44
40	Neurotrophin signaling pathway	10/119	0.00141323	0.00936263	0	0	3.3627	22.0656	NFKBIA;IKBKB;MAP2K1;RIPK2;CAMK4;NTF3;AKT1;PIK3R1;RAF1;NGF
41	Malaria	1950-06-01	0.00214543	0.0138668	0	0	4.97727	30.5824	IL6;TGFB1;CCL2;TNF;MET;TLR2
42	Central carbon metabolism in cancer	1970-07-01	0.00271969	0.0167609	0	0	4.05922	23.9788	MAP2K1;AKT1;PIK3R1;RAF1;MET;FGFR2;GLS
43	RIG-I-like receptor signaling pathway	1970-07-01	0.00271969	0.0167609	0	0	4.05922	23.9788	IKBKB;NFKBIA;IFNA7;IFNA14;IFNE;TNF;IFNW1
44	Shigellosis	15/246	0.0028322	0.0169726	0	0	2.3877	14.0079	BECN1;RIPK2;BNIP3;PIK3R1;WASL;ARPC5;TNF;MALT1;IKBKB;NFKBIA;RRAGC;TNIP1;AKT1;PFN4;CD44
45	FoxO signaling pathway	10/131	0.00288214	0.0169726	0	0	3.02733	17.7075	IKBKB;MAP2K1;IL6;TGFB1;BCL6;BNIP3;AKT1;PIK3R1;IGF1;RAF1
46	Salmonella infection	15/249	0.00317521	0.018292	0	0	2.35672	13.5568	MAP2K1;RIPK2;TNFRSF10B;WASL;ARPC5;DYNLL1;TNF;IKBKB;NFKBIA;IL6;AKT1;PFN4;RAB7B;RAF1;TLR2
47	TNF signaling pathway	9/112	0.00326745	0.0184229	0	0	3.19766	18.3026	NFKBIA;IKBKB;MAP2K1;IL6;CREB1;AKT1;CCL2;PIK3R1;TNF
48	Epstein-Barr virus infection	13/202	0.00333969	0.0184379	0	0	2.52506	14.3976	IFNA7;IFNA14;APAF1;PIK3R1;CD3E;TNF;IKBKB;NFKBIA;IL6;PSMD7;AKT1;CD44;TLR2
49	Autophagy	10/137	0.00397583	0.0215019	0	0	2.88341	15.9381	ATG3;BECN1;MAP2K1;RRAGC;BNIP3;AKT1;PIK3R1;NRBF2;RAF1;RAB7B
50	Legionellosis	1957-06-01	0.00418463	0.0221786	0	0	4.29257	23.5076	NFKBIA;IL6;APAF1;BNIP3;TNF;TLR2
51	Chronic myeloid leukemia	1976-07-01	0.00432301	0.0224627	0	0	3.7051	20.1698	IKBKB;NFKBIA;MAP2K1;TGFB1;AKT1;PIK3R1;RAF1
52	Growth hormone synthesis, secretion and action	9/119	0.00488167	0.0248777	0	0	2.99309	15.93	GH1;MAP2K1;CREB1;SST;AKT1;PIK3R1;IGF1;RAF1;GNAI1
53	Human immunodeficiency virus 1 infection	13/212	0.00501501	0.0250751	0	0	2.39693	12.6925	IFNA7;MAP2K1;IFNA14;PIK3R1;CD3E;TNF;GNAI1;IKBKB;NFKBIA;AKT1;RAF1;TLR2;CUL4B
54	B cell receptor signaling pathway	1981-07-01	0.00613373	0.0301007	0	0	3.45386	17.5938	IKBKB;NFKBIA;MAP2K1;AKT1;PIK3R1;RAF1;MALT1
55	C-type lectin receptor signaling pathway	8/104	0.00702883	0.0338662	0	0	3.04497	15.0961	NFKBIA;IKBKB;IL6;AKT1;PIK3R1;RAF1;TNF;MALT1
56	Relaxin signaling pathway	9/129	0.00818761	0.0387449	0	0	2.74225	13.1769	NFKBIA;MAP2K1;TGFB1;CREB1;AKT1;PIK3R1;RAF1;INSL5;GNAI1
57	Focal adhesion	12/201	0.00842406	0.0391645	0	0	2.32639	11.1124	MAP2K1;FLT1;CAV3;ITGA2;PDGFC;KDR;ZYX;AKT1;PIK3R1;IGF1;RAF1;MET
58	Insulin resistance	8/108	0.008759	0.0400196	0	0	2.92257	13.8462	NFKBIA;IKBKB;IL6;CREB1;AKT1;PIK3R1;TNF;OGT
59	Cardiac muscle contraction	1987-07-01	0.00899062	0.0403816	0	0	3.19383	15.048	MYL4;CACNB3;COX7A2L;ASPH;ATP1B4;TNNI3;COX5B
60	HIF-1 signaling pathway	8/109	0.00923731	0.0407981	0	0	2.89348	13.5545	MAP2K1;IL6;FLT1;IFNGR2;AKT1;PIK3R1;IGF1;IL6R
61	Nitrogen metabolism	2023-03-17	0.00993692	0.0424723	0	0	7.78959	35.9217	CA12;CA7;CA8
62	Phenylalanine metabolism	2023-03-17	0.00993692	0.0424723	0	0	7.78959	35.9217	ALDH3A1;DDC;AOC2
63	Coronavirus disease	13/232	0.0103579	0.042674	0	0	2.17577	9.94327	IFNA7;IFNA14;PIK3R1;F2;TNF;IKBKB;NFKBIA;IL6;RPLP2;CCL2;IL6R;TLR3;TLR2
64	Axon guidance	11/182	0.0104449	0.042674	0	0	2.35473	10.7414	EPHA7;UNC5A;RYK;SEMA4B;UNC5D;PIK3R1;RAF1;RHOD;MET;EPHA3;GNAI1
65	Renal cell carcinoma	1969-06-01	0.0105656	0.042674	0	0	3.47279	15.8017	MAP2K1;TGFB1;AKT1;PIK3R1;RAF1;MET
66	Hypertrophic cardiomyopathy	1990-07-01	0.0107377	0.042674	0	0	3.07792	13.9552	CACNB3;IL6;TGFB1;ITGA2;TNNI3;IGF1;TNF
67	Toxoplasmosis	8/112	0.0107893	0.042674	0	0	2.80958	12.7252	NFKBIA;IKBKB;TGFB1;IFNGR2;AKT1;TNF;GNAI1;TLR2
68	SNARE interactions in vesicular transport	1933-04-01	0.0114215	0.0445103	0	0	5.0195	22.4485	STX1B;VAMP7;STX1A;VAMP2
69	Small cell lung cancer	1992-07-01	0.0120316	0.0457015	0	0	3.00518	13.2836	IKBKB;NFKBIA;APAF1;TRAF4;ITGA2;AKT1;PIK3R1
70	Adherens junction	1971-06-01	0.0120721	0.0457015	0	0	3.36559	14.8653	CSNK2A1;WAS;CTNNA3;WASL;NECTIN4;MET
71	Chemical carcinogenesis	13/239	0.0130273	0.048623	0	0	2.10761	9.14852	NOTCH2;MAP2K1;PIK3R1;GNAI1;FGF7;CREB1;FGF9;BCL6;FGF18;AKT1;RAF1;GSTT2B;FGF10

## Sheet: Magenta module
seq	geneSymbol	Target	moduleColor
seq.21703.31	ACVR1	Activin RIA	magenta
seq.20388.8	TSR2	Pre-rRNA-processing protein TSR2 homolog	magenta
seq.10800.15	SERPINH1	Serpin H1	magenta
seq.25917.12	HEXA	Beta-hexosaminidase alpha chain	magenta
seq.11201.19	PUS1	tRNA pseudouridine synthase A; mitochondrial	magenta
seq.23302.19	AKT1S1	Proline-rich AKT1 substrate 1	magenta
seq.6955.68	SNX1	Sorting nexin-1	magenta
seq.12933.17	ENOX1	Ecto-NOX disulfide-thiol exchanger 1	magenta
seq.25251.6	ENPP3	Ectonucleotide pyrophosphatase/phosphodiesterase family member 3	magenta
seq.6259.60	TNC	Tenascin	magenta
seq.10675.223	TMX2	Thioredoxin-related transmembrane protein 2	magenta
seq.23519.91	TMEM221	Transmembrane protein 221	magenta
seq.12945.33	RAB18	Ras-related protein Rab-18	magenta
seq.12480.9	OTUD5	OTU domain-containing protein 5	magenta
seq.7943.16	CUZD1	CUB and zona pellucida-like domain-containing protein 1	magenta
seq.23321.42	INO80E	Coiled-coil domain-containing protein 95	magenta
seq.6351.55	CD79B	B-cell antigen receptor complex-associated protein beta chain	magenta
seq.9773.15	RNF149	E3 ubiquitin-protein ligase RNF149	magenta
seq.6915.2	CD164L2	CD164 sialomucin-like 2 protein	magenta
seq.12391.27	PDZD7	PDZ domain-containing protein 7	magenta
seq.23390.6	CCDC107	Coiled-coil domain-containing protein 107	magenta
seq.12986.12	LIN7C	Protein lin-7 homolog C	magenta
seq.12382.2	DDX58	Probable ATP-dependent RNA helicase DDX58	magenta
seq.16754.40	CASK	Peripheral plasma membrane protein CASK	magenta
seq.21368.46	POLR3K	DNA-directed RNA polymerase III subunit RPC10	magenta
seq.9507.55	FGFBP1	Fibroblast growth factor-binding protein 1	magenta
seq.14060.67	NCF4	Neutrophil cytosol factor 4	magenta
seq.21160.4	CHMP6	Charged multivesicular body protein 6	magenta
seq.9374.24	NNAT	Neuronatin	magenta
seq.9607.39	PRR27	Proline-rich protein 27	magenta
seq.16587.1	CSN2	Beta-casein	magenta
seq.21574.106	S100A7A	S100 calcium-binding protein A15	magenta
seq.16021.30	CDH8	Cadherin-8	magenta
seq.21975.22	ICA1	Islet cell autoantigen 1	magenta
seq.18286.3	ZWINT	ZW10 interactor	magenta
seq.23303.131	TXNDC9	Thioredoxin domain-containing protein 9	magenta
seq.23551.15	TADA3	Transcriptional adapter 3	magenta
seq.10546.2	TSPEAR	Thrombospondin-type laminin G domain and EAR repeat-containing protein	magenta
seq.9339.204	FKBP2	Peptidyl-prolyl cis-trans isomerase FKBP2	magenta
seq.12692.56	DOT1L	Histone-lysine N-methyltransferase; H3 lysine-79 specific	magenta
seq.18311.44	DCTN6	Dynactin subunit 6	magenta
seq.12620.3	SEPTIN11	Septin-11	magenta
seq.17516.7	RAB3A	Ras-related protein Rab-3A	magenta
seq.6963.82	SELPLG	P-selectin glycoprotein ligand 1:Cytoplasmic domain	magenta
seq.7011.8	KCNIP4	Kv channel-interacting protein 4	magenta
seq.22776.40	NR0B2	Nuclear receptor 0B2	magenta
seq.18410.26	ARL14	ADP-ribosylation factor-like protein 14	magenta
seq.2719.3	CSF3R	Granulocyte colony-stimulating factor receptor	magenta
seq.6395.58	GPHA2	Glycoprotein hormone alpha-2	magenta
seq.15579.26	ENPP6	Ectonucleotide pyrophosphatase/phosphodiesterase family member 6	magenta
seq.10426.21	GOSR2	Golgi SNAP receptor complex member 2	magenta
seq.22980.37	HOMER1	Homer protein homolog 1	magenta
seq.8990.42	ATP1B3	Sodium/potassium-transporting ATPase subunit beta-3	magenta
seq.10044.12	WNT10A	Protein Wnt-10a	magenta
seq.20159.1	NRN1L	Neuritin-like protein	magenta
seq.14757.144	FGF8	Fibroblast growth factor 8 isoform B	magenta
seq.7241.12	CD247	T-cell surface glycoprotein CD3 zeta chain	magenta
seq.16049.43	OLR1	Oxidized low-density lipoprotein receptor 1	magenta
seq.21114.18	DNAJC12	DnaJ homolog subfamily C member 12	magenta
seq.9779.63	HERPUD2	Homocysteine-responsive endoplasmic reticulum-resident ubiquitin-like domain member 2 protein	magenta
seq.6611.8	POGLUT2	KDEL motif-containing protein 1	magenta
seq.13068.139	CCS	Copper chaperone for superoxide dismutase	magenta
seq.8071.114	PCDHB7	Protocadherin beta-7	magenta
seq.9025.5	AHSP	Alpha-hemoglobin-stabilizing protein	magenta
seq.10511.10	COL6A3	Collagen alpha-3(VI) chain:isoform 3	magenta
seq.9896.21	FOXG1	Forkhead box protein G1	magenta
seq.21464.2	BIRC2	Baculoviral IAP repeat-containing protein 2	magenta
seq.7762.30	SNN	Stannin	magenta
seq.9536.16	EDDM3A	Epididymal secretory protein E3-alpha	magenta
seq.7884.15	DDR2	Discoidin domain-containing receptor 2	magenta
seq.23534.27	RTF2	Protein RTF2 homolog	magenta
seq.12500.88	UBA2	SUMO-activating enzyme subunit 2	magenta
seq.9898.161	ARID1A	AT-rich interactive domain-containing protein 1A	magenta
seq.21426.88	CPTP	Ceramide-1-phosphate transfer protein	magenta
seq.8017.23	FOXRED1	FAD-dependent oxidoreductase domain-containing protein 1	magenta
seq.9856.22	DHPS	Deoxyhypusine synthase	magenta
seq.23560.154	CEP41	Centrosomal protein of 41 kDa	magenta
seq.10734.339	GAL3ST2	Galactose-3-O-sulfotransferase 2	magenta
seq.13507.51	TRADD	Tumor necrosis factor receptor type 1-associated DEATH domain protein	magenta
seq.23530.3	TMOD4	Tropomodulin-4	magenta
seq.10535.25	COX6A2	Cytochrome c oxidase subunit 6A2; mitochondrial	magenta
seq.13727.44	SPOP	Speckle-type POZ protein	magenta
seq.14284.23	EIF2AK4	eIF-2-alpha kinase GCN2	magenta
seq.9894.13	MYO6	Unconventional myosin-VI	magenta
seq.22857.5	KCTD7	BTB/POZ domain-containing protein KCTD7	magenta
seq.10670.26	SEMA3E	Semaphorin-3E	magenta
seq.18432.32	RALB	Ras-related protein Ral-B	magenta
seq.10554.23	GLB1	Beta-galactosidase	magenta
seq.9916.146	LRRC4B	Leucine-rich repeat-containing protein 4B:Extracellular domain	magenta
seq.10470.34	TXNDC11	Thioredoxin domain-containing protein 11:C-term	magenta
seq.12034.28	CAP1	Adenylyl cyclase-associated protein 1	magenta
seq.19112.2	TCEAL3	Transcription elongation factor A protein-like 3	magenta
seq.11654.77	NRSN1	Neurensin-1	magenta
seq.14687.6	PLIN3	Perilipin-3	magenta
seq.7081.2	BTN3A1	Butyrophilin subfamily 3 member A1	magenta
seq.23362.26	NT5C1A	Cytosolic 5'-nucleotidase 1A	magenta
seq.9378.6	FIBCD1	Fibrinogen C domain-containing protein 1	magenta
seq.25244.9	HECTD3	Probable E3 ubiquitin-protein ligase HECTD3	magenta
seq.23556.4	VGLL4	Transcription cofactor vestigial-like protein 4	magenta
seq.5727.35	B3GLCT	Beta-1;3-glucosyltransferase	magenta
seq.16588.10	HSPA5	78 kDa glucose-regulated protein	magenta
seq.17677.47	CD160	CD160 antigen	magenta
seq.7155.46	C4BPB	C4b-binding protein beta chain	magenta
seq.21415.212	MAP3K3	Mitogen-activated protein kinase kinase kinase 3	magenta
seq.9745.20	EIF4E2	Eukaryotic translation initiation factor 4E type 2	magenta
seq.16299.13	TIGIT	T-cell immunoreceptor with Ig and ITIM domains	magenta
seq.9175.48	DSCAM	Down syndrome cell adhesion molecule	magenta
seq.23304.1	NIPSNAP3B	Protein NipSnap homolog 3B	magenta
seq.7191.32	SLMAP	Sarcolemmal membrane-associated protein	magenta
seq.12623.84	JARID2	Protein Jumonji	magenta
seq.23949.12	ITGB1	CD29	magenta
seq.12538.19	RGS7	Regulator of G-protein signaling 7	magenta
seq.25422.58	RPP40	Ribonuclease P protein subunit p40	magenta
seq.21314.11	UBA5	Ubiquitin-like modifier-activating enzyme 5	magenta
seq.9328.55	MICB	MHC class I polypeptide-related sequence B	magenta
seq.19338.3	LZIC	Protein LZIC	magenta
seq.9755.19	DBNL	Drebrin-like protein	magenta
seq.25880.14	ALOX5	5-Lipoxygenase	magenta
seq.23546.9	HAGHL	Hydroxyacylglutathione hydrolase-like protein	magenta
seq.16837.20	CFLAR	CASP8 and FADD-like apoptosis regulator	magenta
seq.14134.49	AMIGO2	Amphoterin-induced protein 2	magenta
seq.9012.1	PRPF6	Pre-mRNA-processing factor 6:region 1	magenta
seq.23664.17	RTKN	Rhotekin	magenta
seq.20110.25	JPT2	Hematological and neurological expressed 1-like protein	magenta
seq.9322.15	RCN1	Reticulocalbin-1	magenta
seq.25123.198	APEX2	DNA-(apurinic or apyrimidinic site) lyase 2	magenta
seq.21000.40	POLR2J2	DNA-directed RNA polymerase II subunit RPB11-b1	magenta
seq.5753.21	TAFA1	Protein FAM19A1	magenta
seq.10814.7	CD1A	T-cell surface glycoprotein CD1a	magenta
seq.13706.12	IL12RB1	Interleukin-12 receptor subunit beta-1	magenta
seq.23704.11	C2CD2L	Transmembrane protein 24	magenta
seq.8402.22	CYTL1	Cytokine-like protein 1	magenta
seq.18213.30	UBE2F	NEDD8-conjugating enzyme UBE2F	magenta
seq.13683.18	CLCNKB	Chloride channel protein ClC-Kb	magenta
seq.24900.46	VPS9D1	VPS9 domain-containing protein 1	magenta
seq.23288.28	LRRC20	Leucine-rich repeat-containing protein 20	magenta
seq.21121.31	UBA3	NEDD8-activating enzyme E1 catalytic subunit	magenta
seq.9900.36	NEFH	Neurofilament heavy polypeptide	magenta
seq.21523.71	ILKAP	Integrin-linked kinase-associated serine/threonine phosphatase 2C	magenta
seq.20071.53	NFKBIE	I-kappa-B-epsilon	magenta
seq.18332.17	CPLX1	Complexin-1	magenta
seq.16612.28	SDC3	Syndecan-3	magenta
seq.23273.42	C22orf23	UPF0193 protein EVG1	magenta
seq.10485.56	MAGEA4	Melanoma-associated antigen 4	magenta
seq.7225.51	MMGT1	Membrane magnesium transporter 1	magenta
seq.20068.61	GAGE12F	G antigen 12F	magenta
seq.10600.24	CLGN	Calmegin	magenta
seq.22472.4	TCF12	Transcription factor 12	magenta
seq.20127.102	HEPH	Hephaestin	magenta
seq.2752.62	GDF5	Growth/differentiation factor 5	magenta
seq.6366.38	TXNDC15	Thioredoxin domain-containing protein 15	magenta
seq.10342.55	PIAS4	E3 SUMO-protein ligase PIAS4	magenta
seq.23616.4	PADI1	Protein-arginine deiminase type-1	magenta
seq.23399.35	NUP35	Nucleoporin NUP53	magenta
seq.9930.48	GABBR2	Gamma-aminobutyric acid type B receptor subunit 2:Cytoplasmic domain	magenta
seq.9532.5	WBP1L	WW domain binding protein 1-like	magenta
seq.20543.19	DEFB127	Beta-defensin 127	magenta
seq.19159.9	POLD4	DNA polymerase delta subunit 4	magenta
seq.17455.42	FOLR1	Folate receptor alpha	magenta
seq.24977.18	VILL	Villin-like protein	magenta
seq.5739.75	KRTDAP	Keratinocyte differentiation-associated protein	magenta
seq.20545.17	MFAP3	Microfibril-associated glycoprotein 3	magenta
seq.10035.6	DUSP4	Dual specificity protein phosphatase 4	magenta
seq.21693.14	CDH13	Cadherin-13	magenta
seq.20563.48	TLR10	Toll-like receptor 10	magenta
seq.13613.23	AK5	Adenylate kinase isoenzyme 5	magenta
seq.10430.31	SLC3A2	4F2 cell-surface antigen heavy chain:Cytoplasmic domain	magenta
seq.15295.81	IGF2	Insulin-like growth factor II:Mature	magenta
seq.10424.31	NPDC1	Neural proliferation differentiation and control protein 1	magenta
seq.9880.33	TDO2	Tryptophan 2;3-dioxygenase	magenta
seq.10819.108	FBLN1	Fibulin-1	magenta
seq.24299.1	CEACAM16	Carcinoembryonic antigen-related cell adhesion molecule 16	magenta
seq.13726.4	CD80	T-lymphocyte activation antigen CD80	magenta
seq.10975.59	MUCL1	Mucin-like protein 1	magenta
seq.20518.11	TNFRSF25	Tumor necrosis factor receptor superfamily member 25	magenta
seq.21444.40	KLK2	Kallikrein 2	magenta
seq.21355.4	USF1	Upstream stimulatory factor 1	magenta
seq.10580.14	SFTA2	Surfactant-associated protein 2	magenta
seq.9974.8	DLL3	Delta-like protein 3	magenta
seq.9218.7	FAS	Tumor necrosis factor receptor superfamily member 6	magenta
seq.8067.21	KCNE3	Potassium voltage-gated channel subfamily E member 3	magenta
seq.14696.45	TPSB2	Tryptase beta-2	magenta
seq.9064.12	RNF215	RING finger protein 215:Cytoplasmic domain	magenta
seq.8601.167	LRP1	Low-density lipoprotein receptor-related protein 1; soluble:Cytoplasmic domain	magenta
seq.17699.43	TIMELESS	Protein timeless homolog	magenta
seq.6521.35	NPTX2	Neuronal pentraxin-2	magenta
seq.23255.7	RAB33A	Ras-related protein Rab-33A	magenta
seq.10894.25	SCGN	Secretagogin	magenta
seq.23607.1	C16orf71	Uncharacterized protein C16orf71	magenta
seq.22019.21	SH2B3	SH2B adapter protein 3	magenta
seq.8385.248	HGFAC	Hepatocyte growth factor activator	magenta
seq.10589.7	RAET1L	Retinoic acid early transcript 1L protein	magenta
seq.6555.58	STOML2	Stomatin-like protein 2; mitochondrial	magenta
seq.11162.37	EQTN	Equatorin	magenta
seq.6969.14	WFDC5	WAP four-disulfide core domain protein 5	magenta
seq.14186.13	RFFL	E3 ubiquitin-protein ligase rififylin	magenta
seq.13658.31	PDGFC	Platelet-derived growth factor C	magenta
seq.20464.7	KHDC1L	Putative KHDC1-like protein	magenta
seq.25954.3	PTPRN	Receptor-type tyrosine-protein phosphatase-like N	magenta
seq.6549.60	VSTM2L	V-set and transmembrane domain-containing protein 2-like protein	magenta
seq.20946.41	GTSF1	Gametocyte-specific factor 1	magenta
seq.13742.66	IL22	Interleukin-22	magenta
seq.15698.6	TXLNA	Alpha-taxilin	magenta
seq.5128.53	SLAMF6	SLAM family member 6	magenta
seq.22560.1	EVI2A	Protein EVI2A	magenta
seq.8070.88	DLG4	Disks large homolog 4	magenta
seq.9955.40	RNF148	RING finger protein 148:region 2	magenta
seq.10672.75	SFTPB	Pulmonary surfactant-associated protein B	magenta
seq.21359.17	NREP	Neuronal regeneration-related protein	magenta
seq.13088.397	BTC	Betacellulin	magenta
seq.11071.1	IL5	Interleukin-5	magenta
seq.22801.83	TERB2	Telomere repeats-binding bouquet formation protein 2	magenta
seq.12818.159	SLC14A2	Urea transporter 2	magenta
seq.7163.26	LACRT	Extracellular glycoprotein lacritin	magenta
seq.14008.22	DCP1A	mRNA-decapping enzyme 1A	magenta
seq.10460.1	CHIT1	Chitotriosidase-1	magenta
seq.10752.8	CDYL2	Chromodomain Y-like protein 2	magenta
seq.20967.137	PSMG4	Proteasome assembly chaperone 4	magenta
seq.12576.21	MAGEA3	Melanoma-associated antigen 3	magenta
seq.10708.3	GNRH2	Progonadoliberin-2	magenta
seq.4973.18	BIRC3	Baculoviral IAP repeat-containing protein 3	magenta
seq.6553.68	CFAP45	Cilia- and flagella-associated protein 45	magenta
seq.6230.56	CER1	Cerberus	magenta

## Sheet: Hallmark Magenta
	Term	Overlap	P.value	Adjusted.P.value	Old.P.value	Old.Adjusted.P.value	Odds.Ratio	Combined.Score	Genes
1	TNF-alpha Signaling via NF-kB	10/200	8.63409e-05	0.00353998	0	0	4.83988	45.2878	DUSP4;SNN;DDX58;CD80;TNC;OLR1;CFLAR;NFKBIE;BIRC2;BIRC3
2	Epithelial Mesenchymal Transition	7/200	0.00728347	0.149311	0	0	3.28843	16.1861	ITGB1;LRP1;SERPINH1;TNC;FAS;COL6A3;FBLN1
3	IL-6/JAK/STAT3 Signaling	4/87	0.0163045	0.222828	0	0	4.33383	17.8394	CSF3R;PDGFC;FAS;IL12RB1
4	Complement	6/200	0.0249267	0.255499	0	0	2.79106	10.3041	HSPA5;LRP1;OLR1;CDH13;C4BPB;SH2B3
5	Apical Junction	5/200	0.0736929	0.43163	0	0	2.30322	6.00646	CAP1;ITGB1;SDC3;AMIGO2;CDH8
6	Xenobiotic Metabolism	5/200	0.0736929	0.43163	0	0	2.30322	6.00646	TDO2;DHPS;FAS;FBLN1;HGFAC
7	Allograft Rejection	5/200	0.0736929	0.43163	0	0	2.30322	6.00646	CD80;NCF4;FAS;CD247;IL12RB1
8	Apoptosis	4/161	0.106057	0.543543	0	0	2.28252	5.12147	FAS;CFLAR;NEFH;BIRC3
9	Unfolded Protein Response	3/113	0.132345	0.602905	0	0	2.43806	4.93059	HSPA5;GOSR2;DCP1A
10	Myogenesis	4/200	0.184929	0.631842	0	0	1.82471	3.07972	ITGB1;COL6A3;CDH13;COX6A2
11	Glycolysis	4/200	0.184929	0.631842	0	0	1.82471	3.07972	HOMER1;HSPA5;SDC3;POLR3K
12	KRAS Signaling Up	4/200	0.184929	0.631842	0	0	1.82471	3.07972	BTC;IGF2;NR0B2;BIRC3
13	UV Response Up	3/158	0.258518	0.726355	0	0	1.72628	2.33529	DLG4;C4BPB;NPTX2
14	Protein Secretion	2/96	0.290312	0.726355	0	0	1.89496	2.34369	GOSR2;ICA1
15	PI3K/AKT/mTOR Signaling	2/105	0.327274	0.726355	0	0	1.72859	1.93077	RALB;AKT1S1
16	Angiogenesis	1/36	0.332362	0.726355	0	0	2.5408	2.79877	OLR1
17	Pancreas Beta Cells	1/40	0.361699	0.726355	0	0	2.27974	2.31837	SCGN
18	Hypoxia	3/200	0.385956	0.726355	0	0	1.35533	1.29032	HSPA5;SDC3;HEXA
19	mTORC1 Signaling	3/200	0.385956	0.726355	0	0	1.35533	1.29032	FKBP2;HSPA5;SERPINH1
20	p53 Pathway	3/200	0.385956	0.726355	0	0	1.35533	1.29032	FAS;CDH13;SLC3A2
21	KRAS Signaling Dn	3/200	0.385956	0.726355	0	0	1.35533	1.29032	SNN;IL5;CD80
22	Apical Surface	1/44	0.389751	0.726355	0	0	2.06725	1.94786	CD160
23	Spermatogenesis	2/135	0.445438	0.726864	0	0	1.33664	1.08094	NEFH;CLGN
24	TGF-beta Signaling	1/54	0.454629	0.726864	0	0	1.67636	1.32143	ACVR1
25	Coagulation	2/138	0.456646	0.726864	0	0	1.30696	1.02446	LRP1;OLR1
26	Myc Targets V2	1/58	0.478614	0.726864	0	0	1.5584	1.14832	PUS1
27	UV Response Dn	2/144	0.478666	0.726864	0	0	1.25135	0.921937	ICA1;SPOP
28	DNA Repair	2/150	0.500136	0.732342	0	0	1.20026	0.831629	POLD4;ZWINT
29	IL-2/STAT5 Signaling	2/199	0.653112	0.831294	0	0	0.899465	0.383178	CD79B;PUS1
30	Estrogen Response Late	2/200	0.655811	0.831294	0	0	0.894876	0.377533	DNAJC12;MICB
31	Interferon Gamma Response	2/200	0.655811	0.831294	0	0	0.894876	0.377533	DDX58;FAS
32	Inflammatory Response	2/200	0.655811	0.831294	0	0	0.894876	0.377533	CSF3R;OLR1
33	Androgen Response	1/100	0.675042	0.831294	0	0	0.89535	0.351855	KLK2
34	Pperoxisome	1/104	0.689366	0.831294	0	0	0.860404	0.320055	DLG4
35	Bile Acid Metabolism	1/112	0.716155	0.838925	0	0	0.798068	0.266442	NR0B2
36	Fatty Acid Metabolism	1/158	0.831129	0.895001	0	0	0.56292	0.104124	TDO2
37	Adipogenesis	1/200	0.895001	0.895001	0	0	0.443162	0.04916	ATP1B3
38	Estrogen Response Early	1/200	0.895001	0.895001	0	0	0.443162	0.04916	MICB
39	E2F Targets	1/200	0.895001	0.895001	0	0	0.443162	0.04916	TIMELESS
40	Myc Targets V1	1/200	0.895001	0.895001	0	0	0.443162	0.04916	UBA2
41	heme Metabolism	1/200	0.895001	0.895001	0	0	0.443162	0.04916	AHSP

## Sheet: GO BP Magenta
	Term	Overlap	P.value	Adjusted.P.value	Old.P.value	Old.Adjusted.P.value	Odds.Ratio	Combined.Score	Genes
1	regulation of immune response (GO:0050776)	9/179	0.000186821	0.132959	0	0	4.85055	41.6437	ITGB1;NPDC1;CD160;SLAMF6;CD247;CD1A;BIRC2;BIRC3;MICB
2	protein modification by small protein conjugation or removal (GO:0070647)	3/14	0.000454606	0.132959	0	0	24.5033	188.579	UBA5;UBA3;UBA2
3	regulation of tumor necrosis factor-mediated signaling pathway (GO:0010803)	5/58	0.00046688	0.132959	0	0	8.53557	65.463	TRADD;CFLAR;RFFL;BIRC2;BIRC3
4	negative regulation of extrinsic apoptotic signaling pathway via death domain receptors (GO:1902042)	4/34	0.000536615	0.132959	0	0	12.0225	90.5324	TRADD;FAS;CFLAR;RFFL
5	homophilic cell adhesion via plasma membrane adhesion molecules (GO:0007156)	5/60	0.000546544	0.132959	0	0	8.22435	61.7805	ITGB1;DSCAM;AMIGO2;VSTM2L;CDH13
6	negative regulation of response to stimulus (GO:0048585)	5/61	0.000590003	0.132959	0	0	8.07708	60.0562	ACVR1;MAP3K3;ALOX5;CASK;SH2B3
7	cell-cell adhesion via plasma-membrane adhesion molecules (GO:0098742)	8/170	0.000657832	0.132959	0	0	4.50531	33.0084	ACVR1;ITGB1;DSCAM;AMIGO2;VSTM2L;CDH13;CDH8;LRRC4B
8	regulation of defense response to virus by host (GO:0050691)	4/36	0.00066982	0.132959	0	0	11.27	82.3667	DDX58;EIF2AK4;IL12RB1;MICB
9	regulation of extrinsic apoptotic signaling pathway via death domain receptors (GO:1902041)	4/42	0.00120807	0.179339	0	0	9.48762	63.7448	TRADD;FAS;CFLAR;RFFL
10	regulation of nucleotide-binding oligomerization domain containing signaling pathway (GO:0070424)	2/5	0.00121055	0.179339	0	0	59.6501	400.65	BIRC2;BIRC3
11	positive regulation of leukocyte mediated cytotoxicity (GO:0001912)	4/43	0.00132046	0.179339	0	0	9.24388	61.2849	CD160;SLAMF6;IL12RB1;CD1A
12	regulation of programmed necrotic cell death (GO:0062098)	3/20	0.0013552	0.179339	0	0	15.8503	104.672	CFLAR;BIRC2;BIRC3
13	regulation of fibroblast migration (GO:0010762)	3/21	0.00156814	0.191555	0	0	14.9689	96.6674	ITGB1;RFFL;DDR2
14	inner ear auditory receptor cell differentiation (GO:0042491)	2/6	0.00180249	0.191879	0	0	44.7353	282.664	MYO6;PDZD7
15	negative regulation of extrinsic apoptotic signaling pathway (GO:2001237)	5/80	0.00200997	0.191879	0	0	6.02508	37.4135	ACVR1;TRADD;FAS;CFLAR;RFFL
16	regulation of cysteine-type endopeptidase activity (GO:2000116)	3/23	0.00205412	0.191879	0	0	13.4707	83.3553	CSN2;BIRC2;BIRC3
17	regulation of necroptotic process (GO:0060544)	3/23	0.00205412	0.191879	0	0	13.4707	83.3553	CFLAR;BIRC2;BIRC3
18	dorsal/ventral pattern formation (GO:0009953)	3/24	0.0023284	0.205417	0	0	12.8286	77.7741	ACVR1;FGF8;CER1
19	positive regulation of protein phosphorylation (GO:0001934)	11/371	0.00310478	0.227794	0	0	2.79857	16.1612	ACVR1;FGF8;IL5;RALB;CD80;PDGFC;IGF2;FAS;GDF5;LACRT;DDR2
20	regulation of pattern recognition receptor signaling pathway (GO:0062207)	2/8	0.00331547	0.227794	0	0	29.8205	170.25	BIRC2;BIRC3
21	positive regulation of fibroblast migration (GO:0010763)	2/8	0.00331547	0.227794	0	0	29.8205	170.25	ITGB1;DDR2
22	amide transport (GO:0042886)	3/28	0.0036473	0.227794	0	0	10.7738	60.4817	SLC14A2;CPTP;FOLR1
23	positive regulation of cell communication (GO:0010647)	3/28	0.0036473	0.227794	0	0	10.7738	60.4817	HOMER1;DLG4;CD80
24	positive regulation of defense response to virus by host (GO:0002230)	3/28	0.0036473	0.227794	0	0	10.7738	60.4817	DDX58;EIF2AK4;IL12RB1
25	regulation of peptidyl-tyrosine phosphorylation (GO:0050730)	5/92	0.00369302	0.227794	0	0	5.19087	29.0757	ACVR1;IL5;CD80;IGF2;LACRT
26	positive regulation of peptidyl-tyrosine phosphorylation (GO:0050731)	6/134	0.0039496	0.227794	0	0	4.24446	23.4894	ACVR1;IL5;DLG4;CD80;IGF2;LACRT
27	lamellipodium organization (GO:0097581)	3/29	0.00403502	0.227794	0	0	10.3589	57.1061	ITGB1;SNX1;CDH13
28	axon regeneration (GO:0031103)	2/9	0.00423151	0.227794	0	0	25.5591	139.686	NREP;FOLR1
29	negative regulation of necroptotic process (GO:0060546)	2/9	0.00423151	0.227794	0	0	25.5591	139.686	BIRC2;BIRC3
30	regulation of cation transmembrane transport (GO:1904062)	3/30	0.00444687	0.227794	0	0	9.97475	54.0188	HOMER1;SLMAP;KCNIP4
31	morphogenesis of an epithelium (GO:0002009)	3/30	0.00444687	0.227794	0	0	9.97475	54.0188	WNT10A;TIMELESS;LIN7C
32	aminoglycan catabolic process (GO:0006026)	3/31	0.00488328	0.23823	0	0	9.61802	51.1865	CHIT1;GLB1;SDC3
33	cellular response to hydroxyurea (GO:0072711)	2/10	0.00525067	0.23823	0	0	22.3631	117.393	RTF2;TIMELESS
34	neuron projection regeneration (GO:0031102)	2/10	0.00525067	0.23823	0	0	22.3631	117.393	NREP;FOLR1
35	positive regulation of protein sumoylation (GO:0033235)	2/10	0.00525067	0.23823	0	0	22.3631	117.393	PIAS4;UBA2
36	regulation of extrinsic apoptotic signaling pathway (GO:2001236)	4/64	0.00566909	0.25007	0	0	6.00213	31.0474	ACVR1;TRADD;FAS;CFLAR
37	regulation of programmed cell death (GO:0043067)	7/194	0.00620017	0.252911	0	0	3.39498	17.2573	RTKN;AMIGO2;AKT1S1;FAS;TNFRSF25;BIRC2;BIRC3
38	response to hydroxyurea (GO:0072710)	2/11	0.00637055	0.252911	0	0	19.8773	100.501	RTF2;TIMELESS
39	negative regulation of activin receptor signaling pathway (GO:0032926)	2/11	0.00637055	0.252911	0	0	19.8773	100.501	ACVR1;CER1
40	negative regulation of programmed necrotic cell death (GO:0062099)	2/11	0.00637055	0.252911	0	0	19.8773	100.501	BIRC2;BIRC3
41	response to exogenous dsRNA (GO:0043330)	3/35	0.00688217	0.266558	0	0	8.41406	41.8921	RALB;DDX58;SLC3A2
42	modulation of chemical synaptic transmission (GO:0050804)	5/109	0.00753985	0.273887	0	0	4.33861	21.2052	ITGB1;HOMER1;DLG4;NPTX2;CPLX1
43	keratan sulfate catabolic process (GO:0042340)	2/12	0.0075888	0.273887	0	0	17.8887	87.3161	GLB1;HEXA
44	megakaryocyte differentiation (GO:0030219)	2/12	0.0075888	0.273887	0	0	17.8887	87.3161	UBA5;SH2B3
45	positive regulation of intracellular signal transduction (GO:1902533)	13/546	0.00851356	0.291285	0	0	2.23508	10.6526	ITGB1;MAP3K3;CD80;TRADD;IGF2;CFLAR;BTC;FGF8;PDGFC;CDH13;LACRT;BIRC2;BIRC3
46	positive regulation of signaling (GO:0023056)	3/38	0.00865661	0.291285	0	0	7.69169	36.5311	HOMER1;DLG4;CD80
47	protein neddylation (GO:0045116)	2/13	0.00890311	0.291285	0	0	16.2616	76.7769	UBE2F;UBA3
48	positive regulation of calcium-mediated signaling (GO:0050850)	2/13	0.00890311	0.291285	0	0	16.2616	76.7769	CDH13;LACRT
49	neurotransmitter transport (GO:0006836)	4/73	0.00898802	0.291285	0	0	5.21686	24.5811	RAB3A;CASK;LIN7C;CPLX1
50	regulation of cytokine-mediated signaling pathway (GO:0001959)	4/74	0.0094204	0.293056	0	0	5.14207	23.9871	TRADD;CFLAR;BIRC2;BIRC3
51	negative regulation of cell-substrate adhesion (GO:0010812)	3/40	0.00997491	0.293056	0	0	7.27518	33.5217	CASK;FBLN1;SEMA3E
52	cytokine-mediated signaling pathway (GO:0019221)	14/621	0.010122	0.293056	0	0	2.11551	9.71664	ITGB1;IL22;MAP3K3;CSF3R;CD80;TRADD;TXLNA;IL5;ALOX5;TNFRSF25;IL12RB1;SH2B3;BIRC2;BIRC3
53	cellular response to low-density lipoprotein particle stimulus (GO:0071404)	2/14	0.0103112	0.293056	0	0	14.9057	68.1866	ITGB1;CDH13
54	nucleoside triphosphate metabolic process (GO:0009141)	2/14	0.0103112	0.293056	0	0	14.9057	68.1866	AK5;ENPP3
55	positive regulation of granulocyte macrophage colony-stimulating factor production (GO:0032725)	2/14	0.0103112	0.293056	0	0	14.9057	68.1866	DDX58;CD80
56	protein-containing complex assembly (GO:0065003)	8/267	0.0104057	0.293056	0	0	2.80406	12.8016	STOML2;DBNL;DLG4;TRADD;GOSR2;FAS;CD247;FOLR1
57	positive regulation of protein modification by small protein conjugation or removal (GO:1903322)	4/77	0.0107981	0.293056	0	0	4.93001	22.325	PIAS4;UBA2;BIRC2;BIRC3
58	positive regulation of cell migration (GO:0030335)	8/269	0.0108502	0.293056	0	0	2.78229	12.5859	ACVR1;ITGB1;HSPA5;TRADD;PDGFC;CDH13;SEMA3E;DDR2
59	axon development (GO:0061564)	4/79	0.011785	0.293056	0	0	4.79805	21.3078	RAB3A;NREP;NEFH;FOLR1
60	cellular response to exogenous dsRNA (GO:0071360)	2/15	0.0118108	0.293056	0	0	13.7584	61.0701	RALB;DDX58
61	regulation of extracellular matrix disassembly (GO:0010715)	2/15	0.0118108	0.293056	0	0	13.7584	61.0701	LRP1;DDR2
62	regulation of extracellular matrix organization (GO:1903053)	2/15	0.0118108	0.293056	0	0	13.7584	61.0701	LRP1;DDR2
63	regulation of secretion (GO:0051046)	2/15	0.0118108	0.293056	0	0	13.7584	61.0701	MYO6;LACRT
64	integrated stress response signaling (GO:0140467)	2/15	0.0118108	0.293056	0	0	13.7584	61.0701	HSPA5;EIF2AK4
65	signal release from synapse (GO:0099643)	3/43	0.0121599	0.293387	0	0	6.72852	29.6702	RAB3A;LIN7C;CPLX1
66	positive regulation of cell motility (GO:2000147)	7/221	0.0121937	0.293387	0	0	2.96255	13.0555	ACVR1;ITGB1;HSPA5;TRADD;PDGFC;CDH13;SEMA3E
67	activation of cysteine-type endopeptidase activity involved in apoptotic process (GO:0006919)	4/81	0.0128282	0.29554	0	0	4.67295	20.3559	TRADD;KHDC1L;FAS;CFLAR
68	neurotransmitter secretion (GO:0007269)	3/44	0.0129442	0.29554	0	0	6.56408	28.5347	RAB3A;LIN7C;CPLX1
69	regulation of activin receptor signaling pathway (GO:0032925)	2/16	0.0133998	0.29554	0	0	12.775	55.0926	ACVR1;CER1
70	regulation of granulocyte macrophage colony-stimulating factor production (GO:0032645)	2/16	0.0133998	0.29554	0	0	12.775	55.0926	DDX58;CD80
71	dendrite self-avoidance (GO:0070593)	2/16	0.0133998	0.29554	0	0	12.775	55.0926	DSCAM;VSTM2L
72	membrane repolarization (GO:0086009)	2/16	0.0133998	0.29554	0	0	12.775	55.0926	KCNE3;ATP1B3
73	zymogen activation (GO:0031638)	3/45	0.0137569	0.29926	0	0	6.40747	27.4638	KLK2;CUZD1;HGFAC
74	erythrocyte differentiation (GO:0030218)	3/46	0.014598	0.309089	0	0	6.25814	26.4523	UBA5;AHSP;SH2B3
75	positive regulation of response to stimulus (GO:0048584)	3/46	0.014598	0.309089	0	0	6.25814	26.4523	HOMER1;DDX58;CD80
76	regulation of wound healing (GO:0061041)	3/47	0.0154677	0.310901	0	0	6.1156	25.496	ITGB1;ALOX5;CASK
77	glycosphingolipid metabolic process (GO:0006687)	3/47	0.0154677	0.310901	0	0	6.1156	25.496	GLB1;CPTP;HEXA
78	regulation of cell migration (GO:0030334)	10/408	0.0165832	0.310901	0	0	2.28596	9.37099	ACVR1;ITGB1;FGF8;HSPA5;DDX58;TRADD;PDGFC;CDH13;SEMA3E;RFFL
79	regulation of catabolic process (GO:0009894)	2/18	0.0168372	0.310901	0	0	11.177	45.6488	ITGB1;CHMP6
80	cellular response to dsRNA (GO:0071359)	2/18	0.0168372	0.310901	0	0	11.177	45.6488	RALB;DDX58
81	embryonic heart tube development (GO:0035050)	2/18	0.0168372	0.310901	0	0	11.177	45.6488	ACVR1;FGF8
82	regulation of protein sumoylation (GO:0033233)	2/18	0.0168372	0.310901	0	0	11.177	45.6488	PIAS4;UBA2
83	response to axon injury (GO:0048678)	2/18	0.0168372	0.310901	0	0	11.177	45.6488	NREP;FOLR1
84	intracellular estrogen receptor signaling pathway (GO:0030520)	2/18	0.0168372	0.310901	0	0	11.177	45.6488	TADA3;ARID1A
85	leukocyte tethering or rolling (GO:0050901)	2/18	0.0168372	0.310901	0	0	11.177	45.6488	ITGB1;SELPLG
86	positive regulation of cell migration involved in sprouting angiogenesis (GO:0090050)	2/18	0.0168372	0.310901	0	0	11.177	45.6488	MAP3K3;FGFBP1
87	receptor internalization (GO:0031623)	3/49	0.0172929	0.315646	0	0	5.84911	23.7325	ITGB1;SNX1;LRP1
88	regulation of cation channel activity (GO:2001257)	4/89	0.017582	0.317276	0	0	4.23143	17.0987	ITGB1;HOMER1;DLG4;SLMAP
89	Rac protein signal transduction (GO:0016601)	2/19	0.0186814	0.322458	0	0	10.519	41.8681	DBNL;CDH13
90	ATP synthesis coupled proton transport (GO:0015986)	2/19	0.0186814	0.322458	0	0	10.519	41.8681	STOML2;VPS9D1
91	regulation of RIG-I signaling pathway (GO:0039535)	2/19	0.0186814	0.322458	0	0	10.519	41.8681	BIRC2;BIRC3
92	leukocyte adhesion to vascular endothelial cell (GO:0061756)	2/19	0.0186814	0.322458	0	0	10.519	41.8681	ITGB1;SELPLG
93	cellular response to cytokine stimulus (GO:0071345)	11/482	0.0197866	0.323993	0	0	2.12681	8.34294	ITGB1;IL22;SELPLG;CSF3R;TXLNA;IL5;ALOX5;CD80;TRADD;IL12RB1;SH2B3
94	regulation of exocytosis (GO:0017157)	3/52	0.0202469	0.323993	0	0	5.49017	21.4103	RAB3A;CHMP6;CPLX1
95	glycolipid metabolic process (GO:0006664)	3/52	0.0202469	0.323993	0	0	5.49017	21.4103	GLB1;CPTP;HEXA
96	neuron projection morphogenesis (GO:0048812)	5/140	0.0204529	0.323993	0	0	3.33707	12.98	RAB3A;DBNL;DLG4;EIF2AK4;NEFH
97	protein localization to cell periphery (GO:1990778)	5/140	0.0204529	0.323993	0	0	3.33707	12.98	RAB3A;SLMAP;KCNIP4;ATP1B3;LIN7C
98	cellular response to nitrogen compound (GO:1901699)	2/20	0.0206066	0.323993	0	0	9.93414	38.5658	RTF2;TIMELESS
99	gastrulation (GO:0007369)	2/20	0.0206066	0.323993	0	0	9.93414	38.5658	FGF8;CER1
100	positive regulation of activated T cell proliferation (GO:0042104)	2/20	0.0206066	0.323993	0	0	9.93414	38.5658	IGF2;IL12RB1
101	positive regulation of natural killer cell mediated cytotoxicity (GO:0045954)	2/20	0.0206066	0.323993	0	0	9.93414	38.5658	CD160;SLAMF6
102	chemical synaptic transmission (GO:0007268)	8/306	0.0218375	0.338733	0	0	2.43221	9.3011	GABBR2;RAB3A;HOMER1;DLG4;LIN7C;NPTX2;CPLX1;CDH8
103	protein localization to membrane (GO:0072657)	6/195	0.0223556	0.338733	0	0	2.86563	10.8913	RAB3A;DLG4;SLMAP;KCNIP4;ATP1B3;LIN7C
104	glycosaminoglycan metabolic process (GO:0030203)	3/54	0.0223607	0.338733	0	0	5.27433	20.0448	GLB1;HEXA;SDC3
105	cellular response to inorganic substance (GO:0071241)	2/21	0.0226106	0.338733	0	0	9.41081	35.6607	RTF2;TIMELESS
106	negative regulation of response to wounding (GO:1903035)	2/21	0.0226106	0.338733	0	0	9.41081	35.6607	ALOX5;CASK
107	protein sumoylation (GO:0016925)	3/55	0.023461	0.348187	0	0	5.17264	19.4099	PIAS4;NUP35;UBA2
108	glycosaminoglycan catabolic process (GO:0006027)	3/56	0.0245902	0.350396	0	0	5.07479	18.8041	GLB1;HEXA;SDC3
109	regulation of adenylate cyclase activity (GO:0045761)	2/22	0.0246916	0.350396	0	0	8.93982	33.0889	CAP1;GABBR2
110	regulation of response to cytokine stimulus (GO:0060759)	2/22	0.0246916	0.350396	0	0	8.93982	33.0889	DDX58;SH2B3
111	positive regulation of axon extension (GO:0045773)	2/22	0.0246916	0.350396	0	0	8.93982	33.0889	DBNL;DSCAM
112	regulation of bone mineralization (GO:0030500)	3/57	0.0257483	0.350396	0	0	4.98056	18.2258	ACVR1;ALOX5;DDR2
113	positive regulation of interferon-gamma production (GO:0032729)	3/57	0.0257483	0.350396	0	0	4.98056	18.2258	BTN3A1;SLAMF6;IL12RB1
114	brain development (GO:0007420)	5/150	0.0265756	0.350396	0	0	3.10535	11.2655	TMX2;FOXG1;AMIGO2;NNAT;RAB18
115	nucleotide metabolic process (GO:0009117)	2/23	0.0268476	0.350396	0	0	8.51368	30.7989	AK5;ENPP3
116	positive regulation of epithelial cell apoptotic process (GO:1904037)	2/23	0.0268476	0.350396	0	0	8.51368	30.7989	PIAS4;CD160
117	positive regulation of natural killer cell mediated immunity (GO:0002717)	2/23	0.0268476	0.350396	0	0	8.51368	30.7989	CD160;SLAMF6
118	receptor metabolic process (GO:0043112)	3/58	0.0269353	0.350396	0	0	4.88975	17.6731	ITGB1;SNX1;LRP1
119	regulation of protein kinase B signaling (GO:0051896)	6/207	0.0288474	0.350396	0	0	2.69289	9.54829	BTC;ITGB1;FGF8;CD80;IGF2;SH2B3
120	regulation of axon extension involved in axon guidance (GO:0048841)	2/24	0.0290766	0.350396	0	0	8.12629	28.7493	DSCAM;SEMA3E
121	regulation of cellular response to transforming growth factor beta stimulus (GO:1903844)	2/24	0.0290766	0.350396	0	0	8.12629	28.7493	NREP;FOLR1
122	regulation of cell differentiation (GO:0045595)	5/156	0.0307556	0.350396	0	0	2.98104	10.379	FGF8;ALOX5;IGF2;NREP;BIRC2
123	peptidyl-lysine modification (GO:0018205)	4/106	0.0309585	0.350396	0	0	3.52314	12.2433	PIAS4;NNAT;UBA2;NUP35
124	central nervous system development (GO:0007417)	7/268	0.0310849	0.350396	0	0	2.42323	8.41111	TMX2;FOXG1;PDGFC;AMIGO2;NNAT;RAB18;JARID2
125	response to dsRNA (GO:0043331)	2/25	0.0313768	0.350396	0	0	7.77258	26.9062	DDX58;SLC3A2
126	negative regulation of response to endoplasmic reticulum stress (GO:1903573)	2/25	0.0313768	0.350396	0	0	7.77258	26.9062	ALOX5;MAGEA3
127	outflow tract septum morphogenesis (GO:0003148)	2/25	0.0313768	0.350396	0	0	7.77258	26.9062	ACVR1;FGF8
128	I-kappaB kinase/NF-kappaB signaling (GO:0007249)	3/62	0.0319711	0.350396	0	0	4.55732	15.6905	TRADD;BIRC2;BIRC3
129	regulation of potassium ion transmembrane transporter activity (GO:1901016)	2/26	0.0337463	0.350396	0	0	7.44834	25.2416	ITGB1;ATP1B3
130	lamellipodium assembly (GO:0030032)	2/26	0.0337463	0.350396	0	0	7.44834	25.2416	ITGB1;CDH13
131	positive regulation of interleukin-2 production (GO:0032743)	2/26	0.0337463	0.350396	0	0	7.44834	25.2416	STOML2;CD80
132	positive regulation of T cell mediated cytotoxicity (GO:0001916)	2/26	0.0337463	0.350396	0	0	7.44834	25.2416	IL12RB1;CD1A
133	positive regulation of protein kinase B signaling (GO:0051897)	5/161	0.0345378	0.350396	0	0	2.88476	9.70924	BTC;ITGB1;FGF8;CD80;IGF2
134	positive regulation of cytokine production (GO:0001819)	8/335	0.0347297	0.350396	0	0	2.21321	7.43675	STOML2;BTN3A1;DDX58;CD80;SLAMF6;IL12RB1;TIGIT;POLR3K
135	regulation of Wnt signaling pathway (GO:0030111)	4/111	0.0357771	0.350396	0	0	3.35766	11.1825	LRP1;FOLR1;CER1;VGLL4
136	regulation of cell-matrix adhesion (GO:0001952)	3/65	0.0360479	0.350396	0	0	4.33614	14.4086	CASK;CDH13;SEMA3E
137	regulation of epidermal growth factor-activated receptor activity (GO:0007176)	2/27	0.0361834	0.350396	0	0	7.15005	23.7321	BTC;CHMP6
138	regulation of toll-like receptor signaling pathway (GO:0034121)	2/27	0.0361834	0.350396	0	0	7.15005	23.7321	BIRC2;BIRC3
139	positive regulation of nuclear division (GO:0051785)	2/27	0.0361834	0.350396	0	0	7.15005	23.7321	BTC;IGF2
140	protein-containing complex subunit organization (GO:0043933)	4/112	0.0367899	0.350396	0	0	3.3264	10.9855	DLG4;FAS;NUP35;CD247
141	positive regulation of T cell proliferation (GO:0042102)	3/66	0.0374635	0.350396	0	0	4.2671	14.0148	CD80;IGF2;IL12RB1
142	regulation of calcium-mediated signaling (GO:0050848)	2/28	0.0386862	0.350396	0	0	6.8747	22.3584	CDH13;LACRT
143	leukocyte cell-cell adhesion (GO:0007159)	2/28	0.0386862	0.350396	0	0	6.8747	22.3584	ITGB1;OLR1
144	positive regulation of fibroblast proliferation (GO:0048146)	2/28	0.0386862	0.350396	0	0	6.8747	22.3584	PDGFC;DDR2
145	cellular response to transforming growth factor beta stimulus (GO:0071560)	4/114	0.0388649	0.350396	0	0	3.26559	10.6055	ACVR1;ITGB1;WNT10A;GDF5
146	positive regulation of cell population proliferation (GO:0008284)	10/474	0.0404831	0.350396	0	0	1.95412	6.26662	BTC;MAP3K3;FGF8;PDGFC;DOT1L;DHPS;IGF2;CDH13;LACRT;DDR2
147	tumor necrosis factor-mediated signaling pathway (GO:0033209)	4/116	0.0410055	0.350396	0	0	3.20695	10.2431	TRADD;TNFRSF25;BIRC2;BIRC3
148	regulation of neuronal synaptic plasticity (GO:0048168)	2/29	0.0412529	0.350396	0	0	6.61974	21.104	RAB3A;DLG4
149	regulation of response to biotic stimulus (GO:0002831)	2/29	0.0412529	0.350396	0	0	6.61974	21.104	BIRC2;BIRC3
150	regulation of T cell mediated cytotoxicity (GO:0001914)	2/29	0.0412529	0.350396	0	0	6.61974	21.104	IL12RB1;CD1A
151	negative regulation of wound healing (GO:0061045)	2/29	0.0412529	0.350396	0	0	6.61974	21.104	ALOX5;CASK
152	positive regulation of I-kappaB kinase/NF-kappaB signaling (GO:0043123)	5/171	0.0429351	0.350396	0	0	2.7096	8.53	MAP3K3;TRADD;CFLAR;BIRC2;BIRC3
153	negative regulation of response to external stimulus (GO:0032102)	4/118	0.043212	0.350396	0	0	3.15036	9.8973	ALOX5;CASK;ENPP3;LACRT
154	wound healing (GO:0042060)	3/70	0.0434057	0.350396	0	0	4.01153	12.5848	RAB3A;CFLAR;LACRT
155	artery morphogenesis (GO:0048844)	2/30	0.0438819	0.350396	0	0	6.383	19.9549	LRP1;FOLR1
156	cell projection organization (GO:0030030)	2/30	0.0438819	0.350396	0	0	6.383	19.9549	ITGB1;NEFH
157	regulation of long-term synaptic potentiation (GO:1900271)	2/30	0.0438819	0.350396	0	0	6.383	19.9549	SCGN;EIF2AK4
158	regulation of natural killer cell mediated cytotoxicity (GO:0042269)	2/30	0.0438819	0.350396	0	0	6.383	19.9549	CD160;SLAMF6
159	synaptic vesicle cycle (GO:0099504)	2/30	0.0438819	0.350396	0	0	6.383	19.9549	RAB3A;CPLX1
160	maturation of SSU-rRNA from tricistronic rRNA transcript (SSU-rRNA, 5.8S rRNA, LSU-rRNA) (GO:0000462)	2/30	0.0438819	0.350396	0	0	6.383	19.9549	RPP40;TSR2
161	TRIF-dependent toll-like receptor signaling pathway (GO:0035666)	2/30	0.0438819	0.350396	0	0	6.383	19.9549	BIRC2;BIRC3
162	positive regulation of cysteine-type endopeptidase activity involved in apoptotic process (GO:0043280)	4/119	0.0443399	0.350396	0	0	3.12281	9.73028	TRADD;KHDC1L;FAS;CFLAR
163	regulation of endopeptidase activity (GO:0052548)	3/71	0.0449606	0.350396	0	0	3.95234	12.26	SERPINH1;BIRC2;BIRC3
164	cellular response to BMP stimulus (GO:0071773)	3/71	0.0449606	0.350396	0	0	3.95234	12.26	ACVR1;GDF5;CER1
165	negative regulation of epithelial cell proliferation (GO:0050680)	3/72	0.0465428	0.350396	0	0	3.89486	11.947	ALOX5;CASK;GDF5
166	regulation of transmembrane receptor protein serine/threonine kinase signaling pathway (GO:0090092)	2/31	0.0465715	0.350396	0	0	6.16258	18.8992	NREP;FOLR1
167	MyD88-independent toll-like receptor signaling pathway (GO:0002756)	2/31	0.0465715	0.350396	0	0	6.16258	18.8992	BIRC2;BIRC3
168	negative regulation of cell adhesion (GO:0007162)	3/73	0.0481523	0.350396	0	0	3.83903	11.6452	DSCAM;CDH13;FBLN1
169	regulation of cell migration involved in sprouting angiogenesis (GO:0090049)	2/32	0.04932	0.350396	0	0	5.95686	17.9267	MAP3K3;FGFBP1
170	superoxide metabolic process (GO:0006801)	2/32	0.04932	0.350396	0	0	5.95686	17.9267	CCS;NCF4
171	metal ion export (GO:0070839)	2/32	0.04932	0.350396	0	0	5.95686	17.9267	KCNE3;ATP1B3
172	negative regulation of cell-matrix adhesion (GO:0001953)	2/32	0.04932	0.350396	0	0	5.95686	17.9267	CASK;SEMA3E
173	keratan sulfate metabolic process (GO:0042339)	2/33	0.0521257	0.350396	0	0	5.76441	17.0286	GLB1;HEXA
174	synapse organization (GO:0050808)	4/126	0.052694	0.350396	0	0	2.94259	8.66078	DBNL;DSCAM;SEMA3E;LRRC4B
175	protein polyufmylation (GO:1990564)	1/5	0.0545256	0.350396	0	0	22.2669	64.7763	UBA5
176	pyrimidine nucleotide metabolic process (GO:0006220)	1/5	0.0545256	0.350396	0	0	22.2669	64.7763	ENPP3
177	pyrimidine ribonucleotide metabolic process (GO:0009218)	1/5	0.0545256	0.350396	0	0	22.2669	64.7763	AK5
178	anion homeostasis (GO:0055081)	1/5	0.0545256	0.350396	0	0	22.2669	64.7763	KCTD7
179	antigen processing and presentation of lipid antigen via MHC class Ib (GO:0048003)	1/5	0.0545256	0.350396	0	0	22.2669	64.7763	CD1A
180	antigen processing and presentation, endogenous lipid antigen via MHC class Ib (GO:0048006)	1/5	0.0545256	0.350396	0	0	22.2669	64.7763	CD1A
181	antigen processing and presentation, exogenous lipid antigen via MHC class Ib (GO:0048007)	1/5	0.0545256	0.350396	0	0	22.2669	64.7763	CD1A
182	auditory receptor cell morphogenesis (GO:0002093)	1/5	0.0545256	0.350396	0	0	22.2669	64.7763	PDZD7
183	auditory receptor cell stereocilium organization (GO:0060088)	1/5	0.0545256	0.350396	0	0	22.2669	64.7763	PDZD7
184	BMP signaling pathway involved in heart development (GO:0061312)	1/5	0.0545256	0.350396	0	0	22.2669	64.7763	ACVR1
185	camera-type eye photoreceptor cell differentiation (GO:0060219)	1/5	0.0545256	0.350396	0	0	22.2669	64.7763	DSCAM
186	cardiac cell fate commitment (GO:0060911)	1/5	0.0545256	0.350396	0	0	22.2669	64.7763	ACVR1
187	CD4-positive, alpha-beta T cell activation (GO:0035710)	1/5	0.0545256	0.350396	0	0	22.2669	64.7763	STOML2
188	regulation of cyclase activity (GO:0031279)	1/5	0.0545256	0.350396	0	0	22.2669	64.7763	CAP1
189	regulation of cysteine-type endopeptidase activity involved in execution phase of apoptosis (GO:2001270)	1/5	0.0545256	0.350396	0	0	22.2669	64.7763	RFFL
190	cell migration involved in gastrulation (GO:0042074)	1/5	0.0545256	0.350396	0	0	22.2669	64.7763	CER1
191	cell-cell adhesion mediated by integrin (GO:0033631)	1/5	0.0545256	0.350396	0	0	22.2669	64.7763	ITGB1
192	cellular response to nutrient (GO:0031670)	1/5	0.0545256	0.350396	0	0	22.2669	64.7763	USF1
193	cellular response to vitamin (GO:0071295)	1/5	0.0545256	0.350396	0	0	22.2669	64.7763	FOLR1
194	regulation of inflammatory response to wounding (GO:0106014)	1/5	0.0545256	0.350396	0	0	22.2669	64.7763	ALOX5
195	regulation of inward rectifier potassium channel activity (GO:1901979)	1/5	0.0545256	0.350396	0	0	22.2669	64.7763	ITGB1
196	regulation of lyase activity (GO:0051339)	1/5	0.0545256	0.350396	0	0	22.2669	64.7763	CAP1
197	constitutive secretory pathway (GO:0045054)	1/5	0.0545256	0.350396	0	0	22.2669	64.7763	RAB3A
198	deadenylation-independent decapping of nuclear-transcribed mRNA (GO:0031087)	1/5	0.0545256	0.350396	0	0	22.2669	64.7763	DCP1A
199	determination of dorsal/ventral asymmetry (GO:0048262)	1/5	0.0545256	0.350396	0	0	22.2669	64.7763	CER1
200	regulation of nodal signaling pathway involved in determination of lateral mesoderm left/right asymmetry (GO:1900175)	1/5	0.0545256	0.350396	0	0	22.2669	64.7763	CER1
201	regulation of plasma membrane organization (GO:1903729)	1/5	0.0545256	0.350396	0	0	22.2669	64.7763	RAB3A
202	regulation of platelet-derived growth factor receptor-beta signaling pathway (GO:2000586)	1/5	0.0545256	0.350396	0	0	22.2669	64.7763	LRP1
203	regulation of postsynaptic density organization (GO:1905874)	1/5	0.0545256	0.350396	0	0	22.2669	64.7763	LRRC4B
204	regulation of protein monoubiquitination (GO:1902525)	1/5	0.0545256	0.350396	0	0	22.2669	64.7763	BIRC2
205	regulation of sterol transport (GO:0032371)	1/5	0.0545256	0.350396	0	0	22.2669	64.7763	LRP1
206	regulation of voltage-gated sodium channel activity (GO:1905150)	1/5	0.0545256	0.350396	0	0	22.2669	64.7763	SLMAP
207	hemoglobin metabolic process (GO:0020027)	1/5	0.0545256	0.350396	0	0	22.2669	64.7763	AHSP
208	histone citrullination (GO:0036414)	1/5	0.0545256	0.350396	0	0	22.2669	64.7763	PADI1
209	tryptophan catabolic process to kynurenine (GO:0019441)	1/5	0.0545256	0.350396	0	0	22.2669	64.7763	TDO2
210	vesicle fusion with Golgi apparatus (GO:0048280)	1/5	0.0545256	0.350396	0	0	22.2669	64.7763	GOSR2
211	negative regulation of adaptive immune response (GO:0002820)	1/5	0.0545256	0.350396	0	0	22.2669	64.7763	CD160
212	negative regulation of cardiac muscle cell proliferation (GO:0060044)	1/5	0.0545256	0.350396	0	0	22.2669	64.7763	VGLL4
213	negative regulation of CREB transcription factor activity (GO:0032792)	1/5	0.0545256	0.350396	0	0	22.2669	64.7763	EIF2AK4
214	negative regulation of IRE1-mediated unfolded protein response (GO:1903895)	1/5	0.0545256	0.350396	0	0	22.2669	64.7763	HSPA5
215	negative regulation of mast cell activation involved in immune response (GO:0033007)	1/5	0.0545256	0.350396	0	0	22.2669	64.7763	ENPP3
216	negative regulation of metallopeptidase activity (GO:1905049)	1/5	0.0545256	0.350396	0	0	22.2669	64.7763	LRP1
217	neuroinflammatory response (GO:0150076)	1/5	0.0545256	0.350396	0	0	22.2669	64.7763	ITGB1
218	nucleoside triphosphate catabolic process (GO:0009143)	1/5	0.0545256	0.350396	0	0	22.2669	64.7763	ENPP3
219	positive regulation of axon extension involved in axon guidance (GO:0048842)	1/5	0.0545256	0.350396	0	0	22.2669	64.7763	DSCAM
220	positive regulation of cell fate commitment (GO:0010455)	1/5	0.0545256	0.350396	0	0	22.2669	64.7763	IL12RB1
221	positive regulation of epithelial to mesenchymal transition involved in endocardial cushion formation (GO:1905007)	1/5	0.0545256	0.350396	0	0	22.2669	64.7763	ACVR1
222	positive regulation of protein catabolic process in the vacuole (GO:1904352)	1/5	0.0545256	0.350396	0	0	22.2669	64.7763	LRP1
223	positive regulation of protein monoubiquitination (GO:1902527)	1/5	0.0545256	0.350396	0	0	22.2669	64.7763	BIRC2
224	positive regulation of translation in response to stress (GO:0032056)	1/5	0.0545256	0.350396	0	0	22.2669	64.7763	EIF2AK4
225	protein citrullination (GO:0018101)	1/5	0.0545256	0.350396	0	0	22.2669	64.7763	PADI1
226	protein K69-linked ufmylation (GO:1990592)	1/5	0.0545256	0.350396	0	0	22.2669	64.7763	UBA5
227	protein lipoylation (GO:0009249)	1/5	0.0545256	0.350396	0	0	22.2669	64.7763	NNAT
228	positive regulation of endothelial cell proliferation (GO:0001938)	3/77	0.0548592	0.350396	0	0	3.63077	10.5401	FGFBP1;IGF2;CDH13
229	regulation of activated T cell proliferation (GO:0046006)	2/34	0.0549871	0.350396	0	0	5.58399	16.1973	IGF2;IL12RB1
230	negative regulation of blood vessel morphogenesis (GO:2000181)	3/78	0.0566021	0.350396	0	0	3.58218	10.287	CD160;ALOX5;SEMA3E
231	calcium-dependent cell-cell adhesion via plasma membrane cell adhesion molecules (GO:0016339)	2/36	0.0608705	0.350396	0	0	5.25499	14.7088	CDH13;CDH8
232	regulation of ossification (GO:0030278)	2/36	0.0608705	0.350396	0	0	5.25499	14.7088	ACVR1;DDR2
233	positive regulation of bone mineralization (GO:0030501)	2/36	0.0608705	0.350396	0	0	5.25499	14.7088	ACVR1;ALOX5
234	positive regulation of mitotic nuclear division (GO:0045840)	2/36	0.0608705	0.350396	0	0	5.25499	14.7088	BTC;IGF2
235	positive regulation of T cell mediated immunity (GO:0002711)	2/36	0.0608705	0.350396	0	0	5.25499	14.7088	IL12RB1;CD1A
236	regulation of cell motility (GO:2000145)	4/133	0.0618453	0.350396	0	0	2.78192	7.74241	BTC;FGF8;DDX58;FBLN1
237	positive regulation of signal transduction (GO:0009967)	6/252	0.0636721	0.350396	0	0	2.19523	6.04569	HOMER1;DLG4;CD80;IGF2;FAS;TXNDC15
238	regulation of intracellular steroid hormone receptor signaling pathway (GO:0033143)	2/37	0.0638895	0.350396	0	0	5.10459	14.0407	UBA5;KLK2
239	regulation of transport (GO:0051049)	2/37	0.0638895	0.350396	0	0	5.10459	14.0407	MYO6;ICA1
240	neural crest cell migration (GO:0001755)	2/37	0.0638895	0.350396	0	0	5.10459	14.0407	SEMA3E;FOLR1
241	positive regulation of signaling receptor activity (GO:2000273)	2/37	0.0638895	0.350396	0	0	5.10459	14.0407	ITGB1;BTC
242	positive regulation of phosphorylation (GO:0042327)	6/253	0.0646429	0.350396	0	0	2.18623	5.98783	FGF8;RALB;DSCAM;IGF2;FAS;DDR2
243	protein ufmylation (GO:0071569)	1/6	0.0650703	0.350396	0	0	17.8126	48.6692	UBA5
244	purine deoxyribonucleotide catabolic process (GO:0009155)	1/6	0.0650703	0.350396	0	0	17.8126	48.6692	NT5C1A
245	aromatic amino acid transport (GO:0015801)	1/6	0.0650703	0.350396	0	0	17.8126	48.6692	SLC3A2
246	cellular response to cold (GO:0070417)	1/6	0.0650703	0.350396	0	0	17.8126	48.6692	EIF2AK4
247	regulation of excitatory synapse assembly (GO:1904889)	1/6	0.0650703	0.350396	0	0	17.8126	48.6692	LRRC4B
248	chitin catabolic process (GO:0006032)	1/6	0.0650703	0.350396	0	0	17.8126	48.6692	CHIT1
249	chitin metabolic process (GO:0006030)	1/6	0.0650703	0.350396	0	0	17.8126	48.6692	CHIT1
250	regulation of keratinocyte apoptotic process (GO:1902172)	1/6	0.0650703	0.350396	0	0	17.8126	48.6692	PIAS4
251	detection of virus (GO:0009597)	1/6	0.0650703	0.350396	0	0	17.8126	48.6692	DDX58
252	regulation of T-helper 17 cell lineage commitment (GO:2000328)	1/6	0.0650703	0.350396	0	0	17.8126	48.6692	IL12RB1
253	regulation of type B pancreatic cell proliferation (GO:0061469)	1/6	0.0650703	0.350396	0	0	17.8126	48.6692	PTPRN
254	glycolipid transport (GO:0046836)	1/6	0.0650703	0.350396	0	0	17.8126	48.6692	CPTP
255	leucine transport (GO:0015820)	1/6	0.0650703	0.350396	0	0	17.8126	48.6692	SLC3A2
256	leukocyte chemotaxis involved in inflammatory response (GO:0002232)	1/6	0.0650703	0.350396	0	0	17.8126	48.6692	ALOX5
257	lipoxin metabolic process (GO:2001300)	1/6	0.0650703	0.350396	0	0	17.8126	48.6692	ALOX5
258	T-helper 17 cell lineage commitment (GO:0072540)	1/6	0.0650703	0.350396	0	0	17.8126	48.6692	SLAMF6
259	megakaryocyte development (GO:0035855)	1/6	0.0650703	0.350396	0	0	17.8126	48.6692	SH2B3
260	tongue development (GO:0043586)	1/6	0.0650703	0.350396	0	0	17.8126	48.6692	WNT10A
261	tRNA pseudouridine synthesis (GO:0031119)	1/6	0.0650703	0.350396	0	0	17.8126	48.6692	PUS1
262	negative regulation of cardiac muscle tissue growth (GO:0055022)	1/6	0.0650703	0.350396	0	0	17.8126	48.6692	VGLL4
263	negative regulation of cell size (GO:0045792)	1/6	0.0650703	0.350396	0	0	17.8126	48.6692	AKT1S1
264	negative regulation of chemokine-mediated signaling pathway (GO:0070100)	1/6	0.0650703	0.350396	0	0	17.8126	48.6692	SH2B3
265	negative regulation of mast cell activation (GO:0033004)	1/6	0.0650703	0.350396	0	0	17.8126	48.6692	ENPP3
266	neuroepithelial cell differentiation (GO:0060563)	1/6	0.0650703	0.350396	0	0	17.8126	48.6692	FGF8
267	presynaptic active zone organization (GO:1990709)	1/6	0.0650703	0.350396	0	0	17.8126	48.6692	RAB3A
268	regulation of defense response (GO:0031347)	3/83	0.0657045	0.350396	0	0	3.35744	9.14093	ALOX5;BIRC2;BIRC3
269	protein localization to plasma membrane (GO:0072659)	4/136	0.066008	0.350396	0	0	2.71828	7.38822	RAB3A;SLMAP;KCNIP4;ATP1B3
270	positive regulation of insulin secretion (GO:0032024)	2/38	0.066958	0.350396	0	0	4.96254	13.4172	NNAT;C2CD2L
271	DNA integrity checkpoint signaling (GO:0031570)	2/39	0.0700745	0.350396	0	0	4.82818	12.8342	DOT1L;TIMELESS
272	odontogenesis (GO:0042476)	2/39	0.0700745	0.350396	0	0	4.82818	12.8342	WNT10A;FGF8
273	regulation of signal transduction (GO:0009966)	5/198	0.0712658	0.350396	0	0	2.32733	6.14726	ACVR1;HOMER1;CD80;TSPEAR;GDF5
274	regulation of interferon-gamma production (GO:0032649)	3/86	0.0714681	0.350396	0	0	3.2356	8.53714	BTN3A1;SLAMF6;IL12RB1
275	sulfur compound catabolic process (GO:0044273)	2/40	0.0732377	0.350396	0	0	4.70088	12.2883	GLB1;HEXA
276	synaptic vesicle exocytosis (GO:0016079)	2/40	0.0732377	0.350396	0	0	4.70088	12.2883	RAB3A;CPLX1
277	positive regulation of ossification (GO:0045778)	2/40	0.0732377	0.350396	0	0	4.70088	12.2883	ACVR1;ALOX5
278	negative regulation of angiogenesis (GO:0016525)	3/87	0.0734382	0.350396	0	0	3.19692	8.34814	CD160;ALOX5;SEMA3E
279	Ras protein signal transduction (GO:0007265)	4/142	0.0747595	0.350396	0	0	2.5993	6.74123	RTKN;DBNL;RALB;CDH13
280	sensory perception of mechanical stimulus (GO:0050954)	3/88	0.0754324	0.350396	0	0	3.15914	8.16487	CEACAM16;TSPEAR;PDZD7
281	metal ion transport (GO:0030001)	3/88	0.0754324	0.350396	0	0	3.15914	8.16487	MMGT1;SLC3A2;CSN2
282	purine ribonucleoside metabolic process (GO:0046128)	1/7	0.0754979	0.350396	0	0	14.8431	38.3494	NT5C1A
283	pyrimidine ribonucleotide biosynthetic process (GO:0009220)	1/7	0.0754979	0.350396	0	0	14.8431	38.3494	AK5
284	cellular response to interleukin-18 (GO:0071351)	1/7	0.0754979	0.350396	0	0	14.8431	38.3494	ALOX5
285	regulation of glycogen (starch) synthase activity (GO:2000465)	1/7	0.0754979	0.350396	0	0	14.8431	38.3494	IGF2
286	collagen-activated tyrosine kinase receptor signaling pathway (GO:0038063)	1/7	0.0754979	0.350396	0	0	14.8431	38.3494	DDR2
287	regulation of lysosomal protein catabolic process (GO:1905165)	1/7	0.0754979	0.350396	0	0	14.8431	38.3494	LRP1
288	regulation of metallopeptidase activity (GO:1905048)	1/7	0.0754979	0.350396	0	0	14.8431	38.3494	LRP1
289	deadenylation-dependent decapping of nuclear-transcribed mRNA (GO:0000290)	1/7	0.0754979	0.350396	0	0	14.8431	38.3494	DCP1A
290	death-inducing signaling complex assembly (GO:0071550)	1/7	0.0754979	0.350396	0	0	14.8431	38.3494	TRADD
291	regulation of miRNA mediated inhibition of translation (GO:1905616)	1/7	0.0754979	0.350396	0	0	14.8431	38.3494	EIF4E2
292	regulation of natural killer cell cytokine production (GO:0002727)	1/7	0.0754979	0.350396	0	0	14.8431	38.3494	CD160
293	regulation of potassium ion export across plasma membrane (GO:1903764)	1/7	0.0754979	0.350396	0	0	14.8431	38.3494	KCNE3
294	regulation of skeletal muscle satellite cell proliferation (GO:0014842)	1/7	0.0754979	0.350396	0	0	14.8431	38.3494	CFLAR
295	regulation of T-helper 1 cell differentiation (GO:0045625)	1/7	0.0754979	0.350396	0	0	14.8431	38.3494	CD80
296	gamma-delta T cell activation (GO:0046629)	1/7	0.0754979	0.350396	0	0	14.8431	38.3494	MICB
297	ganglioside catabolic process (GO:0006689)	1/7	0.0754979	0.350396	0	0	14.8431	38.3494	HEXA
298	RIG-I signaling pathway (GO:0039529)	1/7	0.0754979	0.350396	0	0	14.8431	38.3494	DDX58
299	insulin secretion involved in cellular response to glucose stimulus (GO:0035773)	1/7	0.0754979	0.350396	0	0	14.8431	38.3494	PTPRN
300	interleukin-18-mediated signaling pathway (GO:0035655)	1/7	0.0754979	0.350396	0	0	14.8431	38.3494	ALOX5
301	intermediate filament bundle assembly (GO:0045110)	1/7	0.0754979	0.350396	0	0	14.8431	38.3494	NEFH
302	intermembrane lipid transfer (GO:0120009)	1/7	0.0754979	0.350396	0	0	14.8431	38.3494	CPTP
303	keratinocyte proliferation (GO:0043616)	1/7	0.0754979	0.350396	0	0	14.8431	38.3494	CDH13
304	lipoxin biosynthetic process (GO:2001301)	1/7	0.0754979	0.350396	0	0	14.8431	38.3494	ALOX5
305	maintenance of protein location in extracellular region (GO:0071694)	1/7	0.0754979	0.350396	0	0	14.8431	38.3494	CER1
306	maintenance of synapse structure (GO:0099558)	1/7	0.0754979	0.350396	0	0	14.8431	38.3494	RAB3A
307	T cell apoptotic process (GO:0070231)	1/7	0.0754979	0.350396	0	0	14.8431	38.3494	FAS
308	T-helper 17 cell differentiation (GO:0072539)	1/7	0.0754979	0.350396	0	0	14.8431	38.3494	SLAMF6
309	mitral valve development (GO:0003174)	1/7	0.0754979	0.350396	0	0	14.8431	38.3494	ACVR1
310	mRNA pseudouridine synthesis (GO:1990481)	1/7	0.0754979	0.350396	0	0	14.8431	38.3494	PUS1
311	negative regulation by host of viral genome replication (GO:0044828)	1/7	0.0754979	0.350396	0	0	14.8431	38.3494	EIF2AK4
312	negative regulation of NLRP3 inflammasome complex assembly (GO:1900226)	1/7	0.0754979	0.350396	0	0	14.8431	38.3494	CPTP
313	negative regulation of striated muscle tissue development (GO:0045843)	1/7	0.0754979	0.350396	0	0	14.8431	38.3494	FGF8
314	nuclear-transcribed mRNA catabolic process, deadenylation-independent decay (GO:0031086)	1/7	0.0754979	0.350396	0	0	14.8431	38.3494	DCP1A
315	pharyngeal arch artery morphogenesis (GO:0061626)	1/7	0.0754979	0.350396	0	0	14.8431	38.3494	FOLR1
316	positive regulation by symbiont of host autophagy (GO:0075044)	1/7	0.0754979	0.350396	0	0	14.8431	38.3494	EIF2AK4
317	positive regulation of amyloid-beta clearance (GO:1900223)	1/7	0.0754979	0.350396	0	0	14.8431	38.3494	LRP1
318	positive regulation of cardiac epithelial to mesenchymal transition (GO:0062043)	1/7	0.0754979	0.350396	0	0	14.8431	38.3494	ACVR1
319	positive regulation of histone H3-K9 methylation (GO:0051574)	1/7	0.0754979	0.350396	0	0	14.8431	38.3494	JARID2
320	positive regulation of miRNA mediated inhibition of translation (GO:1905618)	1/7	0.0754979	0.350396	0	0	14.8431	38.3494	EIF4E2
321	positive regulation of mitochondrial membrane potential (GO:0010918)	1/7	0.0754979	0.350396	0	0	14.8431	38.3494	STOML2
322	positive regulation of natural killer cell cytokine production (GO:0002729)	1/7	0.0754979	0.350396	0	0	14.8431	38.3494	CD160
323	positive regulation of podosome assembly (GO:0071803)	1/7	0.0754979	0.350396	0	0	14.8431	38.3494	IL5
324	positive regulation of potassium ion import across plasma membrane (GO:1903288)	1/7	0.0754979	0.350396	0	0	14.8431	38.3494	ATP1B3
325	positive regulation of T-helper 17 cell differentiation (GO:2000321)	1/7	0.0754979	0.350396	0	0	14.8431	38.3494	IL12RB1
326	posttranslational protein targeting to membrane, translocation (GO:0031204)	1/7	0.0754979	0.350396	0	0	14.8431	38.3494	HSPA5
327	protein localization to basolateral plasma membrane (GO:1903361)	1/7	0.0754979	0.350396	0	0	14.8431	38.3494	LIN7C
328	protein localization to cytoplasmic stress granule (GO:1903608)	1/7	0.0754979	0.350396	0	0	14.8431	38.3494	DCP1A
329	receptor-mediated endocytosis (GO:0006898)	4/143	0.0762725	0.350396	0	0	2.58047	6.64068	ITGB1;SNX1;LRP1;FOLR1
330	positive regulation of biomineral tissue development (GO:0070169)	2/41	0.076446	0.350396	0	0	4.58011	11.7763	ACVR1;ALOX5
331	collagen fibril organization (GO:0030199)	3/89	0.0774504	0.350396	0	0	3.12225	7.98709	SERPINH1;COL6A3;DDR2
332	regulation of type I interferon production (GO:0032479)	3/89	0.0774504	0.350396	0	0	3.12225	7.98709	OTUD5;DDX58;POLR3K
333	transforming growth factor beta receptor signaling pathway (GO:0007179)	3/89	0.0774504	0.350396	0	0	3.12225	7.98709	ITGB1;ACVR1;GDF5
334	protein deubiquitination (GO:0016579)	6/267	0.0791438	0.350396	0	0	2.06748	5.24415	OTUD5;INO80E;DDX58;TADA3;BIRC2;BIRC3
335	positive regulation of protein tyrosine kinase activity (GO:0061098)	2/42	0.0796981	0.350396	0	0	4.46538	11.2952	BTC;DLG4
336	regulation of inflammatory response (GO:0050727)	5/206	0.0812418	0.350396	0	0	2.23379	5.60753	ALOX5;TRADD;ENPP3;BIRC2;BIRC3
337	sensory perception of sound (GO:0007605)	3/91	0.081557	0.350396	0	0	3.05098	7.64714	CEACAM16;TSPEAR;PDZD7
338	toll-like receptor signaling pathway (GO:0002224)	3/91	0.081557	0.350396	0	0	3.05098	7.64714	TLR10;BIRC2;BIRC3
339	positive regulation of transport (GO:0051050)	3/91	0.081557	0.350396	0	0	3.05098	7.64714	LRP1;LACRT;KCTD7
340	myofibril assembly (GO:0030239)	2/43	0.0829927	0.350396	0	0	4.35625	10.8427	TMOD4;CFLAR
341	negative regulation of type I interferon production (GO:0032480)	2/43	0.0829927	0.350396	0	0	4.35625	10.8427	OTUD5;DDX58
342	alpha-beta T cell activation (GO:0046631)	1/8	0.0858097	0.350396	0	0	12.722	31.2405	STOML2
343	purine ribonucleoside monophosphate catabolic process (GO:0009169)	1/8	0.0858097	0.350396	0	0	12.722	31.2405	NT5C1A
344	regulation of chemokine-mediated signaling pathway (GO:0070099)	1/8	0.0858097	0.350396	0	0	12.722	31.2405	SH2B3
345	cell migration involved in heart development (GO:0060973)	1/8	0.0858097	0.350396	0	0	12.722	31.2405	FOLR1
346	regulation of dendritic spine maintenance (GO:1902950)	1/8	0.0858097	0.350396	0	0	12.722	31.2405	HOMER1
347	regulation of epithelial to mesenchymal transition involved in endocardial cushion formation (GO:1905005)	1/8	0.0858097	0.350396	0	0	12.722	31.2405	ACVR1
348	cellular response to potassium ion (GO:0035865)	1/8	0.0858097	0.350396	0	0	12.722	31.2405	DLG4
349	chromatin silencing at telomere (GO:0006348)	1/8	0.0858097	0.350396	0	0	12.722	31.2405	DOT1L
350	regulation of phospholipase A2 activity (GO:0032429)	1/8	0.0858097	0.350396	0	0	12.722	31.2405	LRP1
351	regulation of positive chemotaxis (GO:0050926)	1/8	0.0858097	0.350396	0	0	12.722	31.2405	CDH13
352	regulation of potassium ion import (GO:1903286)	1/8	0.0858097	0.350396	0	0	12.722	31.2405	ATP1B3
353	endonucleolytic cleavage in ITS1 to separate SSU-rRNA from 5.8S rRNA and LSU-rRNA from tricistronic rRNA transcript (SSU-rRNA, 5.8S rRNA, LSU-rRNA) (GO:0000447)	1/8	0.0858097	0.350396	0	0	12.722	31.2405	RPP40
354	regulation of protein K63-linked ubiquitination (GO:1900044)	1/8	0.0858097	0.350396	0	0	12.722	31.2405	BIRC2
355	regulation of response to wounding (GO:1903034)	1/8	0.0858097	0.350396	0	0	12.722	31.2405	ALOX5
356	folic acid transport (GO:0015884)	1/8	0.0858097	0.350396	0	0	12.722	31.2405	FOLR1
357	regulation of vascular wound healing (GO:0061043)	1/8	0.0858097	0.350396	0	0	12.722	31.2405	ALOX5
358	replication fork protection (GO:0048478)	1/8	0.0858097	0.350396	0	0	12.722	31.2405	TIMELESS
359	hair cell differentiation (GO:0035315)	1/8	0.0858097	0.350396	0	0	12.722	31.2405	MYO6
360	response to potassium ion (GO:0035864)	1/8	0.0858097	0.350396	0	0	12.722	31.2405	DLG4
361	sequestering of BMP from receptor via BMP binding (GO:0038098)	1/8	0.0858097	0.350396	0	0	12.722	31.2405	CER1
362	skeletal muscle tissue regeneration (GO:0043403)	1/8	0.0858097	0.350396	0	0	12.722	31.2405	CFLAR
363	skeletal myofibril assembly (GO:0014866)	1/8	0.0858097	0.350396	0	0	12.722	31.2405	CFLAR
364	spermidine metabolic process (GO:0008216)	1/8	0.0858097	0.350396	0	0	12.722	31.2405	DHPS
365	T-helper cell lineage commitment (GO:0002295)	1/8	0.0858097	0.350396	0	0	12.722	31.2405	SLAMF6
366	negative regulation of complement activation, classical pathway (GO:0045959)	1/8	0.0858097	0.350396	0	0	12.722	31.2405	C4BPB
367	negative regulation of keratinocyte proliferation (GO:0010839)	1/8	0.0858097	0.350396	0	0	12.722	31.2405	CASK
368	negative regulation of muscle cell differentiation (GO:0051148)	1/8	0.0858097	0.350396	0	0	12.722	31.2405	IGF2
369	negative regulation of potassium ion transmembrane transporter activity (GO:1901017)	1/8	0.0858097	0.350396	0	0	12.722	31.2405	KCNE3
370	neurotransmitter receptor diffusion trapping (GO:0099628)	1/8	0.0858097	0.350396	0	0	12.722	31.2405	DLG4
371	positive regulation of adaptive immune response (GO:0002821)	1/8	0.0858097	0.350396	0	0	12.722	31.2405	EIF2AK4
372	positive regulation of cysteine-type endopeptidase activity involved in apoptotic signaling pathway (GO:2001269)	1/8	0.0858097	0.350396	0	0	12.722	31.2405	FAS
373	positive regulation of dendritic cell cytokine production (GO:0002732)	1/8	0.0858097	0.350396	0	0	12.722	31.2405	DDX58
374	positive regulation of epithelial cell proliferation involved in wound healing (GO:0060054)	1/8	0.0858097	0.350396	0	0	12.722	31.2405	LACRT
375	positive regulation of extracellular matrix disassembly (GO:0090091)	1/8	0.0858097	0.350396	0	0	12.722	31.2405	DDR2
376	positive regulation of neuron projection arborization (GO:0150012)	1/8	0.0858097	0.350396	0	0	12.722	31.2405	DLG4
377	postsynaptic neurotransmitter receptor diffusion trapping (GO:0098970)	1/8	0.0858097	0.350396	0	0	12.722	31.2405	DLG4
378	intracellular steroid hormone receptor signaling pathway (GO:0030518)	2/44	0.0863283	0.350396	0	0	4.25232	10.4165	TADA3;ARID1A
379	negative regulation of epidermal growth factor receptor signaling pathway (GO:0042059)	2/44	0.0863283	0.350396	0	0	4.25232	10.4165	BTC;CHMP6
380	positive regulation of osteoblast differentiation (GO:0045669)	2/44	0.0863283	0.350396	0	0	4.25232	10.4165	ACVR1;DDR2
381	positive regulation of potassium ion transmembrane transport (GO:1901381)	2/44	0.0863283	0.350396	0	0	4.25232	10.4165	GABBR2;ATP1B3
382	regulation of cell population proliferation (GO:0042127)	13/764	0.0867379	0.350396	0	0	1.56831	3.8343	FGFBP1;DOT1L;DHPS;IGF2;BTC;FGF8;PDGFC;TIMELESS;CDH13;LACRT;SH2B3;CER1;BIRC2
383	hemopoiesis (GO:0030097)	3/94	0.0878892	0.350396	0	0	2.94995	7.17333	SELPLG;AHSP;SH2B3
384	negative regulation of MAPK cascade (GO:0043409)	3/94	0.0878892	0.350396	0	0	2.94995	7.17333	DUSP4;FBLN1;SH2B3
385	protein modification by small protein removal (GO:0070646)	6/276	0.0893572	0.350396	0	0	1.99764	4.82454	OTUD5;INO80E;DDX58;TADA3;BIRC2;BIRC3
386	regulation of receptor signaling pathway via JAK-STAT (GO:0046425)	2/45	0.0897037	0.350396	0	0	4.15321	10.0144	DOT1L;SH2B3
387	negative regulation of T cell activation (GO:0050868)	2/45	0.0897037	0.350396	0	0	4.15321	10.0144	CD80;TIGIT
388	positive regulation of chemotaxis (GO:0050921)	2/45	0.0897037	0.350396	0	0	4.15321	10.0144	DSCAM;CDH13
389	regulation of vesicle-mediated transport (GO:0060627)	3/96	0.0922226	0.350396	0	0	2.88622	6.87944	RAB3A;CDH13;CPLX1
390	regulation of fibroblast proliferation (GO:0048145)	2/46	0.0931176	0.350396	0	0	4.05862	9.63472	PDGFC;DDR2
391	positive regulation of organelle assembly (GO:1902117)	2/46	0.0931176	0.350396	0	0	4.05862	9.63472	RALB;IL5
392	negative regulation of apoptotic process (GO:0043066)	9/485	0.0942047	0.350396	0	0	1.7053	4.02841	ITGB1;HSPA5;FAS;VSTM2L;CFLAR;LACRT;MAGEA3;BIRC2;BIRC3
393	adenosine metabolic process (GO:0046085)	1/9	0.0960069	0.350396	0	0	11.1312	26.0841	NT5C1A
394	ATF6-mediated unfolded protein response (GO:0036500)	1/9	0.0960069	0.350396	0	0	11.1312	26.0841	HSPA5
395	bone cell development (GO:0098751)	1/9	0.0960069	0.350396	0	0	11.1312	26.0841	SH2B3
396	regulation of cellular response to oxidative stress (GO:1900407)	1/9	0.0960069	0.350396	0	0	11.1312	26.0841	ALOX5
397	regulation of complement activation, classical pathway (GO:0030450)	1/9	0.0960069	0.350396	0	0	11.1312	26.0841	C4BPB
398	CD40 signaling pathway (GO:0023035)	1/9	0.0960069	0.350396	0	0	11.1312	26.0841	ITGB1
399	regulation of lipid transport (GO:0032368)	1/9	0.0960069	0.350396	0	0	11.1312	26.0841	LRP1
400	collagen-activated signaling pathway (GO:0038065)	1/9	0.0960069	0.350396	0	0	11.1312	26.0841	DDR2
401	detection of mechanical stimulus involved in sensory perception of sound (GO:0050910)	1/9	0.0960069	0.350396	0	0	11.1312	26.0841	PDZD7
402	regulation of PERK-mediated unfolded protein response (GO:1903897)	1/9	0.0960069	0.350396	0	0	11.1312	26.0841	HSPA5
403	epithelial to mesenchymal transition involved in endocardial cushion formation (GO:0003198)	1/9	0.0960069	0.350396	0	0	11.1312	26.0841	FGF8
404	regulation of T-helper 1 type immune response (GO:0002825)	1/9	0.0960069	0.350396	0	0	11.1312	26.0841	IL12RB1
405	glucosamine-containing compound catabolic process (GO:1901072)	1/9	0.0960069	0.350396	0	0	11.1312	26.0841	CHIT1
406	regulation of vesicle fusion (GO:0031338)	1/9	0.0960069	0.350396	0	0	11.1312	26.0841	RAB3A
407	hepoxilin biosynthetic process (GO:0051122)	1/9	0.0960069	0.350396	0	0	11.1312	26.0841	ALOX5
408	hepoxilin metabolic process (GO:0051121)	1/9	0.0960069	0.350396	0	0	11.1312	26.0841	ALOX5
409	IMP metabolic process (GO:0046040)	1/9	0.0960069	0.350396	0	0	11.1312	26.0841	NT5C1A
410	inner ear receptor cell development (GO:0060119)	1/9	0.0960069	0.350396	0	0	11.1312	26.0841	PDZD7
411	interleukin-23-mediated signaling pathway (GO:0038155)	1/9	0.0960069	0.350396	0	0	11.1312	26.0841	IL12RB1
412	kynurenine metabolic process (GO:0070189)	1/9	0.0960069	0.350396	0	0	11.1312	26.0841	TDO2
413	lipoprotein metabolic process (GO:0042157)	1/9	0.0960069	0.350396	0	0	11.1312	26.0841	OLR1
414	maintenance of apical/basal cell polarity (GO:0035090)	1/9	0.0960069	0.350396	0	0	11.1312	26.0841	LIN7C
415	maintenance of epithelial cell apical/basal polarity (GO:0045199)	1/9	0.0960069	0.350396	0	0	11.1312	26.0841	LIN7C
416	mesodermal cell differentiation (GO:0048333)	1/9	0.0960069	0.350396	0	0	11.1312	26.0841	ITGB1
417	mitochondrial tRNA modification (GO:0070900)	1/9	0.0960069	0.350396	0	0	11.1312	26.0841	PUS1
418	mitral valve morphogenesis (GO:0003183)	1/9	0.0960069	0.350396	0	0	11.1312	26.0841	ACVR1
419	muscle cell fate commitment (GO:0042693)	1/9	0.0960069	0.350396	0	0	11.1312	26.0841	ACVR1
420	negative regulation of fibrinolysis (GO:0051918)	1/9	0.0960069	0.350396	0	0	11.1312	26.0841	USF1
421	negative regulation of leukocyte proliferation (GO:0070664)	1/9	0.0960069	0.350396	0	0	11.1312	26.0841	ENPP3
422	negative regulation of platelet aggregation (GO:0090331)	1/9	0.0960069	0.350396	0	0	11.1312	26.0841	SH2B3
423	nucleoside diphosphate phosphorylation (GO:0006165)	1/9	0.0960069	0.350396	0	0	11.1312	26.0841	AK5
424	nucleoside triphosphate biosynthetic process (GO:0009142)	1/9	0.0960069	0.350396	0	0	11.1312	26.0841	AK5
425	nucleotide phosphorylation (GO:0046939)	1/9	0.0960069	0.350396	0	0	11.1312	26.0841	AK5
426	one-carbon compound transport (GO:0019755)	1/9	0.0960069	0.350396	0	0	11.1312	26.0841	SLC14A2
427	positive regulation of autophagosome assembly (GO:2000786)	1/9	0.0960069	0.350396	0	0	11.1312	26.0841	RALB
428	positive regulation of blood vessel endothelial cell proliferation involved in sprouting angiogenesis (GO:1903589)	1/9	0.0960069	0.350396	0	0	11.1312	26.0841	FGFBP1
429	positive regulation of membrane potential (GO:0045838)	1/9	0.0960069	0.350396	0	0	11.1312	26.0841	STOML2
430	positive regulation of memory T cell differentiation (GO:0043382)	1/9	0.0960069	0.350396	0	0	11.1312	26.0841	IL12RB1
431	positive regulation of protein polyubiquitination (GO:1902916)	1/9	0.0960069	0.350396	0	0	11.1312	26.0841	BIRC2
432	positive regulation of sequestering of triglyceride (GO:0010890)	1/9	0.0960069	0.350396	0	0	11.1312	26.0841	PLIN3
433	determination of heart left/right asymmetry (GO:0061371)	2/47	0.0965687	0.350396	0	0	3.96823	9.27573	FOLR1;CER1
434	embryonic heart tube morphogenesis (GO:0003143)	2/47	0.0965687	0.350396	0	0	3.96823	9.27573	ACVR1;FOLR1
435	telomere organization (GO:0032200)	2/47	0.0965687	0.350396	0	0	3.96823	9.27573	POLD4;DOT1L
436	positive regulation of pathway-restricted SMAD protein phosphorylation (GO:0010862)	2/47	0.0965687	0.350396	0	0	3.96823	9.27573	ACVR1;GDF5
437	base-excision repair (GO:0006284)	2/48	0.100056	0.350396	0	0	3.88176	8.93592	POLD4;APEX2
438	regulation of interleukin-2 production (GO:0032663)	2/48	0.100056	0.350396	0	0	3.88176	8.93592	STOML2;CD80
439	regulation of protein metabolic process (GO:0051246)	2/48	0.100056	0.350396	0	0	3.88176	8.93592	SPOP;CHMP6
440	nucleus organization (GO:0006997)	2/48	0.100056	0.350396	0	0	3.88176	8.93592	NUP35;CHMP6
441	positive regulation of blood vessel endothelial cell migration (GO:0043536)	2/48	0.100056	0.350396	0	0	3.88176	8.93592	MAP3K3;FGFBP1
442	cellular response to starvation (GO:0009267)	4/158	0.100768	0.350396	0	0	2.32734	5.3411	RALB;HSPA5;FAS;EIF2AK4
443	ubiquitin-dependent protein catabolic process (GO:0006511)	7/354	0.102198	0.350396	0	0	1.81463	4.13888	RNF148;RNF215;RNF149;HECTD3;SPOP;RFFL;BIRC2
444	cellular response to chemical stress (GO:0062197)	3/101	0.103432	0.350396	0	0	2.73827	6.21269	CCS;NCF4;FAS
445	adherens junction organization (GO:0034332)	2/49	0.103578	0.350396	0	0	3.79898	8.61393	CDH13;CDH8
446	aminoglycan biosynthetic process (GO:0006023)	2/49	0.103578	0.350396	0	0	3.79898	8.61393	HEXA;SDC3
447	response to unfolded protein (GO:0006986)	2/49	0.103578	0.350396	0	0	3.79898	8.61393	HSPA5;SERPINH1
448	protein O-linked glycosylation (GO:0006493)	3/102	0.105736	0.350396	0	0	2.71047	6.08991	POGLUT2;MUCL1;B3GLCT
449	cell junction assembly (GO:0034329)	3/102	0.105736	0.350396	0	0	2.71047	6.08991	DBNL;DSCAM;CDH8
450	protein O-linked glycosylation via serine (GO:0018242)	1/10	0.106091	0.350396	0	0	9.89389	22.1965	POGLUT2
451	regulation of endoplasmic reticulum unfolded protein response (GO:1900101)	1/10	0.106091	0.350396	0	0	9.89389	22.1965	HSPA5
452	cellular response to leucine starvation (GO:1990253)	1/10	0.106091	0.350396	0	0	9.89389	22.1965	EIF2AK4
453	regulation of memory T cell differentiation (GO:0043380)	1/10	0.106091	0.350396	0	0	9.89389	22.1965	IL12RB1
454	cytoplasmic pattern recognition receptor signaling pathway in response to virus (GO:0039528)	1/10	0.106091	0.350396	0	0	9.89389	22.1965	DDX58
455	regulation of podosome assembly (GO:0071801)	1/10	0.106091	0.350396	0	0	9.89389	22.1965	IL5
456	regulation of postsynaptic neurotransmitter receptor activity (GO:0098962)	1/10	0.106091	0.350396	0	0	9.89389	22.1965	NPTX2
457	regulation of store-operated calcium entry (GO:2001256)	1/10	0.106091	0.350396	0	0	9.89389	22.1965	HOMER1
458	regulation of T-helper 17 type immune response (GO:2000316)	1/10	0.106091	0.350396	0	0	9.89389	22.1965	IL12RB1
459	genetic imprinting (GO:0071514)	1/10	0.106091	0.350396	0	0	9.89389	22.1965	IGF2
460	removal of superoxide radicals (GO:0019430)	1/10	0.106091	0.350396	0	0	9.89389	22.1965	CCS
461	glycosphingolipid catabolic process (GO:0046479)	1/10	0.106091	0.350396	0	0	9.89389	22.1965	HEXA
462	indolalkylamine catabolic process (GO:0046218)	1/10	0.106091	0.350396	0	0	9.89389	22.1965	TDO2
463	inner ear receptor cell stereocilium organization (GO:0060122)	1/10	0.106091	0.350396	0	0	9.89389	22.1965	PDZD7
464	lactation (GO:0007595)	1/10	0.106091	0.350396	0	0	9.89389	22.1965	CSN2
465	lipoprotein transport (GO:0042953)	1/10	0.106091	0.350396	0	0	9.89389	22.1965	LRP1
466	methylguanosine-cap decapping (GO:0110156)	1/10	0.106091	0.350396	0	0	9.89389	22.1965	DCP1A
467	morphogenesis of an epithelial sheet (GO:0002011)	1/10	0.106091	0.350396	0	0	9.89389	22.1965	LIN7C
468	negative regulation of delayed rectifier potassium channel activity (GO:1902260)	1/10	0.106091	0.350396	0	0	9.89389	22.1965	KCNE3
469	negative regulation of humoral immune response mediated by circulating immunoglobulin (GO:0002924)	1/10	0.106091	0.350396	0	0	9.89389	22.1965	C4BPB
470	negative regulation of lipopolysaccharide-mediated signaling pathway (GO:0031665)	1/10	0.106091	0.350396	0	0	9.89389	22.1965	LACRT
471	negative regulation of tyrosine phosphorylation of STAT protein (GO:0042532)	1/10	0.106091	0.350396	0	0	9.89389	22.1965	SH2B3
472	nucleoside metabolic process (GO:0009116)	1/10	0.106091	0.350396	0	0	9.89389	22.1965	NT5C1A
473	positive regulation of dendritic spine morphogenesis (GO:0061003)	1/10	0.106091	0.350396	0	0	9.89389	22.1965	DBNL
474	protein insertion into ER membrane by stop-transfer membrane-anchor sequence (GO:0045050)	1/10	0.106091	0.350396	0	0	9.89389	22.1965	MMGT1
475	regulation of I-kappaB kinase/NF-kappaB signaling (GO:0043122)	5/224	0.106237	0.350396	0	0	2.0483	4.59246	MAP3K3;TRADD;CFLAR;BIRC2;BIRC3
476	negative regulation of ERK1 and ERK2 cascade (GO:0070373)	2/50	0.107133	0.350396	0	0	3.71965	8.30851	DUSP4;FBLN1
477	mitotic nuclear membrane organization (GO:0101024)	2/51	0.110721	0.350396	0	0	3.64355	8.01852	NUP35;CHMP6
478	mitotic nuclear membrane reassembly (GO:0007084)	2/51	0.110721	0.350396	0	0	3.64355	8.01852	NUP35;CHMP6
479	ameboidal-type cell migration (GO:0001667)	2/52	0.11434	0.350396	0	0	3.5705	7.74291	SEMA3E;CER1
480	signal transduction in response to DNA damage (GO:0042770)	2/52	0.11434	0.350396	0	0	3.5705	7.74291	DOT1L;MYO6
481	sprouting angiogenesis (GO:0002040)	2/52	0.11434	0.350396	0	0	3.5705	7.74291	CDH13;SEMA3E
482	myeloid cell differentiation (GO:0030099)	2/52	0.11434	0.350396	0	0	3.5705	7.74291	UBA5;AHSP
483	negative regulation of protein-containing complex assembly (GO:0031333)	2/52	0.11434	0.350396	0	0	3.5705	7.74291	HSPA5;CPTP
484	plasma membrane bounded cell projection morphogenesis (GO:0120039)	2/52	0.11434	0.350396	0	0	3.5705	7.74291	SNX1;DBNL
485	positive regulation of protein localization to cell periphery (GO:1904377)	2/52	0.11434	0.350396	0	0	3.5705	7.74291	ITGB1;LRP1
486	positive regulation of protein localization to plasma membrane (GO:1903078)	2/52	0.11434	0.350396	0	0	3.5705	7.74291	ITGB1;LRP1
487	protein processing (GO:0016485)	3/106	0.115151	0.350396	0	0	2.60468	5.63005	STOML2;KLK2;HGFAC
488	protein polyglutamylation (GO:0018095)	1/11	0.116063	0.350396	0	0	8.90405	19.176	CEP41
489	pyrimidine nucleoside catabolic process (GO:0046135)	1/11	0.116063	0.350396	0	0	8.90405	19.176	NT5C1A
490	atrial septum morphogenesis (GO:0060413)	1/11	0.116063	0.350396	0	0	8.90405	19.176	ACVR1
491	regulation of biosynthetic process (GO:0009889)	1/11	0.116063	0.350396	0	0	8.90405	19.176	ALOX5
492	calcineurin-NFAT signaling cascade (GO:0033173)	1/11	0.116063	0.350396	0	0	8.90405	19.176	LACRT
493	regulation of cysteine-type endopeptidase activity involved in apoptotic signaling pathway (GO:2001267)	1/11	0.116063	0.350396	0	0	8.90405	19.176	FAS
494	cellular response to increased oxygen levels (GO:0036295)	1/11	0.116063	0.350396	0	0	8.90405	19.176	FAS
495	regulation of gene expression by genetic imprinting (GO:0006349)	1/11	0.116063	0.350396	0	0	8.90405	19.176	IGF2
496	cellular response to superoxide (GO:0071451)	1/11	0.116063	0.350396	0	0	8.90405	19.176	CCS
497	chromatin-mediated maintenance of transcription (GO:0048096)	1/11	0.116063	0.350396	0	0	8.90405	19.176	ARID1A
498	regulation of long-term neuronal synaptic plasticity (GO:0048169)	1/11	0.116063	0.350396	0	0	8.90405	19.176	DLG4
499	columnar/cuboidal epithelial cell differentiation (GO:0002065)	1/11	0.116063	0.350396	0	0	8.90405	19.176	FGF8
500	regulation of mast cell activation involved in immune response (GO:0033006)	1/11	0.116063	0.350396	0	0	8.90405	19.176	ENPP3
501	regulation of microtubule-based movement (GO:0060632)	1/11	0.116063	0.350396	0	0	8.90405	19.176	NEFH
502	regulation of phospholipase activity (GO:0010517)	1/11	0.116063	0.350396	0	0	8.90405	19.176	LRP1
503	erythrocyte development (GO:0048821)	1/11	0.116063	0.350396	0	0	8.90405	19.176	SH2B3
504	regulation of stress-activated protein kinase signaling cascade (GO:0070302)	1/11	0.116063	0.350396	0	0	8.90405	19.176	FAS
505	lipoprotein localization (GO:0044872)	1/11	0.116063	0.350396	0	0	8.90405	19.176	LRP1
506	T cell homeostasis (GO:0043029)	1/11	0.116063	0.350396	0	0	8.90405	19.176	FAS
507	mesonephros development (GO:0001823)	1/11	0.116063	0.350396	0	0	8.90405	19.176	FGF8
508	tryptophan catabolic process (GO:0006569)	1/11	0.116063	0.350396	0	0	8.90405	19.176	TDO2
509	tryptophan metabolic process (GO:0006568)	1/11	0.116063	0.350396	0	0	8.90405	19.176	TDO2
510	mitochondrial protein processing (GO:0034982)	1/11	0.116063	0.350396	0	0	8.90405	19.176	STOML2
511	negative regulation of defense response to virus (GO:0050687)	1/11	0.116063	0.350396	0	0	8.90405	19.176	MICB
512	negative regulation of homotypic cell-cell adhesion (GO:0034111)	1/11	0.116063	0.350396	0	0	8.90405	19.176	SH2B3
513	negative regulation of platelet-derived growth factor receptor signaling pathway (GO:0010642)	1/11	0.116063	0.350396	0	0	8.90405	19.176	LRP1
514	negative regulation of potassium ion transmembrane transport (GO:1901380)	1/11	0.116063	0.350396	0	0	8.90405	19.176	KCNE3
515	negative regulation of protein maturation (GO:1903318)	1/11	0.116063	0.350396	0	0	8.90405	19.176	MAGEA3
516	negative regulation of receptor signaling pathway via STAT (GO:1904893)	1/11	0.116063	0.350396	0	0	8.90405	19.176	SH2B3
517	negative regulation of response to cytokine stimulus (GO:0060761)	1/11	0.116063	0.350396	0	0	8.90405	19.176	SH2B3
518	negative regulation of sprouting angiogenesis (GO:1903671)	1/11	0.116063	0.350396	0	0	8.90405	19.176	ALOX5
519	negative regulation of voltage-gated potassium channel activity (GO:1903817)	1/11	0.116063	0.350396	0	0	8.90405	19.176	KCNE3
520	PERK-mediated unfolded protein response (GO:0036499)	1/11	0.116063	0.350396	0	0	8.90405	19.176	HSPA5
521	positive regulation of chondrocyte differentiation (GO:0032332)	1/11	0.116063	0.350396	0	0	8.90405	19.176	GDF5
522	positive regulation of DNA-dependent DNA replication (GO:2000105)	1/11	0.116063	0.350396	0	0	8.90405	19.176	STOML2
523	positive regulation of epidermal growth factor-activated receptor activity (GO:0045741)	1/11	0.116063	0.350396	0	0	8.90405	19.176	BTC
524	positive regulation of lipid localization (GO:1905954)	1/11	0.116063	0.350396	0	0	8.90405	19.176	LRP1
525	positive regulation of transcription from RNA polymerase II promoter in response to endoplasmic reticulum stress (GO:1990440)	1/11	0.116063	0.350396	0	0	8.90405	19.176	HSPA5
526	positive regulation of vacuole organization (GO:0044090)	1/11	0.116063	0.350396	0	0	8.90405	19.176	RALB
527	heart morphogenesis (GO:0003007)	2/53	0.117989	0.353521	0	0	3.50031	7.48074	ACVR1;FGF8
528	IRE1-mediated unfolded protein response (GO:0036498)	2/53	0.117989	0.353521	0	0	3.50031	7.48074	HSPA5;GOSR2
529	negative regulation of cysteine-type endopeptidase activity (GO:2000117)	2/53	0.117989	0.353521	0	0	3.50031	7.48074	CSN2;MAGEA3
530	positive regulation of macroautophagy (GO:0016239)	2/53	0.117989	0.353521	0	0	3.50031	7.48074	RALB;LACRT
531	extracellular matrix organization (GO:0030198)	6/300	0.119901	0.356122	0	0	1.83231	3.8865	ITGB1;SERPINH1;TNC;COL6A3;KLK2;DDR2
532	regulation of potassium ion transmembrane transport (GO:1901379)	2/54	0.121667	0.356122	0	0	3.43282	7.23114	GABBR2;KCNIP4
533	inorganic anion transport (GO:0015698)	2/54	0.121667	0.356122	0	0	3.43282	7.23114	CLCNKB;ENPP3
534	nuclear membrane reassembly (GO:0031468)	2/54	0.121667	0.356122	0	0	3.43282	7.23114	NUP35;CHMP6
535	negative regulation of cysteine-type endopeptidase activity involved in apoptotic process (GO:0043154)	2/55	0.125373	0.356122	0	0	3.36788	6.99329	RFFL;MAGEA3
536	negative regulation of cytokine-mediated signaling pathway (GO:0001960)	2/55	0.125373	0.356122	0	0	3.36788	6.99329	RFFL;SH2B3
537	protein localization to synapse (GO:0035418)	1/12	0.125924	0.356122	0	0	8.09419	16.7718	DLG4
538	pyrimidine-containing compound metabolic process (GO:0072527)	1/12	0.125924	0.356122	0	0	8.09419	16.7718	ENPP3
539	calcineurin-mediated signaling (GO:0097720)	1/12	0.125924	0.356122	0	0	8.09419	16.7718	LACRT
540	cell cycle checkpoint signaling (GO:0000075)	1/12	0.125924	0.356122	0	0	8.09419	16.7718	ZWINT
541	regulation of feeding behavior (GO:0060259)	1/12	0.125924	0.356122	0	0	8.09419	16.7718	EIF2AK4
542	regulation of histone H3-K9 methylation (GO:0051570)	1/12	0.125924	0.356122	0	0	8.09419	16.7718	JARID2
543	regulation of myoblast fusion (GO:1901739)	1/12	0.125924	0.356122	0	0	8.09419	16.7718	CFLAR
544	early endosome to Golgi transport (GO:0034498)	1/12	0.125924	0.356122	0	0	8.09419	16.7718	SNX1
545	energy coupled proton transport, down electrochemical gradient (GO:0015985)	1/12	0.125924	0.356122	0	0	8.09419	16.7718	VPS9D1
546	regulation of response to oxidative stress (GO:1902882)	1/12	0.125924	0.356122	0	0	8.09419	16.7718	ALOX5
547	eye photoreceptor cell differentiation (GO:0001754)	1/12	0.125924	0.356122	0	0	8.09419	16.7718	DSCAM
548	magnesium ion transport (GO:0015693)	1/12	0.125924	0.356122	0	0	8.09419	16.7718	MMGT1
549	maintenance of protein localization in endoplasmic reticulum (GO:0035437)	1/12	0.125924	0.356122	0	0	8.09419	16.7718	HSPA5
550	negative regulation by host of viral process (GO:0044793)	1/12	0.125924	0.356122	0	0	8.09419	16.7718	EIF2AK4
551	negative regulation of complement activation (GO:0045916)	1/12	0.125924	0.356122	0	0	8.09419	16.7718	C4BPB
552	negative regulation of receptor internalization (GO:0002091)	1/12	0.125924	0.356122	0	0	8.09419	16.7718	DLG4
553	nucleoside catabolic process (GO:0009164)	1/12	0.125924	0.356122	0	0	8.09419	16.7718	NT5C1A
554	positive regulation of myeloid leukocyte mediated immunity (GO:0002888)	1/12	0.125924	0.356122	0	0	8.09419	16.7718	DDX58
555	positive regulation of sodium ion transmembrane transport (GO:1902307)	1/12	0.125924	0.356122	0	0	8.09419	16.7718	ATP1B3
556	positive regulation of T-helper 1 type immune response (GO:0002827)	1/12	0.125924	0.356122	0	0	8.09419	16.7718	IL12RB1
557	positive regulation of T-helper 17 type immune response (GO:2000318)	1/12	0.125924	0.356122	0	0	8.09419	16.7718	IL12RB1
558	posttranslational protein targeting to endoplasmic reticulum membrane (GO:0006620)	1/12	0.125924	0.356122	0	0	8.09419	16.7718	HSPA5
559	Rho protein signal transduction (GO:0007266)	2/56	0.129105	0.356122	0	0	3.30535	6.76646	RTKN;CDH13
560	sensory organ development (GO:0007423)	2/56	0.129105	0.356122	0	0	3.30535	6.76646	WNT10A;RAB18
561	axonogenesis (GO:0007409)	5/240	0.131256	0.356122	0	0	1.90728	3.87293	RAB3A;DSCAM;VSTM2L;SEMA3E;NEFH
562	negative regulation of cell population proliferation (GO:0008285)	7/379	0.132374	0.356122	0	0	1.6905	3.4184	FGFBP1;CDH13;FBLN1;GDF5;SH2B3;CER1;VGLL4
563	cellular response to peptide (GO:1901653)	2/57	0.132864	0.356122	0	0	3.24508	6.54998	LRP1;TIMELESS
564	regulation of mitotic nuclear division (GO:0007088)	2/57	0.132864	0.356122	0	0	3.24508	6.54998	BTC;IGF2
565	negative regulation of programmed cell death (GO:0043069)	7/381	0.134963	0.356122	0	0	1.68129	3.36721	HSPA5;AMIGO2;FAS;CFLAR;LACRT;BIRC2;BIRC3
566	pseudouridine synthesis (GO:0001522)	1/13	0.135676	0.356122	0	0	7.41929	14.8199	PUS1
567	purine nucleotide catabolic process (GO:0006195)	1/13	0.135676	0.356122	0	0	7.41929	14.8199	NT5C1A
568	purine-containing compound catabolic process (GO:0072523)	1/13	0.135676	0.356122	0	0	7.41929	14.8199	NT5C1A
569	AMP metabolic process (GO:0046033)	1/13	0.135676	0.356122	0	0	7.41929	14.8199	NT5C1A
570	cellular potassium ion homeostasis (GO:0030007)	1/13	0.135676	0.356122	0	0	7.41929	14.8199	ATP1B3
571	regulation of fibrinolysis (GO:0051917)	1/13	0.135676	0.356122	0	0	7.41929	14.8199	USF1
572	regulation of histone modification (GO:0031056)	1/13	0.135676	0.356122	0	0	7.41929	14.8199	IGF2
573	chondroitin sulfate catabolic process (GO:0030207)	1/13	0.135676	0.356122	0	0	7.41929	14.8199	HEXA
574	chromatin organization involved in regulation of transcription (GO:0034401)	1/13	0.135676	0.356122	0	0	7.41929	14.8199	ARID1A
575	cytoplasmic sequestering of protein (GO:0051220)	1/13	0.135676	0.356122	0	0	7.41929	14.8199	NFKBIE
576	embryonic hemopoiesis (GO:0035162)	1/13	0.135676	0.356122	0	0	7.41929	14.8199	SH2B3
577	endonucleolytic cleavage of tricistronic rRNA transcript (SSU-rRNA, 5.8S rRNA, LSU-rRNA) (GO:0000479)	1/13	0.135676	0.356122	0	0	7.41929	14.8199	RPP40
578	regulation of receptor signaling pathway via STAT (GO:1904892)	1/13	0.135676	0.356122	0	0	7.41929	14.8199	DOT1L
579	regulation of short-term neuronal synaptic plasticity (GO:0048172)	1/13	0.135676	0.356122	0	0	7.41929	14.8199	RAB3A
580	response to interleukin-6 (GO:0070741)	1/13	0.135676	0.356122	0	0	7.41929	14.8199	SELPLG
581	reticulophagy (GO:0061709)	1/13	0.135676	0.356122	0	0	7.41929	14.8199	UBA5
582	sodium ion export across plasma membrane (GO:0036376)	1/13	0.135676	0.356122	0	0	7.41929	14.8199	ATP1B3
583	spliceosomal tri-snRNP complex assembly (GO:0000244)	1/13	0.135676	0.356122	0	0	7.41929	14.8199	PRPF6
584	lipid oxidation (GO:0034440)	1/13	0.135676	0.356122	0	0	7.41929	14.8199	ALOX5
585	tRNA 5'-leader removal (GO:0001682)	1/13	0.135676	0.356122	0	0	7.41929	14.8199	RPP40
586	negative regulation of adenylate cyclase activity (GO:0007194)	1/13	0.135676	0.356122	0	0	7.41929	14.8199	GABBR2
587	negative regulation of cell morphogenesis involved in differentiation (GO:0010771)	1/13	0.135676	0.356122	0	0	7.41929	14.8199	FBLN1
588	negative regulation of cellular senescence (GO:2000773)	1/13	0.135676	0.356122	0	0	7.41929	14.8199	MAP3K3
589	negative regulation of DNA-dependent DNA replication (GO:2000104)	1/13	0.135676	0.356122	0	0	7.41929	14.8199	TIMELESS
590	negative regulation of endoplasmic reticulum unfolded protein response (GO:1900102)	1/13	0.135676	0.356122	0	0	7.41929	14.8199	HSPA5
591	negative regulation of epidermal growth factor-activated receptor activity (GO:0007175)	1/13	0.135676	0.356122	0	0	7.41929	14.8199	CHMP6
592	negative regulation of hippo signaling (GO:0035331)	1/13	0.135676	0.356122	0	0	7.41929	14.8199	VGLL4
593	negative regulation of histone methylation (GO:0031061)	1/13	0.135676	0.356122	0	0	7.41929	14.8199	JARID2
594	negative regulation of locomotion (GO:0040013)	1/13	0.135676	0.356122	0	0	7.41929	14.8199	FBLN1
595	negative regulation of substrate adhesion-dependent cell spreading (GO:1900025)	1/13	0.135676	0.356122	0	0	7.41929	14.8199	FBLN1
596	pathway-restricted SMAD protein phosphorylation (GO:0060389)	1/13	0.135676	0.356122	0	0	7.41929	14.8199	ACVR1
597	plasma membrane repair (GO:0001778)	1/13	0.135676	0.356122	0	0	7.41929	14.8199	RAB3A
598	polyamine metabolic process (GO:0006595)	1/13	0.135676	0.356122	0	0	7.41929	14.8199	DHPS
599	positive regulation of adaptive immune response based on somatic recombination of immune receptors built from immunoglobulin superfamily domains (GO:0002824)	1/13	0.135676	0.356122	0	0	7.41929	14.8199	IL12RB1
600	positive regulation of calcineurin-mediated signaling (GO:0106058)	1/13	0.135676	0.356122	0	0	7.41929	14.8199	LACRT
601	positive regulation of calcineurin-NFAT signaling cascade (GO:0070886)	1/13	0.135676	0.356122	0	0	7.41929	14.8199	LACRT
602	positive regulation of insulin receptor signaling pathway (GO:0046628)	1/13	0.135676	0.356122	0	0	7.41929	14.8199	IGF2
603	positive regulation of lipid transport (GO:0032370)	1/13	0.135676	0.356122	0	0	7.41929	14.8199	LRP1
604	positive regulation of transporter activity (GO:0032411)	1/13	0.135676	0.356122	0	0	7.41929	14.8199	KCTD7
605	positive regulation of vascular endothelial cell proliferation (GO:1905564)	1/13	0.135676	0.356122	0	0	7.41929	14.8199	IGF2
606	regulation of neurotransmitter receptor activity (GO:0099601)	2/58	0.136647	0.356314	0	0	3.18697	6.34321	DLG4;NPTX2
607	regulation of pathway-restricted SMAD protein phosphorylation (GO:0060393)	2/58	0.136647	0.356314	0	0	3.18697	6.34321	ACVR1;GDF5
608	muscle organ development (GO:0007517)	2/58	0.136647	0.356314	0	0	3.18697	6.34321	TCF12;COL6A3
609	positive regulation of protein binding (GO:0032092)	2/58	0.136647	0.356314	0	0	3.18697	6.34321	RALB;LRP1
610	positive regulation of protein metabolic process (GO:0051247)	3/115	0.137415	0.357225	0	0	2.39428	4.75205	DDX58;CD80;C4BPB
611	anterograde trans-synaptic signaling (GO:0098916)	5/244	0.137896	0.357225	0	0	1.87498	3.71481	GABBR2;HOMER1;DLG4;NPTX2;CPLX1
612	sphingolipid metabolic process (GO:0006665)	3/116	0.139974	0.357225	0	0	2.37297	4.66596	GLB1;CPTP;HEXA
613	regulation of secretion by cell (GO:1903530)	2/59	0.140454	0.357225	0	0	3.1309	6.14558	RAB3A;CPLX1
614	negative regulation of autophagy (GO:0010507)	2/59	0.140454	0.357225	0	0	3.1309	6.14558	CPTP;MAGEA3
615	regulation of cellular response to stress (GO:0080135)	3/118	0.145141	0.357225	0	0	2.33146	4.49983	ALOX5;AKT1S1;NUP35
616	antiviral innate immune response (GO:0140374)	1/14	0.14532	0.357225	0	0	6.84823	13.209	DDX58
617	aorta development (GO:0035904)	1/14	0.14532	0.357225	0	0	6.84823	13.209	LRP1
618	atrioventricular valve development (GO:0003171)	1/14	0.14532	0.357225	0	0	6.84823	13.209	ACVR1
619	branching involved in blood vessel morphogenesis (GO:0001569)	1/14	0.14532	0.357225	0	0	6.84823	13.209	SEMA3E
620	regulation of chromatin organization (GO:1902275)	1/14	0.14532	0.357225	0	0	6.84823	13.209	IGF2
621	regulation of histone methylation (GO:0031060)	1/14	0.14532	0.357225	0	0	6.84823	13.209	JARID2
622	ceramide transport (GO:0035627)	1/14	0.14532	0.357225	0	0	6.84823	13.209	CPTP
623	regulation of IRE1-mediated unfolded protein response (GO:1903894)	1/14	0.14532	0.357225	0	0	6.84823	13.209	HSPA5
624	cytoplasmic sequestering of transcription factor (GO:0042994)	1/14	0.14532	0.357225	0	0	6.84823	13.209	NFKBIE
625	regulation of response to endoplasmic reticulum stress (GO:1905897)	1/14	0.14532	0.357225	0	0	6.84823	13.209	ALOX5
626	response to chemokine (GO:1990868)	1/14	0.14532	0.357225	0	0	6.84823	13.209	SH2B3
627	immune response-regulating cell surface receptor signaling pathway (GO:0002768)	1/14	0.14532	0.357225	0	0	6.84823	13.209	MICB
628	sequestering of extracellular ligand from receptor (GO:0035581)	1/14	0.14532	0.357225	0	0	6.84823	13.209	CER1
629	striated muscle cell development (GO:0055002)	1/14	0.14532	0.357225	0	0	6.84823	13.209	TMOD4
630	synaptic membrane adhesion (GO:0099560)	1/14	0.14532	0.357225	0	0	6.84823	13.209	LRRC4B
631	membrane repolarization during action potential (GO:0086011)	1/14	0.14532	0.357225	0	0	6.84823	13.209	KCNE3
632	negative regulation of cartilage development (GO:0061037)	1/14	0.14532	0.357225	0	0	6.84823	13.209	GDF5
633	negative regulation of cyclase activity (GO:0031280)	1/14	0.14532	0.357225	0	0	6.84823	13.209	GABBR2
634	negative regulation of interleukin-12 production (GO:0032695)	1/14	0.14532	0.357225	0	0	6.84823	13.209	TIGIT
635	negative regulation of smooth muscle cell migration (GO:0014912)	1/14	0.14532	0.357225	0	0	6.84823	13.209	LRP1
636	negative regulation of translational initiation (GO:0045947)	1/14	0.14532	0.357225	0	0	6.84823	13.209	EIF2AK4
637	nuclear pore organization (GO:0006999)	1/14	0.14532	0.357225	0	0	6.84823	13.209	NUP35
638	nucleoside phosphate biosynthetic process (GO:1901293)	1/14	0.14532	0.357225	0	0	6.84823	13.209	AK5
639	nucleoside phosphate catabolic process (GO:1901292)	1/14	0.14532	0.357225	0	0	6.84823	13.209	ENPP3
640	positive regulation of cellular response to insulin stimulus (GO:1900078)	1/14	0.14532	0.357225	0	0	6.84823	13.209	IGF2
641	positive regulation of glycogen biosynthetic process (GO:0045725)	1/14	0.14532	0.357225	0	0	6.84823	13.209	IGF2
642	positive regulation of insulin secretion involved in cellular response to glucose stimulus (GO:0035774)	1/14	0.14532	0.357225	0	0	6.84823	13.209	C2CD2L
643	positive regulation of long-term synaptic potentiation (GO:1900273)	1/14	0.14532	0.357225	0	0	6.84823	13.209	EIF2AK4
644	positive regulation of potassium ion transmembrane transporter activity (GO:1901018)	1/14	0.14532	0.357225	0	0	6.84823	13.209	ATP1B3
645	positive regulation of T-helper cell differentiation (GO:0045624)	1/14	0.14532	0.357225	0	0	6.84823	13.209	CD80
646	potassium ion export across plasma membrane (GO:0097623)	1/14	0.14532	0.357225	0	0	6.84823	13.209	KCNE3
647	B cell differentiation (GO:0030183)	2/61	0.148135	0.361412	0	0	3.02447	5.77562	ITGB1;CD79B
648	regulation of endocytosis (GO:0030100)	2/61	0.148135	0.361412	0	0	3.02447	5.77562	LRP1;CDH13
649	antigen receptor-mediated signaling pathway (GO:0050851)	4/185	0.152568	0.361412	0	0	1.97745	3.71789	CD79B;STOML2;BTN3A1;CD247
650	acetyl-CoA metabolic process (GO:0006084)	1/15	0.154856	0.361412	0	0	6.35875	11.8607	TDO2
651	acute-phase response (GO:0006953)	1/15	0.154856	0.361412	0	0	6.35875	11.8607	IL22
652	pyrimidine nucleoside metabolic process (GO:0006213)	1/15	0.154856	0.361412	0	0	6.35875	11.8607	NT5C1A
653	androgen receptor signaling pathway (GO:0030521)	1/15	0.154856	0.361412	0	0	6.35875	11.8607	ARID1A
654	cellular sodium ion homeostasis (GO:0006883)	1/15	0.154856	0.361412	0	0	6.35875	11.8607	ATP1B3
655	contractile actin filament bundle assembly (GO:0030038)	1/15	0.154856	0.361412	0	0	6.35875	11.8607	ITGB1
656	detection of mechanical stimulus involved in sensory perception (GO:0050974)	1/15	0.154856	0.361412	0	0	6.35875	11.8607	PDZD7
657	regulation of neuron projection arborization (GO:0150011)	1/15	0.154856	0.361412	0	0	6.35875	11.8607	DLG4
658	endoderm development (GO:0007492)	1/15	0.154856	0.361412	0	0	6.35875	11.8607	DUSP4
659	endoplasmic reticulum tubular network organization (GO:0071786)	1/15	0.154856	0.361412	0	0	6.35875	11.8607	RAB18
660	regulation of sequestering of triglyceride (GO:0010889)	1/15	0.154856	0.361412	0	0	6.35875	11.8607	PLIN3
661	G protein-coupled glutamate receptor signaling pathway (GO:0007216)	1/15	0.154856	0.361412	0	0	6.35875	11.8607	HOMER1
662	heterocycle biosynthetic process (GO:0018130)	1/15	0.154856	0.361412	0	0	6.35875	11.8607	ALOX5
663	icosanoid biosynthetic process (GO:0046456)	1/15	0.154856	0.361412	0	0	6.35875	11.8607	ALOX5
664	RNA phosphodiester bond hydrolysis, endonucleolytic (GO:0090502)	1/15	0.154856	0.361412	0	0	6.35875	11.8607	RPP40
665	lipoxygenase pathway (GO:0019372)	1/15	0.154856	0.361412	0	0	6.35875	11.8607	ALOX5
666	stress fiber assembly (GO:0043149)	1/15	0.154856	0.361412	0	0	6.35875	11.8607	ITGB1
667	superoxide anion generation (GO:0042554)	1/15	0.154856	0.361412	0	0	6.35875	11.8607	NCF4
668	T cell proliferation (GO:0042098)	1/15	0.154856	0.361412	0	0	6.35875	11.8607	BTN3A1
669	tRNA 5'-end processing (GO:0099116)	1/15	0.154856	0.361412	0	0	6.35875	11.8607	RPP40
670	modulation by host of viral genome replication (GO:0044827)	1/15	0.154856	0.361412	0	0	6.35875	11.8607	EIF2AK4
671	vitamin D metabolic process (GO:0042359)	1/15	0.154856	0.361412	0	0	6.35875	11.8607	PIAS4
672	negative regulation of cellular component movement (GO:0051271)	1/15	0.154856	0.361412	0	0	6.35875	11.8607	FBLN1
673	negative regulation of chondrocyte differentiation (GO:0032331)	1/15	0.154856	0.361412	0	0	6.35875	11.8607	GDF5
674	negative regulation of endoplasmic reticulum stress-induced intrinsic apoptotic signaling pathway (GO:1902236)	1/15	0.154856	0.361412	0	0	6.35875	11.8607	MAGEA3
675	negative regulation of protein processing (GO:0010955)	1/15	0.154856	0.361412	0	0	6.35875	11.8607	MAGEA3
676	peptidyl-arginine modification (GO:0018195)	1/15	0.154856	0.361412	0	0	6.35875	11.8607	PADI1
677	positive regulation of double-strand break repair via homologous recombination (GO:1905168)	1/15	0.154856	0.361412	0	0	6.35875	11.8607	TIMELESS
678	positive regulation of glycogen metabolic process (GO:0070875)	1/15	0.154856	0.361412	0	0	6.35875	11.8607	IGF2
679	positive regulation of response to cytokine stimulus (GO:0060760)	1/15	0.154856	0.361412	0	0	6.35875	11.8607	DDX58
680	positive regulation of secretion (GO:0051047)	1/15	0.154856	0.361412	0	0	6.35875	11.8607	LACRT
681	COPII vesicle coating (GO:0048208)	2/63	0.155899	0.361412	0	0	2.92501	5.43626	GOSR2;FOLR1
682	vesicle coating (GO:0006901)	2/63	0.155899	0.361412	0	0	2.92501	5.43626	GOSR2;FOLR1
683	vesicle targeting, rough ER to cis-Golgi (GO:0048207)	2/63	0.155899	0.361412	0	0	2.92501	5.43626	GOSR2;FOLR1
684	negative regulation of endopeptidase activity (GO:0010951)	2/63	0.155899	0.361412	0	0	2.92501	5.43626	SERPINH1;CSN2
685	negative regulation of peptidase activity (GO:0010466)	2/63	0.155899	0.361412	0	0	2.92501	5.43626	LRP1;SERPINH1
686	positive regulation of epithelial cell proliferation (GO:0050679)	3/123	0.158325	0.3659	0	0	2.23375	4.11703	PTPRN;CDH13;LACRT
687	protein secretion (GO:0009306)	2/64	0.15981	0.3659	0	0	2.87768	5.27701	RAB3A;PTPRN
688	regulation of innate immune response (GO:0045088)	2/64	0.15981	0.3659	0	0	2.87768	5.27701	BIRC2;BIRC3
689	diterpenoid metabolic process (GO:0016101)	2/64	0.15981	0.3659	0	0	2.87768	5.27701	LRP1;SDC3
690	BMP signaling pathway (GO:0030509)	2/65	0.163739	0.3659	0	0	2.83186	5.12421	ACVR1;GDF5
691	aromatic amino acid family catabolic process (GO:0009074)	1/16	0.164286	0.3659	0	0	5.93453	10.7186	TDO2
692	regulation of amyloid-beta clearance (GO:1900221)	1/16	0.164286	0.3659	0	0	5.93453	10.7186	LRP1
693	regulation of blood vessel endothelial cell proliferation involved in sprouting angiogenesis (GO:1903587)	1/16	0.164286	0.3659	0	0	5.93453	10.7186	FGFBP1
694	body fluid secretion (GO:0007589)	1/16	0.164286	0.3659	0	0	5.93453	10.7186	CSN2
695	regulation of ERBB signaling pathway (GO:1901184)	1/16	0.164286	0.3659	0	0	5.93453	10.7186	CDH13
696	ceramide catabolic process (GO:0046514)	1/16	0.164286	0.3659	0	0	5.93453	10.7186	HEXA
697	dendritic spine morphogenesis (GO:0060997)	1/16	0.164286	0.3659	0	0	5.93453	10.7186	DLG4
698	regulation of neurotransmitter transport (GO:0051588)	1/16	0.164286	0.3659	0	0	5.93453	10.7186	CPLX1
699	regulation of systemic arterial blood pressure (GO:0003073)	1/16	0.164286	0.3659	0	0	5.93453	10.7186	KLK2
700	late endosome to vacuole transport via multivesicular body sorting pathway (GO:0032511)	1/16	0.164286	0.3659	0	0	5.93453	10.7186	CHMP6
701	negative regulation of anoikis (GO:2000811)	1/16	0.164286	0.3659	0	0	5.93453	10.7186	ITGB1
702	negative regulation of histone modification (GO:0031057)	1/16	0.164286	0.3659	0	0	5.93453	10.7186	JARID2
703	negative regulation of immune effector process (GO:0002698)	1/16	0.164286	0.3659	0	0	5.93453	10.7186	ENPP3
704	negative regulation of lyase activity (GO:0051350)	1/16	0.164286	0.3659	0	0	5.93453	10.7186	GABBR2
705	negative regulation of platelet activation (GO:0010544)	1/16	0.164286	0.3659	0	0	5.93453	10.7186	SH2B3
706	negative regulation of receptor signaling pathway via JAK-STAT (GO:0046426)	1/16	0.164286	0.3659	0	0	5.93453	10.7186	SH2B3
707	nucleoside diphosphate metabolic process (GO:0009132)	1/16	0.164286	0.3659	0	0	5.93453	10.7186	AK5
708	nucleotide catabolic process (GO:0009166)	1/16	0.164286	0.3659	0	0	5.93453	10.7186	NT5C1A
709	platelet-derived growth factor receptor signaling pathway (GO:0048008)	1/16	0.164286	0.3659	0	0	5.93453	10.7186	PDGFC
710	positive regulation of endothelial cell apoptotic process (GO:2000353)	1/16	0.164286	0.3659	0	0	5.93453	10.7186	CD160
711	positive regulation of leukocyte adhesion to vascular endothelial cell (GO:1904996)	1/16	0.164286	0.3659	0	0	5.93453	10.7186	ALOX5
712	positive regulation of myeloid leukocyte cytokine production involved in immune response (GO:0061081)	1/16	0.164286	0.3659	0	0	5.93453	10.7186	DDX58
713	protein localization to endoplasmic reticulum (GO:0070972)	1/16	0.164286	0.3659	0	0	5.93453	10.7186	HSPA5
714	embryonic organ development (GO:0048568)	2/66	0.167685	0.372946	0	0	2.78747	4.9775	FGF8;SH2B3
715	neutrophil degranulation (GO:0043312)	8/481	0.170452	0.373066	0	0	1.51858	2.68683	CHIT1;CAP1;DBNL;RAB3A;GLB1;ALOX5;RAB18;OLR1
716	regulation of epidermal growth factor receptor signaling pathway (GO:0042058)	2/67	0.171647	0.373066	0	0	2.74445	4.83658	BTC;CDH13
717	cellular response to tumor necrosis factor (GO:0071356)	4/194	0.171719	0.373066	0	0	1.88291	3.31749	TRADD;TNFRSF25;BIRC2;BIRC3
718	pyrimidine-containing compound catabolic process (GO:0072529)	1/17	0.173612	0.373066	0	0	5.56334	9.74104	NT5C1A
719	aorta morphogenesis (GO:0035909)	1/17	0.173612	0.373066	0	0	5.56334	9.74104	LRP1
720	regulation of cellular response to growth factor stimulus (GO:0090287)	1/17	0.173612	0.373066	0	0	5.56334	9.74104	CASK
721	cell surface receptor signaling pathway involved in heart development (GO:0061311)	1/17	0.173612	0.373066	0	0	5.56334	9.74104	ACVR1
722	regulation of neuroblast proliferation (GO:1902692)	1/17	0.173612	0.373066	0	0	5.56334	9.74104	TAFA1
723	DNA biosynthetic process (GO:0071897)	1/17	0.173612	0.373066	0	0	5.56334	9.74104	POLD4
724	regulation of NLRP3 inflammasome complex assembly (GO:1900225)	1/17	0.173612	0.373066	0	0	5.56334	9.74104	CPTP
725	DNA replication checkpoint signaling (GO:0000076)	1/17	0.173612	0.373066	0	0	5.56334	9.74104	TIMELESS
726	regulation of stem cell proliferation (GO:0072091)	1/17	0.173612	0.373066	0	0	5.56334	9.74104	FBLN1
727	tail-anchored membrane protein insertion into ER membrane (GO:0071816)	1/17	0.173612	0.373066	0	0	5.56334	9.74104	MMGT1
728	mesenchyme morphogenesis (GO:0072132)	1/17	0.173612	0.373066	0	0	5.56334	9.74104	ACVR1
729	mesonephric tubule development (GO:0072164)	1/17	0.173612	0.373066	0	0	5.56334	9.74104	CER1
730	midbody abscission (GO:0061952)	1/17	0.173612	0.373066	0	0	5.56334	9.74104	CHMP6
731	mitochondrial ATP synthesis coupled proton transport (GO:0042776)	1/17	0.173612	0.373066	0	0	5.56334	9.74104	STOML2
732	mitochondrial electron transport, cytochrome c to oxygen (GO:0006123)	1/17	0.173612	0.373066	0	0	5.56334	9.74104	COX6A2
733	modified amino acid transport (GO:0072337)	1/17	0.173612	0.373066	0	0	5.56334	9.74104	FOLR1
734	negative regulation of cell aging (GO:0090344)	1/17	0.173612	0.373066	0	0	5.56334	9.74104	MAP3K3
735	negative regulation of execution phase of apoptosis (GO:1900118)	1/17	0.173612	0.373066	0	0	5.56334	9.74104	RFFL
736	pharyngeal system development (GO:0060037)	1/17	0.173612	0.373066	0	0	5.56334	9.74104	FOLR1
737	positive regulation of blood coagulation (GO:0030194)	1/17	0.173612	0.373066	0	0	5.56334	9.74104	USF1
738	positive regulation of positive chemotaxis (GO:0050927)	1/17	0.173612	0.373066	0	0	5.56334	9.74104	CDH13
739	positive regulation of regulated secretory pathway (GO:1903307)	1/17	0.173612	0.373066	0	0	5.56334	9.74104	RAB3A
740	neutrophil activation involved in immune response (GO:0002283)	8/485	0.175808	0.376577	0	0	1.50553	2.61716	CHIT1;CAP1;DBNL;RAB3A;GLB1;ALOX5;RAB18;OLR1
741	regulation of protein phosphorylation (GO:0001932)	5/266	0.176902	0.376577	0	0	1.715	2.97066	FGF8;RALB;IGF2;FAS;FBLN1
742	regulation of response to external stimulus (GO:0032101)	3/130	0.177366	0.376577	0	0	2.10988	3.64912	ALOX5;BIRC2;BIRC3
743	negative regulation of signal transduction (GO:0009968)	5/267	0.178767	0.376577	0	0	1.70837	2.94124	ACVR1;LRP1;LACRT;CER1;VGLL4
744	synapse assembly (GO:0007416)	2/69	0.179617	0.376577	0	0	2.66225	4.57089	DBNL;DSCAM
745	negative regulation of cellular catabolic process (GO:0031330)	2/69	0.179617	0.376577	0	0	2.66225	4.57089	CPTP;MAGEA3
746	neutrophil mediated immunity (GO:0002446)	8/488	0.179874	0.376577	0	0	1.49589	2.5662	CHIT1;CAP1;DBNL;RAB3A;GLB1;ALOX5;RAB18;OLR1
747	negative regulation of intracellular signal transduction (GO:1902532)	4/198	0.180489	0.376577	0	0	1.84371	3.1566	AKT1S1;RFFL;SH2B3;VGLL4
748	negative regulation of cellular process (GO:0048523)	9/566	0.182597	0.376577	0	0	1.4512	2.46773	FGFBP1;DSCAM;ALOX5;CASK;CDH13;FBLN1;SH2B3;CER1;VGLL4
749	regulation of adaptive immune response (GO:0002819)	1/18	0.182834	0.376577	0	0	5.23582	8.89659	EIF2AK4
750	carbohydrate derivative transport (GO:1901264)	1/18	0.182834	0.376577	0	0	5.23582	8.89659	CPTP
751	regulation of cellular protein catabolic process (GO:1903362)	1/18	0.182834	0.376577	0	0	5.23582	8.89659	VGLL4
752	regulation of delayed rectifier potassium channel activity (GO:1902259)	1/18	0.182834	0.376577	0	0	5.23582	8.89659	KCNE3
753	chromatin disassembly (GO:0031498)	1/18	0.182834	0.376577	0	0	5.23582	8.89659	ARID1A
754	dendritic cell migration (GO:0036336)	1/18	0.182834	0.376577	0	0	5.23582	8.89659	ALOX5
755	regulation of platelet aggregation (GO:0090330)	1/18	0.182834	0.376577	0	0	5.23582	8.89659	SH2B3
756	regulation of presynapse assembly (GO:1905606)	1/18	0.182834	0.376577	0	0	5.23582	8.89659	LRRC4B
757	regulation of presynapse organization (GO:0099174)	1/18	0.182834	0.376577	0	0	5.23582	8.89659	LRRC4B
758	epithelial structure maintenance (GO:0010669)	1/18	0.182834	0.376577	0	0	5.23582	8.89659	LACRT
759	regulation of vascular endothelial cell proliferation (GO:1905562)	1/18	0.182834	0.376577	0	0	5.23582	8.89659	IGF2
760	regulation of ventricular cardiac muscle cell membrane repolarization (GO:0060307)	1/18	0.182834	0.376577	0	0	5.23582	8.89659	KCNE3
761	hyaluronan catabolic process (GO:0030214)	1/18	0.182834	0.376577	0	0	5.23582	8.89659	HEXA
762	synaptic transmission, glutamatergic (GO:0035249)	1/18	0.182834	0.376577	0	0	5.23582	8.89659	CDH8
763	mitochondrial fusion (GO:0008053)	1/18	0.182834	0.376577	0	0	5.23582	8.89659	STOML2
764	ventricular cardiac muscle cell action potential (GO:0086005)	1/18	0.182834	0.376577	0	0	5.23582	8.89659	KCNE3
765	negative regulation of leukocyte cell-cell adhesion (GO:1903038)	1/18	0.182834	0.376577	0	0	5.23582	8.89659	TIGIT
766	negative regulation of signal transduction by p53 class mediator (GO:1901797)	1/18	0.182834	0.376577	0	0	5.23582	8.89659	RFFL
767	negative regulation of tumor necrosis factor-mediated signaling pathway (GO:0010804)	1/18	0.182834	0.376577	0	0	5.23582	8.89659	RFFL
768	nucleosome disassembly (GO:0006337)	1/18	0.182834	0.376577	0	0	5.23582	8.89659	ARID1A
769	positive regulation of cartilage development (GO:0061036)	1/18	0.182834	0.376577	0	0	5.23582	8.89659	GDF5
770	positive regulation of excitatory postsynaptic potential (GO:2000463)	1/18	0.182834	0.376577	0	0	5.23582	8.89659	DLG4
771	positive regulation of extracellular matrix organization (GO:1903055)	1/18	0.182834	0.376577	0	0	5.23582	8.89659	DDR2
772	carbohydrate homeostasis (GO:0033500)	2/70	0.183624	0.377224	0	0	2.62297	4.44559	ALOX5;USF1
773	COPII-coated vesicle budding (GO:0090114)	2/70	0.183624	0.377224	0	0	2.62297	4.44559	GOSR2;FOLR1
774	cellular protein metabolic process (GO:0044267)	7/417	0.185611	0.380042	0	0	1.53082	2.57805	SFTPB;RCN1;STOML2;DHPS;IGF2;TNC;UBA3
775	regulation of cell adhesion (GO:0030155)	3/133	0.185713	0.380042	0	0	2.06087	3.46959	DSCAM;CDH13;FBLN1
776	transmembrane receptor protein serine/threonine kinase signaling pathway (GO:0007178)	3/133	0.185713	0.380042	0	0	2.06087	3.46959	ACVR1;ITGB1;GDF5
777	modification-dependent protein catabolic process (GO:0019941)	4/201	0.187163	0.380078	0	0	1.81536	3.04213	RNF148;RNF215;RNF149;RFFL
778	protein tetramerization (GO:0051262)	2/71	0.187643	0.380078	0	0	2.58483	4.32497	TDO2;HOMER1
779	regulation of TOR signaling (GO:0032006)	2/71	0.187643	0.380078	0	0	2.58483	4.32497	AKT1S1;RFFL
780	post-translational protein modification (GO:0043687)	6/345	0.188895	0.380078	0	0	1.58542	2.6422	UBE2F;RCN1;RAB3A;TNC;UBA3;KCTD7
781	regulation of angiogenesis (GO:0045765)	4/203	0.191656	0.380078	0	0	1.79693	2.96862	ITGB1;CD160;ALOX5;SEMA3E
782	cytoskeleton-dependent cytokinesis (GO:0061640)	2/72	0.191674	0.380078	0	0	2.54777	4.20881	RTKN;SEPTIN11
783	extrinsic apoptotic signaling pathway (GO:0097191)	2/72	0.191674	0.380078	0	0	2.54777	4.20881	TRADD;FAS
784	actin filament capping (GO:0051693)	1/19	0.191954	0.380078	0	0	4.94469	8.16123	VILL
785	activin receptor signaling pathway (GO:0032924)	1/19	0.191954	0.380078	0	0	4.94469	8.16123	ACVR1
786	atrioventricular valve morphogenesis (GO:0003181)	1/19	0.191954	0.380078	0	0	4.94469	8.16123	ACVR1
787	barbed-end actin filament capping (GO:0051016)	1/19	0.191954	0.380078	0	0	4.94469	8.16123	VILL
788	regulation of exosomal secretion (GO:1903541)	1/19	0.191954	0.380078	0	0	4.94469	8.16123	CHMP6
789	regulation of nervous system process (GO:0031644)	1/19	0.191954	0.380078	0	0	4.94469	8.16123	NPTX2
790	endocardial cushion morphogenesis (GO:0003203)	1/19	0.191954	0.380078	0	0	4.94469	8.16123	ACVR1
791	glycerolipid catabolic process (GO:0046503)	1/19	0.191954	0.380078	0	0	4.94469	8.16123	ENPP6
792	leukotriene biosynthetic process (GO:0019370)	1/19	0.191954	0.380078	0	0	4.94469	8.16123	ALOX5
793	long-term memory (GO:0007616)	1/19	0.191954	0.380078	0	0	4.94469	8.16123	EIF2AK4
794	maintenance of protein localization in organelle (GO:0072595)	1/19	0.191954	0.380078	0	0	4.94469	8.16123	HSPA5
795	ureteric bud development (GO:0001657)	1/19	0.191954	0.380078	0	0	4.94469	8.16123	CER1
796	vesicle transport along actin filament (GO:0030050)	1/19	0.191954	0.380078	0	0	4.94469	8.16123	MYO6
797	myeloid cell activation involved in immune response (GO:0002275)	1/19	0.191954	0.380078	0	0	4.94469	8.16123	ENPP3
798	negative regulation of T cell receptor signaling pathway (GO:0050860)	1/19	0.191954	0.380078	0	0	4.94469	8.16123	CD160
799	neuromuscular process (GO:0050905)	1/19	0.191954	0.380078	0	0	4.94469	8.16123	UBA5
800	NLS-bearing protein import into nucleus (GO:0006607)	1/19	0.191954	0.380078	0	0	4.94469	8.16123	NUP35
801	positive regulation of cellular protein catabolic process (GO:1903364)	1/19	0.191954	0.380078	0	0	4.94469	8.16123	VGLL4
802	postsynaptic membrane organization (GO:0001941)	1/19	0.191954	0.380078	0	0	4.94469	8.16123	DLG4
803	positive regulation of synaptic transmission (GO:0050806)	2/73	0.195717	0.387047	0	0	2.51176	4.09689	DLG4;EIF2AK4
804	proteasomal protein catabolic process (GO:0010498)	4/205	0.196184	0.387487	0	0	1.77887	2.89725	HECTD3;SPOP;RFFL;BIRC2
805	cellular response to amino acid starvation (GO:0034198)	2/74	0.199771	0.388252	0	0	2.47675	3.98901	FAS;EIF2AK4
806	NIK/NF-kappaB signaling (GO:0038061)	2/74	0.199771	0.388252	0	0	2.47675	3.98901	BIRC2;BIRC3
807	protein-DNA complex disassembly (GO:0032986)	1/20	0.200972	0.388252	0	0	4.68421	7.51624	ARID1A
808	cardiac epithelial to mesenchymal transition (GO:0060317)	1/20	0.200972	0.388252	0	0	4.68421	7.51624	FGF8
809	cellular monovalent inorganic cation homeostasis (GO:0030004)	1/20	0.200972	0.388252	0	0	4.68421	7.51624	ATP1B3
810	regulation of hippo signaling (GO:0035330)	1/20	0.200972	0.388252	0	0	4.68421	7.51624	VGLL4
811	dopaminergic neuron differentiation (GO:0071542)	1/20	0.200972	0.388252	0	0	4.68421	7.51624	FGF8
812	regulation of smooth muscle cell migration (GO:0014910)	1/20	0.200972	0.388252	0	0	4.68421	7.51624	LRP1
813	regulation of tissue remodeling (GO:0034103)	1/20	0.200972	0.388252	0	0	4.68421	7.51624	DDR2
814	ganglioside metabolic process (GO:0001573)	1/20	0.200972	0.388252	0	0	4.68421	7.51624	HEXA
815	inositol phosphate-mediated signaling (GO:0048016)	1/20	0.200972	0.388252	0	0	4.68421	7.51624	LACRT
816	insulin secretion (GO:0030073)	1/20	0.200972	0.388252	0	0	4.68421	7.51624	PTPRN
817	mesoderm formation (GO:0001707)	1/20	0.200972	0.388252	0	0	4.68421	7.51624	ITGB1
818	mitotic cytokinetic process (GO:1902410)	1/20	0.200972	0.388252	0	0	4.68421	7.51624	CHMP6
819	myeloid cell development (GO:0061515)	1/20	0.200972	0.388252	0	0	4.68421	7.51624	SH2B3
820	negative regulation of axon extension involved in axon guidance (GO:0048843)	1/20	0.200972	0.388252	0	0	4.68421	7.51624	SEMA3E
821	positive regulation of dendrite morphogenesis (GO:0050775)	1/20	0.200972	0.388252	0	0	4.68421	7.51624	DBNL
822	positive regulation of interferon-alpha production (GO:0032727)	1/20	0.200972	0.388252	0	0	4.68421	7.51624	DDX58
823	fibroblast growth factor receptor signaling pathway (GO:0008543)	2/75	0.203834	0.391401	0	0	2.4427	3.88498	FGFBP1;FGF8
824	response to amino acid starvation (GO:1990928)	2/75	0.203834	0.391401	0	0	2.4427	3.88498	FAS;EIF2AK4
825	integrin-mediated signaling pathway (GO:0007229)	2/75	0.203834	0.391401	0	0	2.4427	3.88498	ITGB1;FBLN1
826	nucleic acid phosphodiester bond hydrolysis (GO:0090305)	2/75	0.203834	0.391401	0	0	2.4427	3.88498	POLD4;DCP1A
827	positive regulation of immune response (GO:0050778)	2/75	0.203834	0.391401	0	0	2.4427	3.88498	EIF2AK4;IL12RB1
828	regulation of apoptotic process (GO:0042981)	11/742	0.207591	0.393049	0	0	1.3519	2.12543	ITGB1;RTKN;HSPA5;TRADD;AKT1S1;FAS;TNFRSF25;CFLAR;LACRT;BIRC2;BIRC3
829	actomyosin structure organization (GO:0031032)	2/76	0.207907	0.393049	0	0	2.40956	3.78462	ITGB1;TMOD4
830	regulation of BMP signaling pathway (GO:0030510)	2/76	0.207907	0.393049	0	0	2.40956	3.78462	GDF5;CER1
831	cell morphogenesis involved in neuron differentiation (GO:0048667)	2/76	0.207907	0.393049	0	0	2.40956	3.78462	RAB3A;NEFH
832	actin filament-based transport (GO:0099515)	1/21	0.20989	0.393049	0	0	4.44977	6.94686	MYO6
833	anterior/posterior axis specification (GO:0009948)	1/21	0.20989	0.393049	0	0	4.44977	6.94686	CER1
834	regulation of anoikis (GO:2000209)	1/21	0.20989	0.393049	0	0	4.44977	6.94686	ITGB1
835	regulation of cardiac muscle cell proliferation (GO:0060043)	1/21	0.20989	0.393049	0	0	4.44977	6.94686	VGLL4
836	regulation of lipopolysaccharide-mediated signaling pathway (GO:0031664)	1/21	0.20989	0.393049	0	0	4.44977	6.94686	LACRT
837	endocardial cushion development (GO:0003197)	1/21	0.20989	0.393049	0	0	4.44977	6.94686	ACVR1
838	epithelial cell development (GO:0002064)	1/21	0.20989	0.393049	0	0	4.44977	6.94686	PDZD7
839	extrinsic apoptotic signaling pathway in absence of ligand (GO:0097192)	1/21	0.20989	0.393049	0	0	4.44977	6.94686	FAS
840	spindle assembly checkpoint signaling (GO:0071173)	1/21	0.20989	0.393049	0	0	4.44977	6.94686	ZWINT
841	linoleic acid metabolic process (GO:0043651)	1/21	0.20989	0.393049	0	0	4.44977	6.94686	ALOX5
842	mitochondrial calcium ion transmembrane transport (GO:0006851)	1/21	0.20989	0.393049	0	0	4.44977	6.94686	STOML2
843	mitotic spindle assembly checkpoint signaling (GO:0007094)	1/21	0.20989	0.393049	0	0	4.44977	6.94686	ZWINT
844	mitotic spindle checkpoint signaling (GO:0071174)	1/21	0.20989	0.393049	0	0	4.44977	6.94686	ZWINT
845	negative regulation of cell communication (GO:0010648)	1/21	0.20989	0.393049	0	0	4.44977	6.94686	ACVR1
846	neuron apoptotic process (GO:0051402)	1/21	0.20989	0.393049	0	0	4.44977	6.94686	FAS
847	positive regulation of lipid storage (GO:0010884)	1/21	0.20989	0.393049	0	0	4.44977	6.94686	PLIN3
848	positive regulation of smoothened signaling pathway (GO:0045880)	1/21	0.20989	0.393049	0	0	4.44977	6.94686	TXNDC15
849	chromatin organization (GO:0006325)	3/142	0.211332	0.395284	0	0	1.92655	2.99449	JARID2;ARID1A;PADI1
850	positive regulation of type I interferon production (GO:0032481)	2/77	0.211988	0.396044	0	0	2.37732	3.68775	DDX58;POLR3K
851	negative regulation of inflammatory response (GO:0050728)	4/212	0.212281	0.396125	0	0	1.71839	2.66323	ALOX5;ENPP3;CD247;GPHA2
852	negative regulation of DNA-binding transcription factor activity (GO:0043433)	3/143	0.214227	0.399286	0	0	1.91269	2.94693	EIF2AK4;NFKBIE;NR0B2
853	negative regulation of apoptotic signaling pathway (GO:2001234)	2/78	0.216077	0.400588	0	0	2.34592	3.59422	ACVR1;CFLAR
854	positive regulation of protein modification process (GO:0031401)	4/214	0.216948	0.400588	0	0	1.70185	2.60059	FGF8;RALB;IGF2;FAS
855	regulation of cardiac muscle cell membrane repolarization (GO:0099623)	1/22	0.218709	0.400588	0	0	4.23767	6.44131	KCNE3
856	cell projection assembly (GO:0030031)	1/22	0.218709	0.400588	0	0	4.23767	6.44131	NEFH
857	regulation of endoplasmic reticulum stress-induced intrinsic apoptotic signaling pathway (GO:1902235)	1/22	0.218709	0.400588	0	0	4.23767	6.44131	MAGEA3
858	homologous chromosome segregation (GO:0045143)	1/22	0.218709	0.400588	0	0	4.23767	6.44131	TERB2
859	limb morphogenesis (GO:0035108)	1/22	0.218709	0.400588	0	0	4.23767	6.44131	FGF8
860	lipid droplet organization (GO:0034389)	1/22	0.218709	0.400588	0	0	4.23767	6.44131	RAB18
861	maturation of 5.8S rRNA from tricistronic rRNA transcript (SSU-rRNA, 5.8S rRNA, LSU-rRNA) (GO:0000466)	1/22	0.218709	0.400588	0	0	4.23767	6.44131	RPP40
862	mRNA modification (GO:0016556)	1/22	0.218709	0.400588	0	0	4.23767	6.44131	PUS1
863	negative regulation of lymphocyte activation (GO:0051250)	1/22	0.218709	0.400588	0	0	4.23767	6.44131	TIGIT
864	negative regulation of mitotic metaphase/anaphase transition (GO:0045841)	1/22	0.218709	0.400588	0	0	4.23767	6.44131	ZWINT
865	peptidyl-threonine dephosphorylation (GO:0035970)	1/22	0.218709	0.400588	0	0	4.23767	6.44131	DUSP4
866	positive regulation of dendritic spine development (GO:0060999)	1/22	0.218709	0.400588	0	0	4.23767	6.44131	DBNL
867	protein localization to cell junction (GO:1902414)	1/22	0.218709	0.400588	0	0	4.23767	6.44131	DLG4
868	regulation of cellular response to heat (GO:1900034)	2/79	0.220174	0.402343	0	0	2.31533	3.50388	AKT1S1;NUP35
869	regulation of neuron differentiation (GO:0045664)	2/79	0.220174	0.402343	0	0	2.31533	3.50388	NREP;EIF2AK4
870	extracellular structure organization (GO:0043062)	4/216	0.221643	0.404561	0	0	1.68562	2.53971	ITGB1;TNC;COL6A3;DDR2
871	external encapsulating structure organization (GO:0045229)	4/217	0.224	0.407962	0	0	1.67762	2.5099	ITGB1;TNC;COL6A3;DDR2
872	regulation of protein localization to plasma membrane (GO:1903076)	2/80	0.224276	0.407962	0	0	2.28553	3.41659	ITGB1;LRP1
873	negative regulation of cellular response to growth factor stimulus (GO:0090288)	2/80	0.224276	0.407962	0	0	2.28553	3.41659	CASK;CER1
874	regulation of neural precursor cell proliferation (GO:2000177)	1/23	0.22743	0.409942	0	0	4.04484	5.99006	TAFA1
875	ear morphogenesis (GO:0042471)	1/23	0.22743	0.409942	0	0	4.04484	5.99006	MYO6
876	regulation of SMAD protein signal transduction (GO:0060390)	1/23	0.22743	0.409942	0	0	4.04484	5.99006	GDF5
877	hyaluronan metabolic process (GO:0030212)	1/23	0.22743	0.409942	0	0	4.04484	5.99006	HEXA
878	mitotic cell cycle checkpoint signaling (GO:0007093)	1/23	0.22743	0.409942	0	0	4.04484	5.99006	ZWINT
879	positive regulation of cholesterol efflux (GO:0010875)	1/23	0.22743	0.409942	0	0	4.04484	5.99006	LRP1
880	positive regulation of interleukin-17 production (GO:0032740)	1/23	0.22743	0.409942	0	0	4.04484	5.99006	SLAMF6
881	positive regulation of protein autophosphorylation (GO:0031954)	1/23	0.22743	0.409942	0	0	4.04484	5.99006	PDGFC
882	protein transport (GO:0015031)	6/369	0.23083	0.41329	0	0	1.47877	2.16798	SNX1;RAB3A;ARL14;LRP1;MYO6;RAB18
883	cell-cell junction organization (GO:0045216)	2/82	0.232499	0.41329	0	0	2.22817	3.25061	CDH13;CDH8
884	regulation of gene expression, epigenetic (GO:0040029)	2/82	0.232499	0.41329	0	0	2.22817	3.25061	IGF2;JARID2
885	positive regulation of protein ubiquitination (GO:0031398)	2/82	0.232499	0.41329	0	0	2.22817	3.25061	BIRC2;BIRC3
886	nervous system development (GO:0007399)	7/447	0.23294	0.41329	0	0	1.42423	2.07507	NRSN1;DBNL;DSCAM;DLG4;PDGFC;JARID2;CER1
887	regulation of cytokine production (GO:0001817)	3/150	0.23471	0.41329	0	0	1.82096	2.63932	BTN3A1;DDX58;ALOX5
888	purine nucleotide metabolic process (GO:0006163)	1/24	0.236054	0.41329	0	0	3.86878	5.58534	NT5C1A
889	purine ribonucleotide catabolic process (GO:0009154)	1/24	0.236054	0.41329	0	0	3.86878	5.58534	NT5C1A
890	amino acid import across plasma membrane (GO:0089718)	1/24	0.236054	0.41329	0	0	3.86878	5.58534	SLC3A2
891	regulation of cell size (GO:0008361)	1/24	0.236054	0.41329	0	0	3.86878	5.58534	AKT1S1
892	cardiac muscle cell differentiation (GO:0055007)	1/24	0.236054	0.41329	0	0	3.86878	5.58534	ACVR1
893	regulation of keratinocyte proliferation (GO:0010837)	1/24	0.236054	0.41329	0	0	3.86878	5.58534	CASK
894	establishment of mitotic spindle orientation (GO:0000132)	1/24	0.236054	0.41329	0	0	3.86878	5.58534	ITGB1
895	immune response-activating cell surface receptor signaling pathway (GO:0002429)	1/24	0.236054	0.41329	0	0	3.86878	5.58534	MICB
896	inner ear morphogenesis (GO:0042472)	1/24	0.236054	0.41329	0	0	3.86878	5.58534	MYO6
897	leukotriene metabolic process (GO:0006691)	1/24	0.236054	0.41329	0	0	3.86878	5.58534	ALOX5
898	lymphocyte activation involved in immune response (GO:0002285)	1/24	0.236054	0.41329	0	0	3.86878	5.58534	EIF2AK4
899	mammary gland development (GO:0030879)	1/24	0.236054	0.41329	0	0	3.86878	5.58534	CSN2
900	negative regulation of neuron differentiation (GO:0045665)	1/24	0.236054	0.41329	0	0	3.86878	5.58534	EIF2AK4
901	negative regulation of protein tyrosine kinase activity (GO:0061099)	1/24	0.236054	0.41329	0	0	3.86878	5.58534	CHMP6
902	nucleotide-excision repair, DNA gap filling (GO:0006297)	1/24	0.236054	0.41329	0	0	3.86878	5.58534	POLD4
903	peptidyl-glutamic acid modification (GO:0018200)	1/24	0.236054	0.41329	0	0	3.86878	5.58534	CEP41
904	phospholipid catabolic process (GO:0009395)	1/24	0.236054	0.41329	0	0	3.86878	5.58534	ENPP6
905	positive regulation of transcription from RNA polymerase II promoter in response to stress (GO:0036003)	1/24	0.236054	0.41329	0	0	3.86878	5.58534	HSPA5
906	potassium ion homeostasis (GO:0055075)	1/24	0.236054	0.41329	0	0	3.86878	5.58534	ATP1B3
907	protein K48-linked deubiquitination (GO:0071108)	1/24	0.236054	0.41329	0	0	3.86878	5.58534	OTUD5
908	regulation of osteoblast differentiation (GO:0045667)	2/83	0.236617	0.413364	0	0	2.20055	3.17167	ACVR1;DDR2
909	epidermis development (GO:0008544)	2/83	0.236617	0.413364	0	0	2.20055	3.17167	KRTDAP;WNT10A
910	DNA repair (GO:0006281)	5/298	0.239899	0.418637	0	0	1.52519	2.17726	PIAS4;POLD4;DOT1L;TIMELESS;APEX2
911	actin filament organization (GO:0007015)	3/152	0.240626	0.419182	0	0	1.79634	2.5589	TMOD4;MYO6;VILL
912	lymphocyte differentiation (GO:0030098)	2/84	0.24074	0.419182	0	0	2.1736	3.09529	ITGB1;CD79B
913	cAMP-mediated signaling (GO:0019933)	1/25	0.244582	0.41992	0	0	3.70739	5.22077	CAP1
914	regulation of cholesterol transport (GO:0032374)	1/25	0.244582	0.41992	0	0	3.70739	5.22077	LRP1
915	regulation of interferon-alpha production (GO:0032647)	1/25	0.244582	0.41992	0	0	3.70739	5.22077	DDX58
916	endosome transport via multivesicular body sorting pathway (GO:0032509)	1/25	0.244582	0.41992	0	0	3.70739	5.22077	CHMP6
917	regulation of protein processing (GO:0070613)	1/25	0.244582	0.41992	0	0	3.70739	5.22077	MAGEA3
918	fat-soluble vitamin metabolic process (GO:0006775)	1/25	0.244582	0.41992	0	0	3.70739	5.22077	PIAS4
919	in utero embryonic development (GO:0001701)	1/25	0.244582	0.41992	0	0	3.70739	5.22077	IGF2
920	RNA splicing, via transesterification reactions (GO:0000375)	1/25	0.244582	0.41992	0	0	3.70739	5.22077	PRPF6
921	sodium ion homeostasis (GO:0055078)	1/25	0.244582	0.41992	0	0	3.70739	5.22077	ATP1B3
922	negative regulation of antigen receptor-mediated signaling pathway (GO:0050858)	1/25	0.244582	0.41992	0	0	3.70739	5.22077	CD160
923	negative regulation of signaling (GO:0023057)	1/25	0.244582	0.41992	0	0	3.70739	5.22077	ACVR1
924	B cell activation (GO:0042113)	2/85	0.244865	0.41992	0	0	2.1473	3.02136	ITGB1;CD79B
925	negative regulation of defense response (GO:0031348)	2/85	0.244865	0.41992	0	0	2.1473	3.02136	ALOX5;ENPP3
926	positive regulation of protein catabolic process (GO:0045732)	2/85	0.244865	0.41992	0	0	2.1473	3.02136	C4BPB;VGLL4
927	positive regulation of protein kinase activity (GO:0045860)	3/154	0.246568	0.422384	0	0	1.77237	2.48152	RALB;DLG4;DDR2
928	glucose homeostasis (GO:0042593)	2/86	0.248994	0.42608	0	0	2.12163	2.94976	ALOX5;USF1
929	MAPK cascade (GO:0000165)	5/303	0.250267	0.427797	0	0	1.49921	2.07675	BTC;MAP3K3;FGF8;IL5;DLG4
930	regulation of biomineral tissue development (GO:0070167)	1/26	0.253016	0.42789	0	0	3.55892	4.89104	DDR2
931	regulation of chondrocyte differentiation (GO:0032330)	1/26	0.253016	0.42789	0	0	3.55892	4.89104	GDF5
932	regulation of glycogen biosynthetic process (GO:0005979)	1/26	0.253016	0.42789	0	0	3.55892	4.89104	IGF2
933	chaperone cofactor-dependent protein refolding (GO:0051085)	1/26	0.253016	0.42789	0	0	3.55892	4.89104	HSPA5
934	metanephros development (GO:0001656)	1/26	0.253016	0.42789	0	0	3.55892	4.89104	FGF8
935	negative regulation of interleukin-1 beta production (GO:0032691)	1/26	0.253016	0.42789	0	0	3.55892	4.89104	CPTP
936	negative regulation of receptor-mediated endocytosis (GO:0048261)	1/26	0.253016	0.42789	0	0	3.55892	4.89104	DLG4
937	negative regulation of signaling receptor activity (GO:2000272)	1/26	0.253016	0.42789	0	0	3.55892	4.89104	CHMP6
938	positive regulation of histone methylation (GO:0031062)	1/26	0.253016	0.42789	0	0	3.55892	4.89104	JARID2
939	positive regulation of ion transmembrane transporter activity (GO:0032414)	1/26	0.253016	0.42789	0	0	3.55892	4.89104	ATP1B3
940	retrograde transport, endosome to Golgi (GO:0042147)	2/88	0.257257	0.433498	0	0	2.07208	2.81323	SNX1;GOSR2
941	apoptotic process (GO:0006915)	4/231	0.257635	0.433498	0	0	1.57303	2.13336	TRADD;FAS;TNFRSF25;CFLAR
942	cellular response to growth factor stimulus (GO:0071363)	3/158	0.258518	0.433498	0	0	1.72628	2.33529	ACVR1;WNT10A;CER1
943	skeletal system development (GO:0001501)	3/158	0.258518	0.433498	0	0	1.72628	2.33529	FGF8;IGF2;DLL3
944	T cell receptor signaling pathway (GO:0050852)	3/158	0.258518	0.433498	0	0	1.72628	2.33529	STOML2;BTN3A1;CD247
945	acute inflammatory response (GO:0002526)	1/27	0.261355	0.433498	0	0	3.42186	4.59171	IL22
946	cellular response to unfolded protein (GO:0034620)	1/27	0.261355	0.433498	0	0	3.42186	4.59171	HSPA5
947	cytoplasmic pattern recognition receptor signaling pathway (GO:0002753)	1/27	0.261355	0.433498	0	0	3.42186	4.59171	DDX58
948	dendritic spine organization (GO:0097061)	1/27	0.261355	0.433498	0	0	3.42186	4.59171	DLG4
949	regulation of transcription regulatory region DNA binding (GO:2000677)	1/27	0.261355	0.433498	0	0	3.42186	4.59171	DOT1L
950	L-alpha-amino acid transmembrane transport (GO:1902475)	1/27	0.261355	0.433498	0	0	3.42186	4.59171	SLC3A2
951	modulation of excitatory postsynaptic potential (GO:0098815)	1/27	0.261355	0.433498	0	0	3.42186	4.59171	DLG4
952	negative regulation of cation channel activity (GO:2001258)	1/27	0.261355	0.433498	0	0	3.42186	4.59171	KCNE3
953	nucleobase-containing small molecule interconversion (GO:0015949)	1/27	0.261355	0.433498	0	0	3.42186	4.59171	AK5
954	peptide hormone secretion (GO:0030072)	1/27	0.261355	0.433498	0	0	3.42186	4.59171	PTPRN
955	positive regulation of BMP signaling pathway (GO:0030513)	1/27	0.261355	0.433498	0	0	3.42186	4.59171	GDF5
956	positive regulation of calcium ion transmembrane transport (GO:1904427)	1/27	0.261355	0.433498	0	0	3.42186	4.59171	LACRT
957	positive regulation of gene silencing by miRNA (GO:2000637)	1/27	0.261355	0.433498	0	0	3.42186	4.59171	EIF4E2
958	protein autophosphorylation (GO:0046777)	3/159	0.261518	0.433498	0	0	1.71512	2.30041	MAP3K3;EIF2AK4;DDR2
959	negative regulation of translation (GO:0017148)	2/90	0.265524	0.436511	0	0	2.02478	2.68496	EIF2AK4;EIF4E2
960	positive regulation of autophagy (GO:0010508)	2/90	0.265524	0.436511	0	0	2.02478	2.68496	EIF2AK4;LACRT
961	positive regulation of binding (GO:0051099)	2/90	0.265524	0.436511	0	0	2.02478	2.68496	RALB;LRP1
962	protein complex oligomerization (GO:0051259)	2/90	0.265524	0.436511	0	0	2.02478	2.68496	STOML2;HOMER1
963	receptor clustering (GO:0043113)	1/28	0.269602	0.436511	0	0	3.29496	4.31906	DLG4
964	regulation of calcineurin-NFAT signaling cascade (GO:0070884)	1/28	0.269602	0.436511	0	0	3.29496	4.31906	LACRT
965	carbohydrate derivative biosynthetic process (GO:1901137)	1/28	0.269602	0.436511	0	0	3.29496	4.31906	GAL3ST2
966	cellular response to interleukin-6 (GO:0071354)	1/28	0.269602	0.436511	0	0	3.29496	4.31906	SELPLG
967	regulation of insulin secretion involved in cellular response to glucose stimulus (GO:0061178)	1/28	0.269602	0.436511	0	0	3.29496	4.31906	C2CD2L
968	regulation of plasma membrane bounded cell projection organization (GO:0120035)	1/28	0.269602	0.436511	0	0	3.29496	4.31906	HOMER1
969	regulation of postsynapse organization (GO:0099175)	1/28	0.269602	0.436511	0	0	3.29496	4.31906	HOMER1
970	regulation of reactive oxygen species biosynthetic process (GO:1903426)	1/28	0.269602	0.436511	0	0	3.29496	4.31906	ALOX5
971	regulation of sodium ion transmembrane transport (GO:1902305)	1/28	0.269602	0.436511	0	0	3.29496	4.31906	SLMAP
972	glycerophospholipid catabolic process (GO:0046475)	1/28	0.269602	0.436511	0	0	3.29496	4.31906	ENPP6
973	L-amino acid transport (GO:0015807)	1/28	0.269602	0.436511	0	0	3.29496	4.31906	SLC3A2
974	T cell activation involved in immune response (GO:0002286)	1/28	0.269602	0.436511	0	0	3.29496	4.31906	EIF2AK4
975	transcription by RNA polymerase III (GO:0006383)	1/28	0.269602	0.436511	0	0	3.29496	4.31906	POLR3K
976	ventricular septum morphogenesis (GO:0060412)	1/28	0.269602	0.436511	0	0	3.29496	4.31906	ACVR1
977	neutral amino acid transport (GO:0015804)	1/28	0.269602	0.436511	0	0	3.29496	4.31906	SLC3A2
978	positive regulation of response to wounding (GO:1903036)	1/28	0.269602	0.436511	0	0	3.29496	4.31906	ITGB1
979	positive regulation of synapse assembly (GO:0051965)	1/28	0.269602	0.436511	0	0	3.29496	4.31906	LRRC4B
980	protein localization to Golgi apparatus (GO:0034067)	1/28	0.269602	0.436511	0	0	3.29496	4.31906	LACRT
981	regulation of actin cytoskeleton organization (GO:0032956)	2/91	0.269659	0.436511	0	0	2.00193	2.62373	LRP1;SEMA3E
982	regulation of endothelial cell proliferation (GO:0001936)	2/92	0.273792	0.440955	0	0	1.97959	2.56433	ALOX5;CDH13
983	cellular response to fibroblast growth factor stimulus (GO:0044344)	2/92	0.273792	0.440955	0	0	1.97959	2.56433	FGFBP1;FGF8
984	retinoid metabolic process (GO:0001523)	2/92	0.273792	0.440955	0	0	1.97959	2.56433	LRP1;SDC3
985	T cell activation (GO:0042110)	2/92	0.273792	0.440955	0	0	1.97959	2.56433	EIF2AK4;MICB
986	positive regulation of transmembrane receptor protein serine/threonine kinase signaling pathway (GO:0090100)	2/92	0.273792	0.440955	0	0	1.97959	2.56433	ACVR1;GDF5
987	heart development (GO:0007507)	3/164	0.276581	0.443117	0	0	1.66143	2.13536	ACVR1;FGF8;CER1
988	regulation of actin polymerization or depolymerization (GO:0008064)	1/29	0.277758	0.443117	0	0	3.17712	4.06991	DBNL
989	dicarboxylic acid transport (GO:0006835)	1/29	0.277758	0.443117	0	0	3.17712	4.06991	FOLR1
990	establishment of mitotic spindle localization (GO:0040001)	1/29	0.277758	0.443117	0	0	3.17712	4.06991	ITGB1
991	homologous chromosome pairing at meiosis (GO:0007129)	1/29	0.277758	0.443117	0	0	3.17712	4.06991	TERB2
992	limb development (GO:0060173)	1/29	0.277758	0.443117	0	0	3.17712	4.06991	FGF8
993	transition metal ion homeostasis (GO:0055076)	1/29	0.277758	0.443117	0	0	3.17712	4.06991	HEPH
994	mismatch repair (GO:0006298)	1/29	0.277758	0.443117	0	0	3.17712	4.06991	POLD4
995	MyD88-dependent toll-like receptor signaling pathway (GO:0002755)	1/29	0.277758	0.443117	0	0	3.17712	4.06991	TLR10
996	regulation of epithelial cell proliferation (GO:0050678)	2/93	0.277925	0.443117	0	0	1.95773	2.50669	GDF5;LACRT
997	alpha-amino acid catabolic process (GO:1901606)	1/30	0.285822	0.450284	0	0	3.06741	3.84158	TDO2
998	chondroitin sulfate metabolic process (GO:0030204)	1/30	0.285822	0.450284	0	0	3.06741	3.84158	HEXA
999	establishment of spindle orientation (GO:0051294)	1/30	0.285822	0.450284	0	0	3.06741	3.84158	ITGB1
1000	extrinsic apoptotic signaling pathway via death domain receptors (GO:0008625)	1/30	0.285822	0.450284	0	0	3.06741	3.84158	TRADD
1001	heterotypic cell-cell adhesion (GO:0034113)	1/30	0.285822	0.450284	0	0	3.06741	3.84158	ITGB1
1002	long-chain fatty acid biosynthetic process (GO:0042759)	1/30	0.285822	0.450284	0	0	3.06741	3.84158	ALOX5
1003	maintenance of blood-brain barrier (GO:0035633)	1/30	0.285822	0.450284	0	0	3.06741	3.84158	ITGB1
1004	multivesicular body assembly (GO:0036258)	1/30	0.285822	0.450284	0	0	3.06741	3.84158	CHMP6
1005	negative regulation of gene expression, epigenetic (GO:0045814)	1/30	0.285822	0.450284	0	0	3.06741	3.84158	JARID2
1006	negative regulation of interleukin-1 production (GO:0032692)	1/30	0.285822	0.450284	0	0	3.06741	3.84158	CPTP
1007	positive regulation of DNA recombination (GO:0045911)	1/30	0.285822	0.450284	0	0	3.06741	3.84158	TIMELESS
1008	positive regulation of phosphate metabolic process (GO:0045937)	1/30	0.285822	0.450284	0	0	3.06741	3.84158	DSCAM
1009	proteasome-mediated ubiquitin-dependent protein catabolic process (GO:0043161)	5/321	0.288448	0.453969	0	0	1.41251	1.75609	HSPA5;HECTD3;SPOP;RFFL;BIRC2
1010	'de novo' posttranslational protein folding (GO:0051084)	1/31	0.293797	0.456554	0	0	2.96502	3.63174	HSPA5
1011	regulation of cellular senescence (GO:2000772)	1/31	0.293797	0.456554	0	0	2.96502	3.63174	MAP3K3
1012	cardiac muscle cell action potential involved in contraction (GO:0086002)	1/31	0.293797	0.456554	0	0	2.96502	3.63174	KCNE3
1013	regulation of potassium ion transport (GO:0043266)	1/31	0.293797	0.456554	0	0	2.96502	3.63174	KCNIP4
1014	tube closure (GO:0060606)	1/31	0.293797	0.456554	0	0	2.96502	3.63174	FOLR1
1015	vitamin transport (GO:0051180)	1/31	0.293797	0.456554	0	0	2.96502	3.63174	FOLR1
1016	multivesicular body organization (GO:0036257)	1/31	0.293797	0.456554	0	0	2.96502	3.63174	CHMP6
1017	negative regulation of axon extension (GO:0030517)	1/31	0.293797	0.456554	0	0	2.96502	3.63174	SEMA3E
1018	negative regulation of peptidyl-tyrosine phosphorylation (GO:0050732)	1/31	0.293797	0.456554	0	0	2.96502	3.63174	SH2B3
1019	negative regulation of response to biotic stimulus (GO:0002832)	1/31	0.293797	0.456554	0	0	2.96502	3.63174	LACRT
1020	peptide cross-linking (GO:0018149)	1/31	0.293797	0.456554	0	0	2.96502	3.63174	CD247
1021	protein acetylation (GO:0006473)	1/31	0.293797	0.456554	0	0	2.96502	3.63174	LACRT
1022	protein maturation (GO:0051604)	2/97	0.294436	0.456554	0	0	1.87492	2.29245	CCS;NNAT
1023	regulation of MAP kinase activity (GO:0043405)	2/97	0.294436	0.456554	0	0	1.87492	2.29245	PDGFC;SH2B3
1024	glycosaminoglycan biosynthetic process (GO:0006024)	2/97	0.294436	0.456554	0	0	1.87492	2.29245	SDC3;HEXA
1025	positive regulation of DNA-binding transcription factor activity (GO:0051091)	4/246	0.29469	0.456554	0	0	1.4744	1.80146	DDX58;TRADD;CFLAR;DDR2
1026	transmembrane receptor protein tyrosine kinase signaling pathway (GO:0007169)	6/404	0.296478	0.458876	0	0	1.34629	1.6368	FGFBP1;FGF8;PDGFC;NCF4;IGF2;DDR2
1027	neuron projection development (GO:0031175)	3/171	0.297806	0.459764	0	0	1.59164	1.92797	DBNL;DLG4;NEFH
1028	regulation of neuron apoptotic process (GO:0043523)	2/98	0.298557	0.459764	0	0	1.8553	2.24267	AKT1S1;VSTM2L
1029	regulation of dendritic spine morphogenesis (GO:0061001)	1/32	0.301684	0.459764	0	0	2.86922	3.43841	DBNL
1030	cellular response to glucose stimulus (GO:0071333)	1/32	0.301684	0.459764	0	0	2.86922	3.43841	PTPRN
1031	cellular response to topologically incorrect protein (GO:0035967)	1/32	0.301684	0.459764	0	0	2.86922	3.43841	HSPA5
1032	regulation of intracellular estrogen receptor signaling pathway (GO:0033146)	1/32	0.301684	0.459764	0	0	2.86922	3.43841	UBA5
1033	DNA damage checkpoint signaling (GO:0000077)	1/32	0.301684	0.459764	0	0	2.86922	3.43841	DOT1L
1034	regulation of NMDA receptor activity (GO:2000310)	1/32	0.301684	0.459764	0	0	2.86922	3.43841	DLG4
1035	ERBB2 signaling pathway (GO:0038128)	1/32	0.301684	0.459764	0	0	2.86922	3.43841	BTC
1036	establishment or maintenance of epithelial cell apical/basal polarity (GO:0045197)	1/32	0.301684	0.459764	0	0	2.86922	3.43841	LIN7C
1037	intra-Golgi vesicle-mediated transport (GO:0006891)	1/32	0.301684	0.459764	0	0	2.86922	3.43841	GOSR2
1038	skeletal muscle organ development (GO:0060538)	1/32	0.301684	0.459764	0	0	2.86922	3.43841	CFLAR
1039	negative regulation of chemotaxis (GO:0050922)	1/32	0.301684	0.459764	0	0	2.86922	3.43841	SEMA3E
1040	positive regulation of immune effector process (GO:0002699)	1/32	0.301684	0.459764	0	0	2.86922	3.43841	IL12RB1
1041	positive regulation of interleukin-10 production (GO:0032733)	1/32	0.301684	0.459764	0	0	2.86922	3.43841	TIGIT
1042	protein K63-linked deubiquitination (GO:0070536)	1/32	0.301684	0.459764	0	0	2.86922	3.43841	OTUD5
1043	response to UV (GO:0009411)	2/99	0.302674	0.46083	0	0	1.83608	2.1943	EIF2AK4;USF1
1044	cellular protein localization (GO:0034613)	5/329	0.305759	0.464516	0	0	1.37707	1.63177	SNX1;ARL14;MYO6;RAB18;SEPTIN11
1045	protein modification by small protein conjugation (GO:0032446)	6/409	0.306169	0.464516	0	0	1.32925	1.57332	PIAS4;UBE2F;UBA5;UBA3;UBA2;NUP35
1046	regulation of transforming growth factor beta receptor signaling pathway (GO:0017015)	2/100	0.306787	0.464516	0	0	1.81725	2.14727	NREP;FOLR1
1047	organic acid transport (GO:0015849)	2/100	0.306787	0.464516	0	0	1.81725	2.14727	SLC3A2;FOLR1
1048	apoptotic cell clearance (GO:0043277)	1/33	0.309482	0.464516	0	0	2.77942	3.25985	LRP1
1049	regulation of cholesterol efflux (GO:0010874)	1/33	0.309482	0.464516	0	0	2.77942	3.25985	LRP1
1050	regulation of interleukin-17 production (GO:0032660)	1/33	0.309482	0.464516	0	0	2.77942	3.25985	SLAMF6
1051	regulation of neurotransmitter secretion (GO:0046928)	1/33	0.309482	0.464516	0	0	2.77942	3.25985	CPLX1
1052	exonucleolytic catabolism of deadenylated mRNA (GO:0043928)	1/33	0.309482	0.464516	0	0	2.77942	3.25985	DCP1A
1053	regulation of sprouting angiogenesis (GO:1903670)	1/33	0.309482	0.464516	0	0	2.77942	3.25985	ALOX5
1054	signal transduction by p53 class mediator (GO:0072331)	1/33	0.309482	0.464516	0	0	2.77942	3.25985	MYO6
1055	negative chemotaxis (GO:0050919)	1/33	0.309482	0.464516	0	0	2.77942	3.25985	SEMA3E
1056	neuron projection extension (GO:1990138)	1/33	0.309482	0.464516	0	0	2.77942	3.25985	EIF2AK4
1057	positive regulation of cholesterol transport (GO:0032376)	1/33	0.309482	0.464516	0	0	2.77942	3.25985	LRP1
1058	positive regulation of cytokine production involved in immune response (GO:0002720)	1/33	0.309482	0.464516	0	0	2.77942	3.25985	CD160
1059	positive regulation of cell cycle process (GO:0090068)	2/101	0.310895	0.465756	0	0	1.7988	2.10154	BTC;IGF2
1060	positive regulation of protein localization to membrane (GO:1905477)	2/101	0.310895	0.465756	0	0	1.7988	2.10154	ITGB1;LRP1
1061	defense response to bacterium (GO:0042742)	3/176	0.313026	0.466826	0	0	1.54524	1.79475	DEFB127;LACRT;WFDC5
1062	regulation of protein catabolic process (GO:0042176)	2/102	0.314998	0.466826	0	0	1.78072	2.05707	C4BPB;CHMP6
1063	mitotic sister chromatid segregation (GO:0000070)	2/102	0.314998	0.466826	0	0	1.78072	2.05707	CHMP6;ZWINT
1064	positive regulation of developmental process (GO:0051094)	3/177	0.316073	0.466826	0	0	1.53629	1.76946	ACVR1;FGF8;DLG4
1065	B cell receptor signaling pathway (GO:0050853)	1/34	0.317194	0.466826	0	0	2.69506	3.09457	CD79B
1066	epithelial tube morphogenesis (GO:0060562)	1/34	0.317194	0.466826	0	0	2.69506	3.09457	ACVR1
1067	histone lysine methylation (GO:0034968)	1/34	0.317194	0.466826	0	0	2.69506	3.09457	DOT1L
1068	sister chromatid segregation (GO:0000819)	1/34	0.317194	0.466826	0	0	2.69506	3.09457	ZWINT
1069	striated muscle tissue development (GO:0014706)	1/34	0.317194	0.466826	0	0	2.69506	3.09457	CFLAR
1070	synaptic vesicle recycling (GO:0036465)	1/34	0.317194	0.466826	0	0	2.69506	3.09457	RAB3A
1071	tRNA export from nucleus (GO:0006409)	1/34	0.317194	0.466826	0	0	2.69506	3.09457	NUP35
1072	tRNA-containing ribonucleoprotein complex export from nucleus (GO:0071431)	1/34	0.317194	0.466826	0	0	2.69506	3.09457	NUP35
1073	neural tube closure (GO:0001843)	1/34	0.317194	0.466826	0	0	2.69506	3.09457	FOLR1
1074	organelle disassembly (GO:1903008)	1/34	0.317194	0.466826	0	0	2.69506	3.09457	UBA5
1075	organic cyclic compound biosynthetic process (GO:1901362)	1/34	0.317194	0.466826	0	0	2.69506	3.09457	ALOX5
1076	phosphatidylinositol 3-kinase signaling (GO:0014065)	1/34	0.317194	0.466826	0	0	2.69506	3.09457	CD160
1077	positive regulation of calcium ion transport into cytosol (GO:0010524)	1/34	0.317194	0.466826	0	0	2.69506	3.09457	LACRT
1078	positive regulation of epidermal growth factor receptor signaling pathway (GO:0045742)	1/34	0.317194	0.466826	0	0	2.69506	3.09457	BTC
1079	positive regulation of release of sequestered calcium ion into cytosol (GO:0051281)	1/34	0.317194	0.466826	0	0	2.69506	3.09457	LACRT
1080	chromatin remodeling (GO:0006338)	2/103	0.319096	0.468793	0	0	1.763	2.01382	JARID2;ARID1A
1081	negative regulation of immune response (GO:0050777)	3/178	0.319121	0.468793	0	0	1.52743	1.7446	ENPP3;CD247;GPHA2
1082	cellular metal ion homeostasis (GO:0006875)	2/104	0.323188	0.470205	0	0	1.74563	1.97173	STOML2;ATP1B3
1083	regulation of insulin secretion (GO:0050796)	2/104	0.323188	0.470205	0	0	1.74563	1.97173	ALOX5;NNAT
1084	positive regulation of cell differentiation (GO:0045597)	4/258	0.324809	0.470205	0	0	1.40388	1.57868	ACVR1;FGF8;GDF5;DDR2
1085	regulation of autophagosome assembly (GO:2000785)	1/35	0.324821	0.470205	0	0	2.61566	2.94126	RALB
1086	base-excision repair, gap-filling (GO:0006287)	1/35	0.324821	0.470205	0	0	2.61566	2.94126	POLD4
1087	cellular response to amyloid-beta (GO:1904646)	1/35	0.324821	0.470205	0	0	2.61566	2.94126	LRP1
1088	cellular response to virus (GO:0098586)	1/35	0.324821	0.470205	0	0	2.61566	2.94126	DDX58
1089	regulation of muscle cell differentiation (GO:0051147)	1/35	0.324821	0.470205	0	0	2.61566	2.94126	IGF2
1090	regulation of protein polymerization (GO:0032271)	1/35	0.324821	0.470205	0	0	2.61566	2.94126	DBNL
1091	regulation of regulated secretory pathway (GO:1903305)	1/35	0.324821	0.470205	0	0	2.61566	2.94126	RAB3A
1092	regulation of T cell receptor signaling pathway (GO:0050856)	1/35	0.324821	0.470205	0	0	2.61566	2.94126	CD160
1093	semaphorin-plexin signaling pathway (GO:0071526)	1/35	0.324821	0.470205	0	0	2.61566	2.94126	SEMA3E
1094	maturation of SSU-rRNA (GO:0030490)	1/35	0.324821	0.470205	0	0	2.61566	2.94126	TSR2
1095	negative regulation of T cell proliferation (GO:0042130)	1/35	0.324821	0.470205	0	0	2.61566	2.94126	CD80
1096	nuclear-transcribed mRNA catabolic process, exonucleolytic (GO:0000291)	1/35	0.324821	0.470205	0	0	2.61566	2.94126	DCP1A
1097	peptidyl-tyrosine dephosphorylation (GO:0035335)	1/35	0.324821	0.470205	0	0	2.61566	2.94126	DUSP4
1098	regulated exocytosis (GO:0045055)	3/180	0.325218	0.470352	0	0	1.51002	1.69614	RAB3A;IGF2;CPLX1
1099	negative regulation of cytokine production (GO:0001818)	3/182	0.331315	0.474655	0	0	1.49299	1.64928	OTUD5;DDX58;TIGIT
1100	chromosome organization (GO:0051276)	2/106	0.331353	0.474655	0	0	1.71189	1.8909	DOT1L;PADI1
1101	small GTPase mediated signal transduction (GO:0007264)	2/106	0.331353	0.474655	0	0	1.71189	1.8909	RALB;RAB18
1102	positive regulation of protein serine/threonine kinase activity (GO:0071902)	2/106	0.331353	0.474655	0	0	1.71189	1.8909	RALB;PDGFC
1103	activation of adenylate cyclase activity (GO:0007190)	1/36	0.332362	0.474655	0	0	2.5408	2.79877	CAP1
1104	regulation of androgen receptor signaling pathway (GO:0060765)	1/36	0.332362	0.474655	0	0	2.5408	2.79877	KLK2
1105	cyclic-nucleotide-mediated signaling (GO:0019935)	1/36	0.332362	0.474655	0	0	2.5408	2.79877	CAP1
1106	dendrite morphogenesis (GO:0048813)	1/36	0.332362	0.474655	0	0	2.5408	2.79877	DLG4
1107	endoderm formation (GO:0001706)	1/36	0.332362	0.474655	0	0	2.5408	2.79877	DUSP4
1108	regulation of receptor internalization (GO:0002090)	1/36	0.332362	0.474655	0	0	2.5408	2.79877	DLG4
1109	regulation of sodium ion transport (GO:0002028)	1/36	0.332362	0.474655	0	0	2.5408	2.79877	SLMAP
1110	transition metal ion transport (GO:0000041)	1/36	0.332362	0.474655	0	0	2.5408	2.79877	HEPH
1111	positive regulation of interferon-beta production (GO:0032728)	1/36	0.332362	0.474655	0	0	2.5408	2.79877	DDX58
1112	cellular component assembly (GO:0022607)	4/261	0.332378	0.474655	0	0	1.38728	1.52806	DLG4;FAS;CD247;NEFH
1113	DNA replication (GO:0006260)	2/108	0.33949	0.480101	0	0	1.67942	1.81429	POLD4;TIMELESS
1114	negative regulation of transmembrane receptor protein serine/threonine kinase signaling pathway (GO:0090101)	2/108	0.33949	0.480101	0	0	1.67942	1.81429	ACVR1;CER1
1115	regulation of actin cytoskeleton reorganization (GO:2000249)	1/37	0.33982	0.480101	0	0	2.4701	2.66607	SEMA3E
1116	regulation of protein autophosphorylation (GO:0031952)	1/37	0.33982	0.480101	0	0	2.4701	2.66607	PDGFC
1117	glutamate receptor signaling pathway (GO:0007215)	1/37	0.33982	0.480101	0	0	2.4701	2.66607	HOMER1
1118	skeletal muscle tissue development (GO:0007519)	1/37	0.33982	0.480101	0	0	2.4701	2.66607	CFLAR
1119	lysosome localization (GO:0032418)	1/37	0.33982	0.480101	0	0	2.4701	2.66607	RAB3A
1120	tRNA transport (GO:0051031)	1/37	0.33982	0.480101	0	0	2.4701	2.66607	NUP35
1121	negative regulation of endothelial cell proliferation (GO:0001937)	1/37	0.33982	0.480101	0	0	2.4701	2.66607	ALOX5
1122	nucleotide-excision repair, DNA incision, 5'-to lesion (GO:0006296)	1/37	0.33982	0.480101	0	0	2.4701	2.66607	POLD4
1123	positive regulation of exocytosis (GO:0045921)	1/37	0.33982	0.480101	0	0	2.4701	2.66607	RAB3A
1124	protein insertion into ER membrane (GO:0045048)	1/37	0.33982	0.480101	0	0	2.4701	2.66607	MMGT1
1125	endoplasmic reticulum to Golgi vesicle-mediated transport (GO:0006888)	3/185	0.340458	0.480575	0	0	1.46816	1.58189	DCTN6;GOSR2;FOLR1
1126	regulation of protein ubiquitination (GO:0031396)	2/109	0.343548	0.484506	0	0	1.66364	1.77748	BIRC2;BIRC3
1127	regulation of apoptotic signaling pathway (GO:2001233)	1/38	0.347194	0.48633	0	0	2.40321	2.54229	FAS
1128	regulation of axon extension (GO:0030516)	1/38	0.347194	0.48633	0	0	2.40321	2.54229	DBNL
1129	spliceosomal snRNP assembly (GO:0000387)	1/38	0.347194	0.48633	0	0	2.40321	2.54229	PRPF6
1130	ventricular septum development (GO:0003281)	1/38	0.347194	0.48633	0	0	2.40321	2.54229	ACVR1
1131	ncRNA export from nucleus (GO:0097064)	1/38	0.347194	0.48633	0	0	2.40321	2.54229	NUP35
1132	negative regulation of TOR signaling (GO:0032007)	1/38	0.347194	0.48633	0	0	2.40321	2.54229	AKT1S1
1133	positive regulation of potassium ion transport (GO:0043268)	1/38	0.347194	0.48633	0	0	2.40321	2.54229	GABBR2
1134	regulation of protein kinase activity (GO:0045859)	2/110	0.347598	0.48633	0	0	1.64815	1.74161	AKT1S1;DDR2
1135	response to endoplasmic reticulum stress (GO:0034976)	2/110	0.347598	0.48633	0	0	1.64815	1.74161	HSPA5;UBA5
1136	supramolecular fiber organization (GO:0097435)	5/351	0.354025	0.491209	0	0	1.28805	1.33749	TMOD4;MYO6;SERPINH1;COL6A3;DDR2
1137	regulation of heart rate by cardiac conduction (GO:0086091)	1/39	0.354487	0.491209	0	0	2.33985	2.42662	KCNE3
1138	regulation of intracellular transport (GO:0032386)	1/39	0.354487	0.491209	0	0	2.33985	2.42662	NEFH
1139	regulation of ion transmembrane transporter activity (GO:0032412)	1/39	0.354487	0.491209	0	0	2.33985	2.42662	HOMER1
1140	endothelial cell migration (GO:0043542)	1/39	0.354487	0.491209	0	0	2.33985	2.42662	CDH13
1141	regulation of protein tyrosine kinase activity (GO:0061097)	1/39	0.354487	0.491209	0	0	2.33985	2.42662	DLG4
1142	vesicle cytoskeletal trafficking (GO:0099518)	1/39	0.354487	0.491209	0	0	2.33985	2.42662	MYO6
1143	negative regulation of cellular metabolic process (GO:0031324)	1/39	0.354487	0.491209	0	0	2.33985	2.42662	DLG4
1144	negative regulation of lymphocyte proliferation (GO:0050672)	1/39	0.354487	0.491209	0	0	2.33985	2.42662	CD80
1145	nucleotide-excision repair, DNA incision (GO:0033683)	1/39	0.354487	0.491209	0	0	2.33985	2.42662	POLD4
1146	protein acylation (GO:0043543)	1/39	0.354487	0.491209	0	0	2.33985	2.42662	LACRT
1147	negative regulation of cell differentiation (GO:0045596)	3/191	0.358714	0.4962	0	0	1.42087	1.45671	IGF2;EIF2AK4;GDF5
1148	negative regulation of Wnt signaling pathway (GO:0030178)	3/191	0.358714	0.4962	0	0	1.42087	1.45671	LRP1;CER1;VGLL4
1149	bone development (GO:0060348)	1/40	0.361699	0.496437	0	0	2.27974	2.31837	FGF8
1150	regulation of sodium ion transmembrane transporter activity (GO:2000649)	1/40	0.361699	0.496437	0	0	2.27974	2.31837	SLMAP
1151	fatty acid derivative biosynthetic process (GO:1901570)	1/40	0.361699	0.496437	0	0	2.27974	2.31837	ALOX5
1152	stem cell differentiation (GO:0048863)	1/40	0.361699	0.496437	0	0	2.27974	2.31837	JARID2
1153	negative regulation of ERBB signaling pathway (GO:1901185)	1/40	0.361699	0.496437	0	0	2.27974	2.31837	BTC
1154	negative regulation of protein kinase B signaling (GO:0051898)	1/40	0.361699	0.496437	0	0	2.27974	2.31837	SH2B3
1155	positive regulation of catalytic activity (GO:0043085)	1/40	0.361699	0.496437	0	0	2.27974	2.31837	IGF2
1156	positive regulation of double-strand break repair (GO:2000781)	1/40	0.361699	0.496437	0	0	2.27974	2.31837	TIMELESS
1157	positive regulation of wound healing (GO:0090303)	1/40	0.361699	0.496437	0	0	2.27974	2.31837	ITGB1
1158	response to lipid (GO:0033993)	2/114	0.36371	0.498767	0	0	1.58896	1.60707	OTUD5;MICB
1159	calcium ion transport (GO:0006816)	2/115	0.367715	0.50318	0	0	1.57482	1.57552	SLC3A2;CSN2
1160	regulation of mitochondrial membrane potential (GO:0051881)	1/41	0.36883	0.50318	0	0	2.22264	2.2169	STOML2
1161	epithelial cell migration (GO:0010631)	1/41	0.36883	0.50318	0	0	2.22264	2.2169	CDH13
1162	response to growth factor (GO:0070848)	1/41	0.36883	0.50318	0	0	2.22264	2.2169	ACVR1
1163	visual system development (GO:0150063)	1/41	0.36883	0.50318	0	0	2.22264	2.2169	RAB18
1164	positive regulation of cation transmembrane transport (GO:1904064)	1/41	0.36883	0.50318	0	0	2.22264	2.2169	GABBR2
1165	cytosolic transport (GO:0016482)	2/116	0.371711	0.506241	0	0	1.56093	1.54475	SNX1;GOSR2
1166	regulation of protein-containing complex assembly (GO:0043254)	2/116	0.371711	0.506241	0	0	1.56093	1.54475	RALB;HSPA5
1167	plasma membrane bounded cell projection assembly (GO:0120031)	4/278	0.375351	0.508	0	0	1.30007	1.27393	ITGB1;CDH13;CEP41;TXNDC15
1168	ATP-dependent chromatin remodeling (GO:0043044)	1/42	0.375882	0.508	0	0	2.16831	2.12165	ARID1A
1169	regulation of double-strand break repair (GO:2000779)	1/42	0.375882	0.508	0	0	2.16831	2.12165	TIMELESS
1170	determination of left/right symmetry (GO:0007368)	1/42	0.375882	0.508	0	0	2.16831	2.12165	CER1
1171	heterophilic cell-cell adhesion via plasma membrane cell adhesion molecules (GO:0007157)	1/42	0.375882	0.508	0	0	2.16831	2.12165	AMIGO2
1172	histone H3 acetylation (GO:0043966)	1/42	0.375882	0.508	0	0	2.16831	2.12165	TADA3
1173	translesion synthesis (GO:0019985)	1/42	0.375882	0.508	0	0	2.16831	2.12165	POLD4
1174	positive regulation of ATPase activity (GO:0032781)	1/42	0.375882	0.508	0	0	2.16831	2.12165	ATP1B3
1175	potassium ion import across plasma membrane (GO:1990573)	1/42	0.375882	0.508	0	0	2.16831	2.12165	ATP1B3
1176	regulation of protein binding (GO:0043393)	2/118	0.379671	0.511332	0	0	1.53386	1.48546	RALB;LRP1
1177	regulation of carbohydrate catabolic process (GO:0043470)	1/43	0.382855	0.511332	0	0	2.11658	2.03213	NUP35
1178	regulation of cytokine production involved in inflammatory response (GO:1900015)	1/43	0.382855	0.511332	0	0	2.11658	2.03213	ALOX5
1179	cellular response to glucose starvation (GO:0042149)	1/43	0.382855	0.511332	0	0	2.11658	2.03213	HSPA5
1180	DNA synthesis involved in DNA repair (GO:0000731)	1/43	0.382855	0.511332	0	0	2.11658	2.03213	POLD4
1181	DNA-dependent DNA replication maintenance of fidelity (GO:0045005)	1/43	0.382855	0.511332	0	0	2.11658	2.03213	TIMELESS
1182	regulation of purine nucleotide metabolic process (GO:1900542)	1/43	0.382855	0.511332	0	0	2.11658	2.03213	NUP35
1183	heart looping (GO:0001947)	1/43	0.382855	0.511332	0	0	2.11658	2.03213	FOLR1
1184	lipid modification (GO:0030258)	1/43	0.382855	0.511332	0	0	2.11658	2.03213	ALOX5
1185	substantia nigra development (GO:0021762)	1/43	0.382855	0.511332	0	0	2.11658	2.03213	HSPA5
1186	negative regulation of proteolysis (GO:0045861)	1/43	0.382855	0.511332	0	0	2.11658	2.03213	MAGEA3
1187	positive regulation of axonogenesis (GO:0050772)	1/43	0.382855	0.511332	0	0	2.11658	2.03213	DBNL
1188	positive regulation of peptide hormone secretion (GO:0090277)	1/43	0.382855	0.511332	0	0	2.11658	2.03213	NNAT
1189	positive regulation of T cell differentiation (GO:0045582)	1/43	0.382855	0.511332	0	0	2.11658	2.03213	IL12RB1
1190	antibacterial humoral response (GO:0019731)	1/44	0.389751	0.517064	0	0	2.06725	1.94786	WFDC5
1191	branching morphogenesis of an epithelial tube (GO:0048754)	1/44	0.389751	0.517064	0	0	2.06725	1.94786	SEMA3E
1192	cation transmembrane transport (GO:0098655)	1/44	0.389751	0.517064	0	0	2.06725	1.94786	SLC3A2
1193	regulation of endothelial cell apoptotic process (GO:2000351)	1/44	0.389751	0.517064	0	0	2.06725	1.94786	CD160
1194	embryonic organ morphogenesis (GO:0048562)	1/44	0.389751	0.517064	0	0	2.06725	1.94786	ACVR1
1195	response to amyloid-beta (GO:1904645)	1/44	0.389751	0.517064	0	0	2.06725	1.94786	LRP1
1196	intracellular protein transmembrane transport (GO:0065002)	1/44	0.389751	0.517064	0	0	2.06725	1.94786	HSPA5
1197	positive regulation of cell-matrix adhesion (GO:0001954)	1/44	0.389751	0.517064	0	0	2.06725	1.94786	CDH13
1198	generation of neurons (GO:0048699)	3/202	0.391976	0.519581	0	0	1.34157	1.25645	WNT10A;FGF8;TAFA1
1199	axon guidance (GO:0007411)	3/203	0.394981	0.522184	0	0	1.3348	1.23991	DSCAM;VSTM2L;SEMA3E
1200	epithelium development (GO:0060429)	2/122	0.395463	0.522184	0	0	1.48243	1.37524	FGF8;TIMELESS
1201	positive regulation of cellular process (GO:0048522)	8/625	0.396487	0.522184	0	0	1.15548	1.06895	BTC;FGF8;LRP1;PDGFC;DOT1L;DHPS;IGF2;LACRT
1202	action potential (GO:0001508)	1/45	0.396571	0.522184	0	0	2.02017	1.86846	KCNE3
1203	amino acid transmembrane transport (GO:0003333)	1/45	0.396571	0.522184	0	0	2.02017	1.86846	SLC3A2
1204	regulation of insulin receptor signaling pathway (GO:0046626)	1/45	0.396571	0.522184	0	0	2.02017	1.86846	IGF2
1205	neural crest cell development (GO:0014032)	1/45	0.396571	0.522184	0	0	2.02017	1.86846	SEMA3E
1206	positive regulation of nervous system development (GO:0051962)	1/45	0.396571	0.522184	0	0	2.02017	1.86846	LRRC4B
1207	proteolysis (GO:0006508)	4/287	0.398042	0.523687	0	0	1.25814	1.159	TPSB2;UBA3;OLR1;HGFAC
1208	regulation of cellular protein localization (GO:1903827)	1/46	0.403314	0.52713	0	0	1.97518	1.79354	RALB
1209	regulation of double-strand break repair via homologous recombination (GO:0010569)	1/46	0.403314	0.52713	0	0	1.97518	1.79354	TIMELESS
1210	establishment of protein localization to extracellular region (GO:0035592)	1/46	0.403314	0.52713	0	0	1.97518	1.79354	RAB3A
1211	regulation of synaptic transmission, glutamatergic (GO:0051966)	1/46	0.403314	0.52713	0	0	1.97518	1.79354	HOMER1
1212	interleukin-12-mediated signaling pathway (GO:0035722)	1/46	0.403314	0.52713	0	0	1.97518	1.79354	IL12RB1
1213	spliceosomal complex assembly (GO:0000245)	1/46	0.403314	0.52713	0	0	1.97518	1.79354	PRPF6
1214	positive regulation of smooth muscle cell proliferation (GO:0048661)	1/46	0.403314	0.52713	0	0	1.97518	1.79354	CDH13
1215	postreplication repair (GO:0006301)	1/46	0.403314	0.52713	0	0	1.97518	1.79354	POLD4
1216	cellular response to oxidative stress (GO:0034599)	2/125	0.407187	0.531317	0	0	1.44605	1.29925	CCS;NCF4
1217	regulation of phosphorylation (GO:0042325)	2/125	0.407187	0.531317	0	0	1.44605	1.29925	DSCAM;NUP35
1218	negative regulation of cellular macromolecule biosynthetic process (GO:2000113)	7/547	0.409877	0.532776	0	0	1.15448	1.02968	PIAS4;FOXG1;TIMELESS;JARID2;EIF4E2;NR0B2;VGLL4
1219	regulation of DNA binding (GO:0051101)	1/47	0.409982	0.532776	0	0	1.93214	1.72277	DOT1L
1220	epidermal growth factor receptor signaling pathway (GO:0007173)	1/47	0.409982	0.532776	0	0	1.93214	1.72277	BTC
1221	regulation of synapse assembly (GO:0051963)	1/47	0.409982	0.532776	0	0	1.93214	1.72277	LRRC4B
1222	regulation of T cell activation (GO:0050863)	1/47	0.409982	0.532776	0	0	1.93214	1.72277	TIGIT
1223	negative regulation of nucleic acid-templated transcription (GO:1903507)	6/464	0.414968	0.537387	0	0	1.1663	1.02582	PIAS4;FOXG1;TIMELESS;JARID2;NR0B2;VGLL4
1224	purine ribonucleotide biosynthetic process (GO:0009152)	1/48	0.416577	0.537387	0	0	1.89093	1.65586	AK5
1225	cellular response to interleukin-12 (GO:0071349)	1/48	0.416577	0.537387	0	0	1.89093	1.65586	IL12RB1
1226	regulation of interleukin-10 production (GO:0032653)	1/48	0.416577	0.537387	0	0	1.89093	1.65586	TIGIT
1227	histone H4 acetylation (GO:0043967)	1/48	0.416577	0.537387	0	0	1.89093	1.65586	TADA3
1228	negative regulation of MAP kinase activity (GO:0043407)	1/48	0.416577	0.537387	0	0	1.89093	1.65586	SH2B3
1229	negative regulation of mitotic cell cycle (GO:0045930)	1/48	0.416577	0.537387	0	0	1.89093	1.65586	ZWINT
1230	positive regulation of DNA repair (GO:0045739)	1/48	0.416577	0.537387	0	0	1.89093	1.65586	TIMELESS
1231	positive regulation of endocytosis (GO:0045807)	1/48	0.416577	0.537387	0	0	1.89093	1.65586	LRP1
1232	microtubule cytoskeleton organization involved in mitosis (GO:1902850)	2/128	0.4188	0.539816	0	0	1.41141	1.22843	DCTN6;ZWINT
1233	cellular response to insulin stimulus (GO:0032869)	2/129	0.422645	0.541838	0	0	1.40022	1.2059	IGF2;USF1
1234	cellular defense response (GO:0006968)	1/49	0.423097	0.541838	0	0	1.85145	1.59253	ITGB1
1235	cellular response to mechanical stimulus (GO:0071260)	1/49	0.423097	0.541838	0	0	1.85145	1.59253	FAS
1236	regulation of interferon-beta production (GO:0032648)	1/49	0.423097	0.541838	0	0	1.85145	1.59253	DDX58
1237	regulation of smooth muscle cell proliferation (GO:0048660)	1/49	0.423097	0.541838	0	0	1.85145	1.59253	CDH13
1238	regulation of stress-activated MAPK cascade (GO:0032872)	1/49	0.423097	0.541838	0	0	1.85145	1.59253	FAS
1239	secondary alcohol metabolic process (GO:1902652)	1/49	0.423097	0.541838	0	0	1.85145	1.59253	NR0B2
1240	mitotic cytokinesis (GO:0000281)	1/49	0.423097	0.541838	0	0	1.85145	1.59253	RTKN
1241	actin polymerization or depolymerization (GO:0008154)	1/50	0.429546	0.547447	0	0	1.81357	1.53252	VILL
1242	amino acid transport (GO:0006865)	1/50	0.429546	0.547447	0	0	1.81357	1.53252	SLC3A2
1243	regulation of cellular component movement (GO:0051270)	1/50	0.429546	0.547447	0	0	1.81357	1.53252	BTC
1244	regulation of complement activation (GO:0030449)	1/50	0.429546	0.547447	0	0	1.81357	1.53252	C4BPB
1245	regulation of generation of precursor metabolites and energy (GO:0043467)	1/50	0.429546	0.547447	0	0	1.81357	1.53252	NUP35
1246	iron ion transport (GO:0006826)	1/50	0.429546	0.547447	0	0	1.81357	1.53252	HEPH
1247	blood circulation (GO:0008015)	1/51	0.435922	0.55247	0	0	1.77721	1.4756	OLR1
1248	regulation of interleukin-12 production (GO:0032655)	1/51	0.435922	0.55247	0	0	1.77721	1.4756	TIGIT
1249	regulation of protein modification process (GO:0031399)	1/51	0.435922	0.55247	0	0	1.77721	1.4756	IGF2
1250	regulation of smoothened signaling pathway (GO:0008589)	1/51	0.435922	0.55247	0	0	1.77721	1.4756	TXNDC15
1251	regulation of substrate adhesion-dependent cell spreading (GO:1900024)	1/51	0.435922	0.55247	0	0	1.77721	1.4756	FBLN1
1252	gonad development (GO:0008406)	1/51	0.435922	0.55247	0	0	1.77721	1.4756	FGF8
1253	mitotic metaphase plate congression (GO:0007080)	1/51	0.435922	0.55247	0	0	1.77721	1.4756	CHMP6
1254	cartilage development (GO:0051216)	1/52	0.442228	0.558233	0	0	1.74227	1.42157	GDF5
1255	regulation of release of sequestered calcium ion into cytosol (GO:0051279)	1/52	0.442228	0.558233	0	0	1.74227	1.42157	LACRT
1256	negative regulation of BMP signaling pathway (GO:0030514)	1/52	0.442228	0.558233	0	0	1.74227	1.42157	CER1
1257	positive regulation of developmental growth (GO:0048639)	1/52	0.442228	0.558233	0	0	1.74227	1.42157	DBNL
1258	protein homotetramerization (GO:0051289)	1/52	0.442228	0.558233	0	0	1.74227	1.42157	TDO2
1259	regulation of immune effector process (GO:0002697)	1/53	0.448463	0.564775	0	0	1.70868	1.37024	C4BPB
1260	positive regulation of NIK/NF-kappaB signaling (GO:1901224)	1/53	0.448463	0.564775	0	0	1.70868	1.37024	TRADD
1261	positive regulation of transcription, DNA-templated (GO:0045893)	14/1183	0.448578	0.564775	0	0	1.06627	0.854799	ACVR1;DDX58;PTPRN;CD80;TCF12;DOT1L;IGF2;ARID1A;NR0B2;USF1;PRPF6;MYO6;TADA3;CDH13
1262	cellular calcium ion homeostasis (GO:0006874)	2/136	0.449188	0.564775	0	0	1.3266	1.0617	SCGN;STOML2
1263	negative regulation of inflammatory response to antigenic stimulus (GO:0002862)	2/136	0.449188	0.564775	0	0	1.3266	1.0617	CD247;GPHA2
1264	regulation of inflammatory response to antigenic stimulus (GO:0002861)	2/137	0.452924	0.569022	0	0	1.31671	1.04287	CD247;GPHA2
1265	regulation of humoral immune response (GO:0002920)	1/54	0.454629	0.569811	0	0	1.67636	1.32143	C4BPB
1266	regulation of proteolysis (GO:0030162)	1/54	0.454629	0.569811	0	0	1.67636	1.32143	SPOP
1267	unsaturated fatty acid metabolic process (GO:0033559)	1/54	0.454629	0.569811	0	0	1.67636	1.32143	ALOX5
1268	positive regulation of response to external stimulus (GO:0032103)	2/139	0.460353	0.574281	0	0	1.29735	1.00644	TRADD;USF1
1269	potassium ion transmembrane transport (GO:0071805)	2/139	0.460353	0.574281	0	0	1.29735	1.00644	KCNE3;ATP1B3
1270	protein dephosphorylation (GO:0006470)	2/139	0.460353	0.574281	0	0	1.29735	1.00644	DUSP4;ILKAP
1271	regulation of cardiac conduction (GO:1903779)	1/55	0.460726	0.574281	0	0	1.64523	1.27497	ATP1B3
1272	regulation of gene silencing by RNA (GO:0060966)	1/55	0.460726	0.574281	0	0	1.64523	1.27497	NUP35
1273	regulation of posttranscriptional gene silencing (GO:0060147)	1/55	0.460726	0.574281	0	0	1.64523	1.27497	NUP35
1274	glycoprotein metabolic process (GO:0009100)	1/55	0.460726	0.574281	0	0	1.64523	1.27497	GAL3ST2
1275	regulation of ATP metabolic process (GO:1903578)	1/56	0.466756	0.579522	0	0	1.61523	1.23073	NUP35
1276	chemokine-mediated signaling pathway (GO:0070098)	1/56	0.466756	0.579522	0	0	1.61523	1.23073	SH2B3
1277	telomere maintenance (GO:0000723)	1/56	0.466756	0.579522	0	0	1.61523	1.23073	POLD4
1278	nuclear-transcribed mRNA catabolic process, deadenylation-dependent decay (GO:0000288)	1/56	0.466756	0.579522	0	0	1.61523	1.23073	DCP1A
1279	peptidyl-tyrosine modification (GO:0018212)	1/56	0.466756	0.579522	0	0	1.61523	1.23073	DDR2
1280	protein localization to organelle (GO:0033365)	2/142	0.471386	0.583276	0	0	1.26936	0.954657	DCP1A;LACRT
1281	arachidonic acid metabolic process (GO:0019369)	1/57	0.472718	0.583276	0	0	1.58631	1.18855	ALOX5
1282	carboxylic acid transport (GO:0046942)	1/57	0.472718	0.583276	0	0	1.58631	1.18855	SLC3A2
1283	regulation of reactive oxygen species metabolic process (GO:2000377)	1/57	0.472718	0.583276	0	0	1.58631	1.18855	ALOX5
1284	icosanoid metabolic process (GO:0006690)	1/57	0.472718	0.583276	0	0	1.58631	1.18855	ALOX5
1285	positive regulation of cell junction assembly (GO:1901890)	1/57	0.472718	0.583276	0	0	1.58631	1.18855	LRRC4B
1286	positive regulation of gene expression, epigenetic (GO:0045815)	1/57	0.472718	0.583276	0	0	1.58631	1.18855	ARID1A
1287	protein K48-linked ubiquitination (GO:0070936)	1/57	0.472718	0.583276	0	0	1.58631	1.18855	RFFL
1288	inflammatory response (GO:0006954)	3/230	0.474236	0.584695	0	0	1.17441	0.876167	IL22;OLR1;TLR10
1289	regulation of calcium ion transport (GO:0051924)	1/58	0.478614	0.587356	0	0	1.5584	1.14832	HOMER1
1290	cellular iron ion homeostasis (GO:0006879)	1/58	0.478614	0.587356	0	0	1.5584	1.14832	HEPH
1291	chordate embryonic development (GO:0043009)	1/58	0.478614	0.587356	0	0	1.5584	1.14832	IGF2
1292	eye development (GO:0001654)	1/58	0.478614	0.587356	0	0	1.5584	1.14832	RAB18
1293	mitochondrial respiratory chain complex I assembly (GO:0032981)	1/58	0.478614	0.587356	0	0	1.5584	1.14832	FOXRED1
1294	NADH dehydrogenase complex assembly (GO:0010257)	1/58	0.478614	0.587356	0	0	1.5584	1.14832	FOXRED1
1295	response to reactive oxygen species (GO:0000302)	1/59	0.484444	0.592679	0	0	1.53145	1.10993	PTPRN
1296	selective autophagy (GO:0061912)	1/59	0.484444	0.592679	0	0	1.53145	1.10993	UBA5
1297	phospholipid transport (GO:0015914)	1/59	0.484444	0.592679	0	0	1.53145	1.10993	CPTP
1298	positive regulation of apoptotic signaling pathway (GO:2001235)	1/59	0.484444	0.592679	0	0	1.53145	1.10993	FAS
1299	cellular response to chemokine (GO:1990869)	1/60	0.49021	0.59881	0	0	1.50542	1.07325	SH2B3
1300	peptidyl-threonine phosphorylation (GO:0018107)	1/60	0.49021	0.59881	0	0	1.50542	1.07325	ACVR1
1301	regulation of cytosolic calcium ion concentration (GO:0051480)	2/148	0.493042	0.601345	0	0	1.21682	0.86049	SCGN;DLG4
1302	positive regulation of transferase activity (GO:0051347)	2/148	0.493042	0.601345	0	0	1.21682	0.86049	IGF2;DDR2
1303	response to light stimulus (GO:0009416)	1/61	0.495911	0.60253	0	0	1.48026	1.03819	USF1
1304	iron ion homeostasis (GO:0055072)	1/61	0.495911	0.60253	0	0	1.48026	1.03819	HEPH
1305	O-glycan processing (GO:0016266)	1/61	0.495911	0.60253	0	0	1.48026	1.03819	MUCL1
1306	pattern recognition receptor signaling pathway (GO:0002221)	1/61	0.495911	0.60253	0	0	1.48026	1.03819	TLR10
1307	positive regulation of interleukin-8 production (GO:0032757)	1/61	0.495911	0.60253	0	0	1.48026	1.03819	DDX58
1308	positive regulation of hydrolase activity (GO:0051345)	2/149	0.496597	0.602727	0	0	1.20848	0.84591	ITGB1;RGS7
1309	regulation of ERK1 and ERK2 cascade (GO:0070372)	3/238	0.496833	0.602727	0	0	1.13397	0.793211	DUSP4;PDGFC;FBLN1
1310	double-strand break repair via nonhomologous end joining (GO:0006303)	1/62	0.501549	0.607058	0	0	1.45591	1.00466	PIAS4
1311	response to retinoic acid (GO:0032526)	1/62	0.501549	0.607058	0	0	1.45591	1.00466	MICB
1312	negative regulation of kinase activity (GO:0033673)	1/62	0.501549	0.607058	0	0	1.45591	1.00466	AKT1S1
1313	anterior/posterior pattern specification (GO:0009952)	1/63	0.507124	0.611991	0	0	1.43236	0.972572	CER1
1314	cell cycle G1/S phase transition (GO:0044843)	1/63	0.507124	0.611991	0	0	1.43236	0.972572	ACVR1
1315	monocarboxylic acid biosynthetic process (GO:0072330)	1/63	0.507124	0.611991	0	0	1.43236	0.972572	ALOX5
1316	negative regulation of protein phosphorylation (GO:0001933)	2/152	0.507166	0.611991	0	0	1.18413	0.803928	AKT1S1;FBLN1
1317	membrane organization (GO:0061024)	3/242	0.507949	0.61247	0	0	1.11476	0.755109	BTC;CPTP;CHMP6
1318	dephosphorylation (GO:0016311)	2/153	0.510657	0.615268	0	0	1.17623	0.790494	DUSP4;ILKAP
1319	antimicrobial humoral immune response mediated by antimicrobial peptide (GO:0061844)	1/64	0.512637	0.615319	0	0	1.40955	0.941845	DEFB127
1320	lipid homeostasis (GO:0055088)	1/64	0.512637	0.615319	0	0	1.40955	0.941845	USF1
1321	tRNA processing (GO:0008033)	1/64	0.512637	0.615319	0	0	1.40955	0.941845	RPP40
1322	negative regulation of intrinsic apoptotic signaling pathway (GO:2001243)	1/64	0.512637	0.615319	0	0	1.40955	0.941845	MAGEA3
1323	plasma membrane organization (GO:0007009)	1/64	0.512637	0.615319	0	0	1.40955	0.941845	RAB3A
1324	organelle assembly (GO:0070925)	5/425	0.514742	0.617379	0	0	1.05707	0.701987	DBNL;TMOD4;CEP41;CHMP6;TXNDC15
1325	positive regulation of NF-kappaB transcription factor activity (GO:0051092)	2/155	0.51759	0.619521	0	0	1.16074	0.764428	TRADD;CFLAR
1326	intracellular protein transport (GO:0006886)	4/336	0.517649	0.619521	0	0	1.06976	0.704391	SNX1;ARL14;MYO6;RAB18
1327	chemical homeostasis (GO:0048878)	1/65	0.518088	0.619521	0	0	1.38746	0.912405	USF1
1328	tRNA modification (GO:0006400)	1/65	0.518088	0.619521	0	0	1.38746	0.912405	PUS1
1329	cell-cell junction assembly (GO:0007043)	1/66	0.523479	0.623152	0	0	1.36604	0.884182	CDH8
1330	cellular component disassembly (GO:0022411)	1/66	0.523479	0.623152	0	0	1.36604	0.884182	KLK2
1331	cellular response to nutrient levels (GO:0031669)	1/66	0.523479	0.623152	0	0	1.36604	0.884182	RALB
1332	ERBB signaling pathway (GO:0038127)	1/66	0.523479	0.623152	0	0	1.36604	0.884182	BTC
1333	extracellular matrix disassembly (GO:0022617)	1/66	0.523479	0.623152	0	0	1.36604	0.884182	KLK2
1334	positive regulation of cell death (GO:0010942)	1/66	0.523479	0.623152	0	0	1.36604	0.884182	LRP1
1335	mitotic spindle organization (GO:0007052)	2/157	0.524459	0.623851	0	0	1.14564	0.739385	DCTN6;ZWINT
1336	anion transmembrane transport (GO:0098656)	1/67	0.52881	0.626679	0	0	1.34528	0.857111	SLC3A2
1337	regulation of gene silencing by miRNA (GO:0060964)	1/67	0.52881	0.626679	0	0	1.34528	0.857111	NUP35
1338	vascular endothelial growth factor receptor signaling pathway (GO:0048010)	1/67	0.52881	0.626679	0	0	1.34528	0.857111	NCF4
1339	peptidyl-threonine modification (GO:0018210)	1/67	0.52881	0.626679	0	0	1.34528	0.857111	ACVR1
1340	positive regulation of catabolic process (GO:0009896)	1/67	0.52881	0.626679	0	0	1.34528	0.857111	C4BPB
1341	response to lipopolysaccharide (GO:0032496)	2/159	0.531261	0.629115	0	0	1.13093	0.715317	OTUD5;CD80
1342	canonical Wnt signaling pathway (GO:0060070)	1/68	0.534081	0.631043	0	0	1.32513	0.831132	WNT10A
1343	regulation of translational initiation (GO:0006446)	1/68	0.534081	0.631043	0	0	1.32513	0.831132	EIF2AK4
1344	regulation of tyrosine phosphorylation of STAT protein (GO:0042509)	1/68	0.534081	0.631043	0	0	1.32513	0.831132	SH2B3
1345	positive regulation of multicellular organismal process (GO:0051240)	4/345	0.538474	0.63576	0	0	1.04104	0.644421	ACVR1;BTN3A1;LRP1;PDGFC
1346	peptidyl-tyrosine phosphorylation (GO:0018108)	1/69	0.539294	0.635782	0	0	1.30558	0.806187	DDR2
1347	positive regulation of MAP kinase activity (GO:0043406)	1/69	0.539294	0.635782	0	0	1.30558	0.806187	PDGFC
1348	aerobic electron transport chain (GO:0019646)	1/70	0.544449	0.639013	0	0	1.28659	0.782223	COX6A2
1349	cellular response to light stimulus (GO:0071482)	1/70	0.544449	0.639013	0	0	1.28659	0.782223	EIF2AK4
1350	DNA-templated transcription, termination (GO:0006353)	1/70	0.544449	0.639013	0	0	1.28659	0.782223	POLR3K
1351	kidney development (GO:0001822)	1/70	0.544449	0.639013	0	0	1.28659	0.782223	FGF8
1352	sterol metabolic process (GO:0016125)	1/70	0.544449	0.639013	0	0	1.28659	0.782223	NR0B2
1353	positive regulation of cell-substrate adhesion (GO:0010811)	1/70	0.544449	0.639013	0	0	1.28659	0.782223	CDH13
1354	regulation of glycolytic process (GO:0006110)	1/71	0.549546	0.640263	0	0	1.26815	0.759192	NUP35
1355	regulation of hematopoietic stem cell differentiation (GO:1902036)	1/71	0.549546	0.640263	0	0	1.26815	0.759192	TCF12
1356	fatty acid biosynthetic process (GO:0006633)	1/71	0.549546	0.640263	0	0	1.26815	0.759192	ALOX5
1357	Fc-gamma receptor signaling pathway involved in phagocytosis (GO:0038096)	1/71	0.549546	0.640263	0	0	1.26815	0.759192	CD247
1358	gland development (GO:0048732)	1/71	0.549546	0.640263	0	0	1.26815	0.759192	WNT10A
1359	histone acetylation (GO:0016573)	1/71	0.549546	0.640263	0	0	1.26815	0.759192	TADA3
1360	response to metal ion (GO:0010038)	1/71	0.549546	0.640263	0	0	1.26815	0.759192	HOMER1
1361	mitochondrial ATP synthesis coupled electron transport (GO:0042775)	1/71	0.549546	0.640263	0	0	1.26815	0.759192	COX6A2
1362	negative regulation of neuron apoptotic process (GO:0043524)	1/71	0.549546	0.640263	0	0	1.26815	0.759192	VSTM2L
1363	phosphatidylinositol-mediated signaling (GO:0048015)	1/71	0.549546	0.640263	0	0	1.26815	0.759192	CD160
1364	regulation of MAPK cascade (GO:0043408)	2/166	0.554546	0.643774	0	0	1.08228	0.638116	IGF2;FAS
1365	cell junction organization (GO:0034330)	1/72	0.554586	0.643774	0	0	1.25022	0.737047	SEMA3E
1366	Fc-gamma receptor signaling pathway (GO:0038094)	1/72	0.554586	0.643774	0	0	1.25022	0.737047	CD247
1367	positive regulation of protein secretion (GO:0050714)	1/72	0.554586	0.643774	0	0	1.25022	0.737047	NNAT
1368	positive regulation of secretion by cell (GO:1903532)	1/72	0.554586	0.643774	0	0	1.25022	0.737047	RAB3A
1369	antigen processing and presentation of exogenous peptide antigen via MHC class I, TAP-dependent (GO:0002479)	1/73	0.559571	0.645315	0	0	1.2328	0.715743	NCF4
1370	regulation of actin filament polymerization (GO:0030833)	1/73	0.559571	0.645315	0	0	1.2328	0.715743	DBNL
1371	regulation of actin filament-based process (GO:0032970)	1/73	0.559571	0.645315	0	0	1.2328	0.715743	LRP1
1372	defense response to Gram-negative bacterium (GO:0050829)	1/73	0.559571	0.645315	0	0	1.2328	0.715743	DEFB127
1373	endoplasmic reticulum organization (GO:0007029)	1/73	0.559571	0.645315	0	0	1.2328	0.715743	RAB18
1374	response to molecule of bacterial origin (GO:0002237)	1/73	0.559571	0.645315	0	0	1.2328	0.715743	OTUD5
1375	insulin receptor signaling pathway (GO:0008286)	1/73	0.559571	0.645315	0	0	1.2328	0.715743	IGF2
1376	transcription-coupled nucleotide-excision repair (GO:0006283)	1/73	0.559571	0.645315	0	0	1.2328	0.715743	POLD4
1377	ubiquitin-dependent ERAD pathway (GO:0030433)	1/73	0.559571	0.645315	0	0	1.2328	0.715743	HSPA5
1378	positive regulation of transcription by RNA polymerase II (GO:0045944)	10/908	0.561509	0.64708	0	0	0.987013	0.569632	ACVR1;PRPF6;DDX58;PTPRN;MYO6;TCF12;DOT1L;IGF2;CDH13;USF1
1379	DNA damage response, signal transduction by p53 class mediator (GO:0030330)	1/74	0.564499	0.648174	0	0	1.21585	0.69524	MYO6
1380	regulation of peptide hormone secretion (GO:0090276)	1/74	0.564499	0.648174	0	0	1.21585	0.69524	ALOX5
1381	Fc receptor mediated stimulatory signaling pathway (GO:0002431)	1/74	0.564499	0.648174	0	0	1.21585	0.69524	CD247
1382	mitotic nuclear division (GO:0140014)	1/74	0.564499	0.648174	0	0	1.21585	0.69524	ZWINT
1383	negative regulation of protein binding (GO:0032091)	1/74	0.564499	0.648174	0	0	1.21585	0.69524	RALB
1384	regulation of hematopoietic progenitor cell differentiation (GO:1901532)	1/75	0.569373	0.652356	0	0	1.19935	0.675499	TCF12
1385	positive regulation of lymphocyte proliferation (GO:0050671)	1/75	0.569373	0.652356	0	0	1.19935	0.675499	CD80
1386	positive regulation of T cell activation (GO:0050870)	1/75	0.569373	0.652356	0	0	1.19935	0.675499	CD80
1387	chloride transport (GO:0006821)	1/76	0.574193	0.655984	0	0	1.1833	0.656485	CLCNKB
1388	regulation of T cell proliferation (GO:0042129)	1/76	0.574193	0.655984	0	0	1.1833	0.656485	CD80
1389	positive regulation of interleukin-6 production (GO:0032755)	1/76	0.574193	0.655984	0	0	1.1833	0.656485	DDX58
1390	protein import into nucleus (GO:0006606)	1/76	0.574193	0.655984	0	0	1.1833	0.656485	NUP35
1391	cellular response to UV (GO:0034644)	1/77	0.578959	0.658586	0	0	1.16767	0.638162	EIF2AK4
1392	cholesterol metabolic process (GO:0008203)	1/77	0.578959	0.658586	0	0	1.16767	0.638162	NR0B2
1393	inorganic cation import across plasma membrane (GO:0098659)	1/77	0.578959	0.658586	0	0	1.16767	0.638162	ATP1B3
1394	negative regulation of developmental process (GO:0051093)	1/77	0.578959	0.658586	0	0	1.16767	0.638162	CER1
1395	positive regulation of phosphatidylinositol 3-kinase signaling (GO:0014068)	1/77	0.578959	0.658586	0	0	1.16767	0.638162	PDGFC
1396	positive regulation of tumor necrosis factor production (GO:0032760)	1/77	0.578959	0.658586	0	0	1.16767	0.638162	DDX58
1397	neuron differentiation (GO:0030182)	2/174	0.580145	0.659463	0	0	1.03152	0.561638	WNT10A;FGF8
1398	protein modification process (GO:0036211)	1/78	0.583671	0.66205	0	0	1.15245	0.620499	UBA3
1399	antigen processing and presentation of exogenous peptide antigen via MHC class I (GO:0042590)	1/78	0.583671	0.66205	0	0	1.15245	0.620499	NCF4
1400	negative regulation of protein serine/threonine kinase activity (GO:0071901)	1/78	0.583671	0.66205	0	0	1.15245	0.620499	SH2B3
1401	regulation of translation (GO:0006417)	2/178	0.592535	0.668742	0	0	1.00787	0.527462	EIF2AK4;EIF4E2
1402	regulation of fat cell differentiation (GO:0045598)	1/80	0.59294	0.668742	0	0	1.12316	0.587034	ALOX5
1403	regulation of NIK/NF-kappaB signaling (GO:1901222)	1/80	0.59294	0.668742	0	0	1.12316	0.587034	TRADD
1404	glycerophospholipid metabolic process (GO:0006650)	1/80	0.59294	0.668742	0	0	1.12316	0.587034	ENPP6
1405	response to interferon-gamma (GO:0034341)	1/80	0.59294	0.668742	0	0	1.12316	0.587034	IL12RB1
1406	skin development (GO:0043588)	1/80	0.59294	0.668742	0	0	1.12316	0.587034	WNT10A
1407	lipid biosynthetic process (GO:0008610)	1/80	0.59294	0.668742	0	0	1.12316	0.587034	ALOX5
1408	negative regulation of cellular component organization (GO:0051129)	1/80	0.59294	0.668742	0	0	1.12316	0.587034	HSPA5
1409	cellular protein modification process (GO:0006464)	11/1025	0.595392	0.670778	0	0	0.96011	0.49785	ACVR1;DUSP4;UBE2F;RCN1;RAB3A;TNC;UBA3;EIF2AK4;CD247;KCTD7;ILKAP
1410	protein stabilization (GO:0050821)	2/179	0.59559	0.670778	0	0	1.00212	0.519302	ATP1B3;AHSP
1411	regulation of interleukin-8 production (GO:0032677)	1/81	0.597497	0.671022	0	0	1.10907	0.571176	DDX58
1412	negative regulation of protein modification process (GO:0031400)	1/81	0.597497	0.671022	0	0	1.10907	0.571176	FBLN1
1413	phospholipase C-activating G protein-coupled receptor signaling pathway (GO:0007200)	1/81	0.597497	0.671022	0	0	1.10907	0.571176	HOMER1
1414	positive regulation of tumor necrosis factor superfamily cytokine production (GO:1903557)	1/81	0.597497	0.671022	0	0	1.10907	0.571176	DDX58
1415	DNA metabolic process (GO:0006259)	3/277	0.599321	0.672595	0	0	0.97062	0.496917	POLD4;DOT1L;TIMELESS
1416	regulation of interleukin-1 beta production (GO:0032651)	1/83	0.606459	0.678687	0	0	1.08191	0.54108	CPTP
1417	regulation of Notch signaling pathway (GO:0008593)	1/83	0.606459	0.678687	0	0	1.08191	0.54108	TSPEAR
1418	glycoprotein biosynthetic process (GO:0009101)	1/83	0.606459	0.678687	0	0	1.08191	0.54108	GAL3ST2
1419	long-chain fatty acid metabolic process (GO:0001676)	1/83	0.606459	0.678687	0	0	1.08191	0.54108	ALOX5
1420	response to insulin (GO:0032868)	1/84	0.610865	0.682656	0	0	1.06882	0.526797	USF1
1421	vascular transport (GO:0010232)	1/84	0.610865	0.682656	0	0	1.06882	0.526797	LRP1
1422	regulation of cell cycle G2/M phase transition (GO:1902749)	1/85	0.615222	0.686559	0	0	1.05604	0.512993	CEP41
1423	G1/S transition of mitotic cell cycle (GO:0000082)	1/85	0.615222	0.686559	0	0	1.05604	0.512993	ACVR1
1424	regulation of neuron death (GO:1901214)	1/86	0.619531	0.689429	0	0	1.04356	0.499649	AKT1S1
1425	transport across blood-brain barrier (GO:0150104)	1/86	0.619531	0.689429	0	0	1.04356	0.499649	LRP1
1426	negative regulation of cellular amide metabolic process (GO:0034249)	1/86	0.619531	0.689429	0	0	1.04356	0.499649	EIF4E2
1427	negative regulation of phosphorylation (GO:0042326)	1/86	0.619531	0.689429	0	0	1.04356	0.499649	FBLN1
1428	positive regulation of programmed cell death (GO:0043068)	3/286	0.620958	0.690533	0	0	0.939319	0.447578	ITGB1;TRADD;FAS
1429	positive regulation of macromolecule metabolic process (GO:0010604)	4/384	0.623066	0.691746	0	0	0.932324	0.441085	FGF8;DDX58;TADA3;NR0B2
1430	calcium ion transmembrane transport (GO:0070588)	1/87	0.623791	0.691746	0	0	1.03137	0.486746	STOML2
1431	ERAD pathway (GO:0036503)	1/87	0.623791	0.691746	0	0	1.03137	0.486746	HSPA5
1432	sodium ion transmembrane transport (GO:0035725)	1/87	0.623791	0.691746	0	0	1.03137	0.486746	ATP1B3
1433	regulation of GTPase activity (GO:0043087)	2/189	0.625201	0.692825	0	0	0.948048	0.445282	ITGB1;RGS7
1434	positive regulation of gene expression (GO:0010628)	5/482	0.626499	0.693779	0	0	0.92801	0.433945	FGF8;BTN3A1;DDX58;TADA3;NR0B2
1435	negative regulation of binding (GO:0051100)	1/88	0.628004	0.694479	0	0	1.01947	0.474265	RALB
1436	positive regulation of neuron projection development (GO:0010976)	1/88	0.628004	0.694479	0	0	1.01947	0.474265	DBNL
1437	regulation of cysteine-type endopeptidase activity involved in apoptotic process (GO:0043281)	1/89	0.632171	0.697628	0	0	1.00783	0.462188	MAGEA3
1438	second-messenger-mediated signaling (GO:0019932)	1/89	0.632171	0.697628	0	0	1.00783	0.462188	LACRT
1439	positive regulation of inflammatory response (GO:0050729)	1/89	0.632171	0.697628	0	0	1.00783	0.462188	TRADD
1440	cellular amino acid catabolic process (GO:0009063)	1/90	0.63629	0.700228	0	0	0.996457	0.450499	TDO2
1441	sodium ion transport (GO:0006814)	1/90	0.63629	0.700228	0	0	0.996457	0.450499	ATP1B3
1442	mitochondrial respiratory chain complex assembly (GO:0033108)	1/90	0.63629	0.700228	0	0	0.996457	0.450499	FOXRED1
1443	negative regulation of protein kinase activity (GO:0006469)	1/90	0.63629	0.700228	0	0	0.996457	0.450499	AKT1S1
1444	negative regulation of macromolecule metabolic process (GO:0010605)	2/194	0.639367	0.703127	0	0	0.923124	0.412891	DLG4;NR0B2
1445	regulation of stem cell differentiation (GO:2000736)	1/91	0.640364	0.703735	0	0	0.985335	0.439182	TCF12
1446	Wnt signaling pathway (GO:0016055)	1/92	0.644392	0.707673	0	0	0.974458	0.428223	WNT10A
1447	regulation of heart contraction (GO:0008016)	1/93	0.648375	0.711555	0	0	0.963817	0.417608	ATP1B3
1448	regulation of kinase activity (GO:0043549)	1/94	0.652314	0.713413	0	0	0.953405	0.407322	DDR2
1449	interleukin-1-mediated signaling pathway (GO:0070498)	1/94	0.652314	0.713413	0	0	0.953405	0.407322	MAP3K3
1450	negative regulation of cell death (GO:0060548)	1/94	0.652314	0.713413	0	0	0.953405	0.407322	AMIGO2
1451	negative regulation of cellular protein metabolic process (GO:0032269)	1/94	0.652314	0.713413	0	0	0.953405	0.407322	EIF4E2
1452	nucleosome organization (GO:0034728)	1/94	0.652314	0.713413	0	0	0.953405	0.407322	ARID1A
1453	ciliary basal body-plasma membrane docking (GO:0097711)	1/95	0.656209	0.717179	0	0	0.943214	0.397353	CEP41
1454	innate immune response (GO:0045087)	3/302	0.657434	0.718023	0	0	0.888325	0.372573	DDX58;DEFB127;WFDC5
1455	cellular transition metal ion homeostasis (GO:0046916)	1/96	0.660061	0.720396	0	0	0.933239	0.387689	HEPH
1456	calcium ion homeostasis (GO:0055074)	1/97	0.663869	0.723558	0	0	0.92347	0.378318	STOML2
1457	positive regulation of cold-induced thermogenesis (GO:0120162)	1/97	0.663869	0.723558	0	0	0.92347	0.378318	PDGFC
1458	antigen processing and presentation of exogenous peptide antigen via MHC class II (GO:0019886)	1/98	0.667636	0.725671	0	0	0.913904	0.369229	DCTN6
1459	RNA splicing (GO:0008380)	1/98	0.667636	0.725671	0	0	0.913904	0.369229	PRPF6
1460	negative regulation of neuron death (GO:1901215)	1/98	0.667636	0.725671	0	0	0.913904	0.369229	VSTM2L
1461	positive regulation of defense response (GO:0031349)	1/98	0.667636	0.725671	0	0	0.913904	0.369229	TRADD
1462	mRNA-containing ribonucleoprotein complex export from nucleus (GO:0071427)	1/99	0.67136	0.728721	0	0	0.904532	0.360411	NUP35
1463	organic anion transport (GO:0015711)	1/99	0.67136	0.728721	0	0	0.904532	0.360411	CPTP
1464	positive regulation of apoptotic process (GO:0043065)	3/310	0.674705	0.731219	0	0	0.864821	0.340289	ITGB1;TRADD;FAS
1465	antigen processing and presentation of peptide antigen via MHC class II (GO:0002495)	1/100	0.675042	0.731219	0	0	0.89535	0.351855	DCTN6
1466	cell-matrix adhesion (GO:0007160)	1/100	0.675042	0.731219	0	0	0.89535	0.351855	ITGB1
1467	positive regulation of nucleic acid-templated transcription (GO:1903508)	5/511	0.677071	0.732916	0	0	0.873509	0.340651	ACVR1;CD80;TADA3;ARID1A;NR0B2
1468	mitotic cell cycle phase transition (GO:0044772)	2/209	0.67935	0.734883	0	0	0.855575	0.330782	ACVR1;CEP41
1469	regulation of cell death (GO:0010941)	1/102	0.682285	0.735431	0	0	0.877531	0.335488	LRP1
1470	calcium-mediated signaling (GO:0019722)	1/102	0.682285	0.735431	0	0	0.877531	0.335488	LACRT
1471	positive regulation of cell growth (GO:0030307)	1/102	0.682285	0.735431	0	0	0.877531	0.335488	DBNL
1472	positive regulation of cellular protein metabolic process (GO:0032270)	1/102	0.682285	0.735431	0	0	0.877531	0.335488	VGLL4
1473	positive regulation of vasculature development (GO:1904018)	1/102	0.682285	0.735431	0	0	0.877531	0.335488	ITGB1
1474	protein polyubiquitination (GO:0000209)	3/314	0.683099	0.735431	0	0	0.853522	0.32529	SPOP;RFFL;BIRC2
1475	cellular macromolecule biosynthetic process (GO:0034645)	3/314	0.683099	0.735431	0	0	0.853522	0.32529	DHPS;TIMELESS;GAL3ST2
1476	antigen processing and presentation of exogenous peptide antigen (GO:0002478)	1/103	0.685845	0.737388	0	0	0.868884	0.327659	DCTN6
1477	cellular response to organonitrogen compound (GO:0071417)	1/103	0.685845	0.737388	0	0	0.868884	0.327659	FOLR1
1478	phosphate-containing compound metabolic process (GO:0006796)	2/212	0.686901	0.738023	0	0	0.843223	0.316686	DUSP4;ENPP3
1479	steroid metabolic process (GO:0008202)	1/104	0.689366	0.739671	0	0	0.860404	0.320055	PIAS4
1480	mRNA transport (GO:0051028)	1/104	0.689366	0.739671	0	0	0.860404	0.320055	NUP35
1481	positive regulation of GTPase activity (GO:0043547)	2/214	0.691853	0.741839	0	0	0.835183	0.307666	ITGB1;RGS7
1482	nucleotide-excision repair (GO:0006289)	1/105	0.692848	0.742404	0	0	0.852088	0.312669	POLD4
1483	cellular response to peptide hormone stimulus (GO:0071375)	1/106	0.696291	0.744586	0	0	0.84393	0.305493	USF1
1484	regulation of phosphatidylinositol 3-kinase signaling (GO:0014066)	1/106	0.696291	0.744586	0	0	0.84393	0.305493	PDGFC
1485	RNA export from nucleus (GO:0006405)	1/106	0.696291	0.744586	0	0	0.84393	0.305493	NUP35
1486	negative regulation of gene expression (GO:0010629)	3/322	0.699403	0.746718	0	0	0.831775	0.297383	JARID2;EIF4E2;NR0B2
1487	response to calcium ion (GO:0051592)	1/107	0.699695	0.746718	0	0	0.835926	0.298518	HOMER1
1488	mRNA export from nucleus (GO:0006406)	1/107	0.699695	0.746718	0	0	0.835926	0.298518	NUP35
1489	lipid transport (GO:0006869)	1/109	0.70639	0.753356	0	0	0.820362	0.285148	CPTP
1490	regulation of interleukin-6 production (GO:0032675)	1/110	0.709682	0.755852	0	0	0.812794	0.278738	DDX58
1491	response to tumor necrosis factor (GO:0034612)	1/110	0.709682	0.755852	0	0	0.812794	0.278738	TRADD
1492	cellular divalent inorganic cation homeostasis (GO:0072503)	1/111	0.712937	0.758301	0	0	0.805364	0.272505	STOML2
1493	regulation of protein serine/threonine kinase activity (GO:0071900)	1/111	0.712937	0.758301	0	0	0.805364	0.272505	RALB
1494	regulation of cytoskeleton organization (GO:0051493)	1/112	0.716155	0.760706	0	0	0.798068	0.266442	LRP1
1495	regulation of macroautophagy (GO:0016241)	1/112	0.716155	0.760706	0	0	0.798068	0.266442	LACRT
1496	nuclear-transcribed mRNA catabolic process, nonsense-mediated decay (GO:0000184)	1/113	0.719338	0.763065	0	0	0.790903	0.260542	DCP1A
1497	positive regulation of metabolic process (GO:0009893)	1/113	0.719338	0.763065	0	0	0.790903	0.260542	PDGFC
1498	histone modification (GO:0016570)	1/114	0.722485	0.764361	0	0	0.783864	0.254801	PADI1
1499	negative regulation of cell motility (GO:2000146)	1/114	0.722485	0.764361	0	0	0.783864	0.254801	FBLN1
1500	positive regulation of cellular component organization (GO:0051130)	1/114	0.722485	0.764361	0	0	0.783864	0.254801	LRP1
1501	positive regulation of kinase activity (GO:0033674)	1/114	0.722485	0.764361	0	0	0.783864	0.254801	DDR2
1502	cilium organization (GO:0044782)	2/228	0.724741	0.765614	0	0	0.782886	0.252043	CEP41;TXNDC15
1503	cellular response to lectin (GO:1990858)	1/115	0.725597	0.765614	0	0	0.776948	0.249214	MUCL1
1504	cellular response to molecule of bacterial origin (GO:0071219)	1/115	0.725597	0.765614	0	0	0.776948	0.249214	CD80
1505	stimulatory C-type lectin receptor signaling pathway (GO:0002223)	1/115	0.725597	0.765614	0	0	0.776948	0.249214	MUCL1
1506	positive regulation of angiogenesis (GO:0045766)	1/116	0.728675	0.76835	0	0	0.770153	0.243775	ITGB1
1507	regulation of autophagy (GO:0010506)	2/231	0.731392	0.770535	0	0	0.772511	0.241646	CPTP;MAGEA3
1508	positive regulation of cell projection organization (GO:0031346)	1/117	0.731717	0.770535	0	0	0.763475	0.23848	DLG4
1509	adenylate cyclase-activating G protein-coupled receptor signaling pathway (GO:0007189)	1/118	0.734726	0.772679	0	0	0.756911	0.233323	GPHA2
1510	positive regulation of protein-containing complex assembly (GO:0031334)	1/118	0.734726	0.772679	0	0	0.756911	0.233323	IL5
1511	innate immune response activating cell surface receptor signaling pathway (GO:0002220)	1/119	0.737702	0.775295	0	0	0.750458	0.228301	MUCL1
1512	cellular response to lipopolysaccharide (GO:0071222)	1/120	0.740644	0.777358	0	0	0.744114	0.223409	CD80
1513	macroautophagy (GO:0016236)	1/120	0.740644	0.777358	0	0	0.744114	0.223409	CHMP6
1514	cellular response to interferon-gamma (GO:0071346)	1/121	0.743553	0.779381	0	0	0.737875	0.218644	IL12RB1
1515	protein homooligomerization (GO:0051260)	1/121	0.743553	0.779381	0	0	0.737875	0.218644	TDO2
1516	regulation of mRNA catabolic process (GO:0061013)	1/122	0.74643	0.781365	0	0	0.73174	0.214	DCP1A
1517	potassium ion transport (GO:0006813)	1/122	0.74643	0.781365	0	0	0.73174	0.214	ATP1B3
1518	cellular response to organic substance (GO:0071310)	1/123	0.749275	0.783826	0	0	0.725705	0.209475	ACVR1
1519	defense response to symbiont (GO:0140546)	1/124	0.752087	0.785217	0	0	0.719769	0.205064	DDX58
1520	fatty acid metabolic process (GO:0006631)	1/124	0.752087	0.785217	0	0	0.719769	0.205064	ALOX5
1521	regulation of tumor necrosis factor production (GO:0032680)	1/124	0.752087	0.785217	0	0	0.719769	0.205064	DDX58
1522	regulation of protein secretion (GO:0050708)	1/125	0.754869	0.787086	0	0	0.713928	0.200764	ALOX5
1523	platelet degranulation (GO:0002576)	1/125	0.754869	0.787086	0	0	0.713928	0.200764	IGF2
1524	circulatory system development (GO:0072359)	1/126	0.757619	0.788401	0	0	0.70818	0.196573	ACVR1
1525	negative regulation of cell growth (GO:0030308)	1/126	0.757619	0.788401	0	0	0.70818	0.196573	VGLL4
1526	negative regulation of growth (GO:0045926)	1/126	0.757619	0.788401	0	0	0.70818	0.196573	VGLL4
1527	DNA-dependent DNA replication (GO:0006261)	1/129	0.765687	0.795233	0	0	0.691477	0.184611	POLD4
1528	muscle contraction (GO:0006936)	1/129	0.765687	0.795233	0	0	0.691477	0.184611	TMOD4
1529	positive regulation of macromolecule biosynthetic process (GO:0010557)	1/129	0.765687	0.795233	0	0	0.691477	0.184611	IGF2
1530	G2/M transition of mitotic cell cycle (GO:0000086)	1/130	0.768317	0.796922	0	0	0.686081	0.180819	CEP41
1531	Golgi organization (GO:0007030)	1/130	0.768317	0.796922	0	0	0.686081	0.180819	GOSR2
1532	cell cycle G2/M phase transition (GO:0044839)	1/131	0.770917	0.798576	0	0	0.680769	0.177119	CEP41
1533	cellular response to metal ion (GO:0071248)	1/131	0.770917	0.798576	0	0	0.680769	0.177119	DLG4
1534	defense response to virus (GO:0051607)	1/133	0.776031	0.803348	0	0	0.670386	0.169985	DDX58
1535	ribonucleoprotein complex assembly (GO:0022618)	1/136	0.783488	0.810541	0	0	0.655389	0.159914	PRPF6
1536	regulation of cellular component organization (GO:0051128)	1/139	0.790699	0.817468	0	0	0.641043	0.150541	CDH13
1537	enzyme linked receptor protein signaling pathway (GO:0007167)	1/140	0.793049	0.818831	0	0	0.636399	0.147562	DDR2
1538	transcription initiation from RNA polymerase II promoter (GO:0006367)	1/140	0.793049	0.818831	0	0	0.636399	0.147562	NR0B2
1539	positive regulation of cellular catabolic process (GO:0031331)	1/141	0.795373	0.820697	0	0	0.631821	0.144652	VGLL4
1540	nitrogen compound transport (GO:0071705)	1/143	0.799943	0.824876	0	0	0.622859	0.139031	SLC3A2
1541	negative regulation of cell migration (GO:0030336)	1/144	0.802189	0.826656	0	0	0.618472	0.136318	LRP1
1542	regulation of mRNA stability (GO:0043488)	1/146	0.806608	0.830365	0	0	0.609879	0.131074	DCP1A
1543	protein phosphorylation (GO:0006468)	4/496	0.806835	0.830365	0	0	0.71593	0.153665	ACVR1;MAP3K3;EIF2AK4;DDR2
1544	positive regulation of cytosolic calcium ion concentration (GO:0007204)	1/147	0.80878	0.831828	0	0	0.605671	0.128541	DLG4
1545	positive regulation of MAPK cascade (GO:0043410)	2/274	0.812613	0.83514	0	0	0.648955	0.134658	PDGFC;IGF2
1546	regulation of G2/M transition of mitotic cell cycle (GO:0010389)	1/149	0.813052	0.83514	0	0	0.597425	0.123644	CEP41
1547	cellular response to organic cyclic compound (GO:0071407)	1/150	0.815152	0.836756	0	0	0.593385	0.121277	FOLR1
1548	cellular response to interleukin-1 (GO:0071347)	1/155	0.825305	0.846631	0	0	0.573973	0.110204	MAP3K3
1549	regulation of signal transduction by p53 class mediator (GO:1901796)	1/156	0.827268	0.848097	0	0	0.570241	0.108133	RFFL
1550	organonitrogen compound biosynthetic process (GO:1901566)	1/158	0.831129	0.851505	0	0	0.56292	0.104124	GAL3ST2
1551	peptide biosynthetic process (GO:0043043)	1/162	0.838594	0.858599	0	0	0.548822	0.0966086	DHPS
1552	double-strand break repair (GO:0006302)	1/164	0.842202	0.861738	0	0	0.542033	0.0930862	PIAS4
1553	adenylate cyclase-modulating G protein-coupled receptor signaling pathway (GO:0007188)	1/165	0.843976	0.862997	0	0	0.5387	0.0913803	GPHA2
1554	regulation of cell cycle (GO:0051726)	2/296	0.845085	0.863575	0	0	0.599717	0.100943	BIRC2;BIRC3
1555	DNA-templated transcription, initiation (GO:0006352)	1/168	0.84918	0.867201	0	0	0.528942	0.0864738	NR0B2
1556	organelle organization (GO:0006996)	3/420	0.850368	0.867817	0	0	0.633094	0.102616	STOML2;RAB18;CHMP6
1557	peptidyl-serine modification (GO:0018209)	1/169	0.850876	0.867817	0	0	0.525767	0.0849057	POGLUT2
1558	nuclear-transcribed mRNA catabolic process (GO:0000956)	1/171	0.854211	0.870659	0	0	0.519528	0.081866	DCP1A
1559	positive regulation of ERK1 and ERK2 cascade (GO:0070374)	1/172	0.85585	0.87177	0	0	0.516464	0.0803927	PDGFC
1560	cation transport (GO:0006812)	1/174	0.859074	0.874494	0	0	0.510441	0.0775359	SLC3A2
1561	mitochondrion organization (GO:0007005)	1/175	0.860659	0.875546	0	0	0.507482	0.0761508	STOML2
1562	RNA processing (GO:0006396)	1/179	0.866824	0.881253	0	0	0.495976	0.0708844	PRPF6
1563	cilium assembly (GO:0060271)	2/314	0.867773	0.88127	0	0	0.564596	0.0800738	CEP41;TXNDC15
1564	positive regulation of cellular biosynthetic process (GO:0031328)	1/180	0.868323	0.88127	0	0	0.49318	0.0696331	IGF2
1565	regulation of intracellular signal transduction (GO:1902531)	3/437	0.868506	0.88127	0	0	0.607761	0.0856823	RFFL;BIRC2;BIRC3
1566	cellular response to oxygen-containing compound (GO:1901701)	2/323	0.87794	0.890274	0	0	0.548512	0.0714036	CD80;FOLR1
1567	regulation of mitotic cell cycle phase transition (GO:1901990)	1/188	0.87972	0.89151	0	0	0.471889	0.0604732	CEP41
1568	cellular response to DNA damage stimulus (GO:0006974)	2/350	0.90428	0.915814	0	0	0.505253	0.0508365	DOT1L;TIMELESS
1569	negative regulation of transcription, DNA-templated (GO:0045892)	7/948	0.908585	0.919587	0	0	0.648699	0.0621891	PIAS4;FOXG1;IGF2;TIMELESS;JARID2;NR0B2;VGLL4
1570	gene expression (GO:0010467)	2/356	0.909367	0.919793	0	0	0.496536	0.0471741	DHPS;NUP35
1571	translation (GO:0006412)	1/214	0.910402	0.920254	0	0	0.413738	0.0388369	DHPS
1572	regulation of cell growth (GO:0001558)	1/217	0.913398	0.922695	0	0	0.407929	0.0369516	VGLL4
1573	cellular response to lipid (GO:0071396)	1/219	0.915339	0.924068	0	0	0.404145	0.0357508	CD80
1574	transcription, DNA-templated (GO:0006351)	1/221	0.917237	0.925396	0	0	0.40043	0.0345927	POLR3K
1575	phosphorylation (GO:0016310)	2/400	0.939632	0.947387	0	0	0.440642	0.0274377	ACVR1;EIF2AK4
1576	RNA splicing, via transesterification reactions with bulged adenosine as nucleophile (GO:0000377)	1/251	0.941116	0.948281	0	0	0.351838	0.0213528	PRPF6
1577	regulation of canonical Wnt signaling pathway (GO:0060828)	1/253	0.942438	0.949012	0	0	0.34901	0.0206911	FOLR1
1578	regulation of nucleic acid-templated transcription (GO:1903506)	2/430	0.954486	0.959491	0	0	0.409122	0.0190579	IGF2;NUP35
1579	inorganic cation transmembrane transport (GO:0098662)	1/274	0.954657	0.959491	0	0	0.321816	0.0149333	ATP1B3
1580	mRNA splicing, via spliceosome (GO:0000398)	1/274	0.954657	0.959491	0	0	0.321816	0.0149333	PRPF6
1581	regulation of gene expression (GO:0010468)	7/1079	0.95982	0.96407	0	0	0.565467	0.0231894	FGF8;BTN3A1;DDX58;TADA3;IGF2;NUP35;NR0B2
1582	mRNA processing (GO:0006397)	1/300	0.966267	0.969932	0	0	0.293441	0.0100695	PRPF6
1583	regulation of cellular macromolecule biosynthetic process (GO:2000112)	2/468	0.96835	0.971408	0	0	0.375022	0.0120615	IGF2;NUP35
1584	transcription by RNA polymerase II (GO:0006366)	1/320	0.973138	0.975596	0	0	0.274761	0.00748147	NR0B2
1585	protein ubiquitination (GO:0016567)	2/525	0.981831	0.983689	0	0	0.333163	0.00610894	SPOP;BIRC2
1586	regulation of transcription by RNA polymerase II (GO:0006357)	15/2206	0.989236	0.990484	0	0	0.578832	0.00626421	ACVR1;PIAS4;DDX58;FOXG1;PTPRN;TCF12;DOT1L;IGF2;ARID1A;NR0B2;USF1;PRPF6;MYO6;TADA3;CDH13
1587	regulation of transcription, DNA-templated (GO:0006355)	14/2244	0.995791	0.99633	0	0	0.527084	0.00222342	ACVR1;PIAS4;FOXG1;CD80;TCF12;IGF2;ARID1A;NR0B2;USF1;TADA3;TIMELESS;NUP35;JARID2;VGLL4
1588	negative regulation of transcription by RNA polymerase II (GO:0000122)	2/684	0.99633	0.99633	0	0	0.25338	0.000931687	IGF2;NR0B2

## Sheet: Reactome Magenta
	Term	Overlap	P.value	Adjusted.P.value	Old.P.value	Old.Adjusted.P.value	Odds.Ratio	Combined.Score	Genes
1	Immune System R-HSA-168256	46/1943	6.70256e-07	0.000455774	0	0	2.44954	34.8217	ITGB1;DCTN6;IL22;OTUD5;RAB3A;CSF3R;DEFB127;CD80;UBA5;NCF4;C4BPB;CD79B;S100A7A;HECTD3;ALOX5;OLR1;SLAMF6;IL12RB1;SH2B3;MICB;CAP1;DUSP4;NPDC1;UBE2F;MAP3K3;DBNL;MUCL1;BTN3A1;HSPA5;CD160;KCTD7;CHIT1;TXLNA;IL5;GLB1;UBA3;RAB18;NUP35;TLR10;TNFRSF25;CD247;NFKBIE;EIF4E2;POLR3K;BIRC2;BIRC3
2	Dopamine Neurotransmitter Release Cycle R-HSA-212676	4/23	0.000112786	0.0383471	0	0	18.9935	172.651	RAB3A;CASK;LIN7C;CPLX1
3	Molecules Associated With Elastic Fibres R-HSA-2129379	4/28	0.000249642	0.0487895	0	0	15.0327	124.704	ITGB1;MFAP3;FBLN1;GDF5
4	Regulation Of Necroptotic Cell Death R-HSA-5675482	4/29	0.000287068	0.0487895	0	0	14.4307	117.694	TRADD;CFLAR;BIRC2;BIRC3
5	RIPK1-mediated Regulated Necrosis R-HSA-5213460	4/31	0.000373726	0.0487895	0	0	13.3604	105.44	TRADD;CFLAR;BIRC2;BIRC3
6	Regulated Necrosis R-HSA-5218859	5/57	0.000430496	0.0487895	0	0	8.70016	67.4312	TRADD;CFLAR;CHMP6;BIRC2;BIRC3
7	Regulation Of TNFR1 Signaling R-HSA-5357905	4/35	0.000600602	0.0583442	0	0	11.6341	86.297	TRADD;CFLAR;BIRC2;BIRC3
8	Elastic Fibre Formation R-HSA-1566948	4/39	0.000911194	0.0774515	0	0	10.3024	72.1247	ITGB1;MFAP3;FBLN1;GDF5
9	Non-integrin membrane-ECM Interactions R-HSA-3000171	4/41	0.00110255	0.0833041	0	0	9.74454	66.3615	ITGB1;SDC3;CASK;DDR2
10	Syndecan Interactions R-HSA-3000170	3/20	0.0013552	0.0851711	0	0	15.8503	104.672	ITGB1;SDC3;CASK
11	TNF Signaling R-HSA-75893	4/44	0.00143995	0.0851711	0	0	9.01233	58.969	TRADD;CFLAR;BIRC2;BIRC3
12	Adaptive Immune System R-HSA-1280218	18/733	0.00150302	0.0851711	0	0	2.34089	15.2164	NPDC1;UBE2F;ITGB1;DCTN6;BTN3A1;HSPA5;CD160;CD80;UBA5;NCF4;KCTD7;CD79B;HECTD3;UBA3;SLAMF6;CD247;NFKBIE;MICB
13	Extracellular Matrix Organization R-HSA-1474244	10/291	0.00164588	0.0860922	0	0	3.25731	20.8777	ITGB1;MFAP3;SDC3;SERPINH1;CASK;COL6A3;FBLN1;KLK2;GDF5;DDR2
14	Neurotransmitter Release Cycle R-HSA-112310	4/50	0.00231901	0.104973	0	0	7.83443	47.5284	RAB3A;CASK;LIN7C;CPLX1
15	Cytokine Signaling In Immune System R-HSA-1280215	17/702	0.00233923	0.104973	0	0	2.30008	13.9337	DUSP4;ITGB1;IL22;MAP3K3;CSF3R;CD80;TXLNA;IL5;ALOX5;UBA3;NUP35;TNFRSF25;IL12RB1;EIF4E2;SH2B3;BIRC2;BIRC3
16	Immunoregulatory Interactions Between A Lymphoid And A non-Lymphoid Cell R-HSA-198933	6/123	0.00258559	0.104973	0	0	4.64611	27.6806	ITGB1;NPDC1;CD160;SLAMF6;CD247;MICB
17	Basigin Interactions R-HSA-210991	3/25	0.00262433	0.104973	0	0	12.2448	72.7702	ITGB1;SLC3A2;ATP1B3
18	TNFR1-induced NFkappaB Signaling Pathway R-HSA-5357956	3/26	0.00294244	0.109124	0	0	11.7119	68.2628	TRADD;BIRC2;BIRC3
19	Protein-protein Interactions At Synapses R-HSA-6794362	5/88	0.00304905	0.109124	0	0	5.44214	31.5259	DBNL;HOMER1;CASK;LIN7C;LRRC4B
20	Neurexins And Neuroligins R-HSA-6794361	4/57	0.00374386	0.122078	0	0	6.79728	37.9807	DBNL;HOMER1;CASK;LIN7C
21	Signaling By Receptor Tyrosine Kinases R-HSA-9006934	13/496	0.00390382	0.122078	0	0	2.47286	13.714	DUSP4;ITGB1;FGFBP1;RALB;TCF12;NCF4;IGF2;BTC;FGF8;PDGFC;COL6A3;SH2B3;HGFAC
22	Cell Surface Interactions At Vascular Wall R-HSA-202733	6/134	0.0039496	0.122078	0	0	4.24446	23.4894	ITGB1;SELPLG;SDC3;OLR1;ATP1B3;SLC3A2
23	Innate Immune System R-HSA-168249	21/1035	0.00602389	0.173279	0	0	1.92368	9.83388	CAP1;DUSP4;OTUD5;DBNL;RAB3A;MUCL1;DEFB127;NCF4;C4BPB;CHIT1;S100A7A;GLB1;ALOX5;UBA3;RAB18;OLR1;TLR10;CD247;POLR3K;BIRC2;BIRC3
24	CASP8 Activity Is Inhibited R-HSA-5218900	2/11	0.00637055	0.173279	0	0	19.8773	100.501	TRADD;CFLAR
25	Dimerization Of Procaspase-8 R-HSA-69416	2/11	0.00637055	0.173279	0	0	19.8773	100.501	TRADD;CFLAR
26	Hormone Ligand-Binding Receptors R-HSA-375281	2/12	0.0075888	0.191125	0	0	17.8887	87.3161	GNRH2;GPHA2
27	Keratan Sulfate Degradation R-HSA-2022857	2/12	0.0075888	0.191125	0	0	17.8887	87.3161	GLB1;HEXA
28	Tryptophan Catabolism R-HSA-71240	2/14	0.0103112	0.250415	0	0	14.9057	68.1866	TDO2;SLC3A2
29	Caspase Activation Via Death Receptors In Presence Of Ligand R-HSA-140534	2/16	0.0133998	0.311824	0	0	12.775	55.0926	TRADD;CFLAR
30	Glycosphingolipid Metabolism R-HSA-1660662	3/45	0.0137569	0.311824	0	0	6.40747	27.4638	GLB1;CPTP;HEXA
31	Acetylcholine Neurotransmitter Release Cycle R-HSA-264642	2/17	0.015076	0.320365	0	0	11.9228	50.0119	RAB3A;CPLX1
32	TNF Receptor Superfamily (TNFSF) Members Mediating Non-Canonical NF-kB Pathway R-HSA-5676594	2/17	0.015076	0.320365	0	0	11.9228	50.0119	BIRC2;BIRC3
33	Serotonin Neurotransmitter Release Cycle R-HSA-181429	2/18	0.0168372	0.336745	0	0	11.177	45.6488	RAB3A;CPLX1
34	Norepinephrine Neurotransmitter Release Cycle R-HSA-181430	2/18	0.0168372	0.336745	0	0	11.177	45.6488	RAB3A;CPLX1
35	Other Semaphorin Interactions R-HSA-416700	2/19	0.0186814	0.343335	0	0	10.519	41.8681	ITGB1;SEMA3E
36	TICAM1, RIP1-mediated IKK Complex Recruitment R-HSA-168927	2/19	0.0186814	0.343335	0	0	10.519	41.8681	BIRC2;BIRC3
37	GABA Synthesis, Release, Reuptake And Degradation R-HSA-888590	2/19	0.0186814	0.343335	0	0	10.519	41.8681	RAB3A;CPLX1
38	FGFR2 Ligand Binding And Activation R-HSA-190241	2/20	0.0206066	0.36875	0	0	9.93414	38.5658	FGFBP1;FGF8
39	Diseases Of Glycosylation R-HSA-3781865	5/143	0.0221813	0.384381	0	0	3.26403	12.4311	MUCL1;GLB1;SDC3;HEXA;B3GLCT
40	HS-GAG Degradation R-HSA-2024096	2/21	0.0226106	0.384381	0	0	9.41081	35.6607	GLB1;SDC3
41	Cellular Response To Heat Stress R-HSA-3371556	4/99	0.0248948	0.412889	0	0	3.78409	13.975	HSPA5;AKT1S1;SERPINH1;NUP35
42	TNFR2 Non-Canonical NF-kB Pathway R-HSA-5668541	4/100	0.0257127	0.414917	0	0	3.74448	13.7077	UBA3;TNFRSF25;BIRC2;BIRC3
43	Glutamate Neurotransmitter Release Cycle R-HSA-210500	2/23	0.0268476	0.414917	0	0	8.51368	30.7989	RAB3A;CPLX1
44	IKK Complex Recruitment Mediated By RIP1 R-HSA-937041	2/23	0.0268476	0.414917	0	0	8.51368	30.7989	BIRC2;BIRC3
45	Other Interleukin Signaling R-HSA-449836	2/24	0.0290766	0.425619	0	0	8.12629	28.7493	CSF3R;TXLNA
46	Programmed Cell Death R-HSA-5357801	6/208	0.0294388	0.425619	0	0	2.67943	9.44617	DBNL;TRADD;CFLAR;CHMP6;BIRC2;BIRC3
47	Neuronal System R-HSA-112316	9/386	0.0296474	0.425619	0	0	2.16416	7.61433	GABBR2;DBNL;RAB3A;HOMER1;MYO6;CASK;LIN7C;CPLX1;LRRC4B
48	PI3K/AKT Signaling In Cancer R-HSA-2219528	4/105	0.0300437	0.425619	0	0	3.55821	12.4719	BTC;FGF8;CD80;AKT1S1
49	Signaling By Interleukins R-HSA-449147	10/453	0.0312115	0.426281	0	0	2.04898	7.10376	DUSP4;ITGB1;IL22;MAP3K3;CSF3R;TXLNA;IL5;ALOX5;CD80;IL12RB1
50	Assembly And Cell Surface Presentation Of NMDA Receptors R-HSA-9609736	2/25	0.0313768	0.426281	0	0	7.77258	26.9062	CASK;LIN7C
51	RAB Geranylgeranylation R-HSA-8873719	3/62	0.0319711	0.426281	0	0	4.55732	15.6905	RAB3A;RAB18;RAB33A
52	Caspase Activation Via Extrinsic Apoptotic Signaling Pathway R-HSA-5357769	2/26	0.0337463	0.441298	0	0	7.44834	25.2416	TRADD;CFLAR
53	Post-translational Protein Modification R-HSA-597592	23/1383	0.0357107	0.458174	0	0	1.55732	5.18947	PIAS4;UBE2F;DCTN6;OTUD5;INO80E;RAB3A;MUCL1;GOSR2;DHPS;B3GLCT;RAB33A;KCTD7;RCN1;NRN1L;GLB1;TADA3;RAET1L;UBA3;RAB18;UBA2;NUP35;BIRC2;BIRC3
54	Adherens Junctions Interactions R-HSA-418990	2/29	0.0412529	0.519481	0	0	6.61974	21.104	CDH13;CDH8
55	Cell-Cell Communication R-HSA-1500931	4/120	0.0454842	0.541542	0	0	3.09573	9.56702	ITGB1;CASK;CDH13;CDH8
56	Late Endosomal Microautophagy R-HSA-9615710	2/31	0.0465715	0.541542	0	0	6.16258	18.8992	PLIN3;CHMP6
57	Keratan Sulfate/Keratin Metabolism R-HSA-1638074	2/33	0.0521257	0.541542	0	0	5.76441	17.0286	GLB1;HEXA
58	NOD1/2 Signaling Pathway R-HSA-168638	2/33	0.0521257	0.541542	0	0	5.76441	17.0286	BIRC2;BIRC3
59	Biosynthesis Of E-series 18(S)-resolvins R-HSA-9018896	1/5	0.0545256	0.541542	0	0	22.2669	64.7763	ALOX5
60	Defective RIPK1-mediated Regulated Necrosis R-HSA-9693928	1/5	0.0545256	0.541542	0	0	22.2669	64.7763	TRADD
61	MET Interacts With TNS Proteins R-HSA-8875513	1/5	0.0545256	0.541542	0	0	22.2669	64.7763	ITGB1
62	COPI-independent Golgi-to-ER Retrograde Traffic R-HSA-6811436	2/34	0.0549871	0.541542	0	0	5.58399	16.1973	DCTN6;RAB18
63	Detoxification Of Reactive Oxygen Species R-HSA-3299685	2/34	0.0549871	0.541542	0	0	5.58399	16.1973	CCS;NCF4
64	Constitutive Signaling By Aberrant PI3K In Cancer R-HSA-2219530	3/78	0.0566021	0.541542	0	0	3.58218	10.287	BTC;FGF8;CD80
65	SUMOylation Of SUMOylation Proteins R-HSA-4085377	2/35	0.0579025	0.541542	0	0	5.41451	15.4259	PIAS4;NUP35
66	Transmission Across Chemical Synapses R-HSA-112315	6/246	0.0580302	0.541542	0	0	2.25081	6.40758	GABBR2;RAB3A;MYO6;CASK;LIN7C;CPLX1
67	Diseases Of Metabolism R-HSA-5668914	6/247	0.0589488	0.541542	0	0	2.24135	6.34546	SFTPB;MUCL1;GLB1;SDC3;HEXA;B3GLCT
68	HSF1-dependent Transactivation R-HSA-3371571	2/36	0.0608705	0.541542	0	0	5.25499	14.7088	AKT1S1;SERPINH1
69	Regulation Of HSF1-mediated Heat Shock Response R-HSA-3371453	3/81	0.0619869	0.541542	0	0	3.44388	9.57685	HSPA5;SERPINH1;NUP35
70	Early SARS-CoV-2 Infection Events R-HSA-9772572	2/37	0.0638895	0.541542	0	0	5.10459	14.0407	SDC3;CHMP6
71	Biosynthesis Of EPA-derived SPMs R-HSA-9018679	1/6	0.0650703	0.541542	0	0	17.8126	48.6692	ALOX5
72	CD22 Mediated BCR Regulation R-HSA-5690714	1/6	0.0650703	0.541542	0	0	17.8126	48.6692	CD79B
73	SUMO Is Transferred From E1 To E2 (UBE2I, UBC9) R-HSA-3065678	1/6	0.0650703	0.541542	0	0	17.8126	48.6692	UBA2
74	Fibronectin Matrix Formation R-HSA-1566977	1/6	0.0650703	0.541542	0	0	17.8126	48.6692	ITGB1
75	Synthesis Of Lipoxins (LX) R-HSA-2142700	1/6	0.0650703	0.541542	0	0	17.8126	48.6692	ALOX5
76	MET Receptor Activation R-HSA-6806942	1/6	0.0650703	0.541542	0	0	17.8126	48.6692	HGFAC
77	Metal Sequestration By Antimicrobial Proteins R-HSA-6799990	1/6	0.0650703	0.541542	0	0	17.8126	48.6692	S100A7A
78	Apoptotic Cleavage Of Cellular Proteins R-HSA-111465	2/38	0.066958	0.541542	0	0	4.96254	13.4172	DBNL;BIRC2
79	SUMOylation Of Ubiquitinylation Proteins R-HSA-3232142	2/39	0.0700745	0.541542	0	0	4.82818	12.8342	PIAS4;NUP35
80	Death Receptor Signaling R-HSA-73887	4/139	0.0703133	0.541542	0	0	2.65747	7.05503	TRADD;CFLAR;BIRC2;BIRC3
81	Cell Junction Organization R-HSA-446728	3/86	0.0714681	0.541542	0	0	3.2356	8.53714	ITGB1;CDH13;CDH8
82	Diseases Associated With Glycosaminoglycan Metabolism R-HSA-3560782	2/40	0.0732377	0.541542	0	0	4.70088	12.2883	HEXA;SDC3
83	Phase 1 - Inactivation Of Fast Na+ Channels R-HSA-5576894	1/7	0.0754979	0.541542	0	0	14.8431	38.3494	KCNIP4
84	Defective CSF2RA Causes SMDP4 R-HSA-5688890	1/7	0.0754979	0.541542	0	0	14.8431	38.3494	SFTPB
85	FGFR3b Ligand Binding And Activation R-HSA-190371	1/7	0.0754979	0.541542	0	0	14.8431	38.3494	FGF8
86	Glycerophospholipid Catabolism R-HSA-6814848	1/7	0.0754979	0.541542	0	0	14.8431	38.3494	ENPP6
87	Insulin-like Growth Factor-2 mRNA Binding Proteins (IGF2BPs/IMPs/VICKZs) Bind RNA R-HSA-428359	1/7	0.0754979	0.541542	0	0	14.8431	38.3494	IGF2
88	Sphingolipid Metabolism R-HSA-428157	3/89	0.0774504	0.541542	0	0	3.12225	7.98709	GLB1;CPTP;HEXA
89	RAC3 GTPase Cycle R-HSA-9013423	3/93	0.0857558	0.541542	0	0	2.98288	7.3267	ITGB1;NCF4;AMIGO2
90	Biosynthesis Of Maresins R-HSA-9018682	1/8	0.0858097	0.541542	0	0	12.722	31.2405	ALOX5
91	Cross-presentation Of Particulate Exogenous Antigens (Phagosomes) R-HSA-1236973	1/8	0.0858097	0.541542	0	0	12.722	31.2405	NCF4
92	Role Of ABL In ROBO-SLIT Signaling R-HSA-428890	1/8	0.0858097	0.541542	0	0	12.722	31.2405	CAP1
93	SHC-related Events Triggered By IGF1R R-HSA-2428933	1/8	0.0858097	0.541542	0	0	12.722	31.2405	IGF2
94	TRAIL Signaling R-HSA-75158	1/8	0.0858097	0.541542	0	0	12.722	31.2405	CFLAR
95	Inhibition Of Signaling By Overexpressed EGFR R-HSA-5638303	1/8	0.0858097	0.541542	0	0	12.722	31.2405	BTC
96	Interleukin-18 Signaling R-HSA-9012546	1/8	0.0858097	0.541542	0	0	12.722	31.2405	ALOX5
97	Nef And Signal Transduction R-HSA-164944	1/8	0.0858097	0.541542	0	0	12.722	31.2405	CD247
98	SUMOylation Of DNA Replication Proteins R-HSA-4615885	2/45	0.0897037	0.541542	0	0	4.15321	10.0144	PIAS4;NUP35
99	Potential Therapeutics For SARS R-HSA-9679191	3/97	0.094422	0.541542	0	0	2.85537	6.73861	CD79B;ITGB1;ATP1B3
100	ATF6 (ATF6-alpha) Activates Chaperone Genes R-HSA-381183	1/9	0.0960069	0.541542	0	0	11.1312	26.0841	HSPA5
101	Phase 3 - Rapid Repolarisation R-HSA-5576890	1/9	0.0960069	0.541542	0	0	11.1312	26.0841	KCNE3
102	Processing And Activation Of SUMO R-HSA-3215018	1/9	0.0960069	0.541542	0	0	11.1312	26.0841	UBA2
103	RHO GTPases Activate Rhotekin And Rhophilins R-HSA-5666185	1/9	0.0960069	0.541542	0	0	11.1312	26.0841	RTKN
104	CHL1 Interactions R-HSA-447041	1/9	0.0960069	0.541542	0	0	11.1312	26.0841	ITGB1
105	Diseases Associated With Surfactant Metabolism R-HSA-5687613	1/9	0.0960069	0.541542	0	0	11.1312	26.0841	SFTPB
106	EGFR Interacts With Phospholipase C-gamma R-HSA-212718	1/9	0.0960069	0.541542	0	0	11.1312	26.0841	BTC
107	Synthesis Of 5-Eicosatetraenoic Acids R-HSA-2142688	1/9	0.0960069	0.541542	0	0	11.1312	26.0841	ALOX5
108	Interleukin-23 Signaling R-HSA-9020933	1/9	0.0960069	0.541542	0	0	11.1312	26.0841	IL12RB1
109	tRNA Modification In Mitochondrion R-HSA-6787450	1/9	0.0960069	0.541542	0	0	11.1312	26.0841	PUS1
110	Lipophagy R-HSA-9613354	1/9	0.0960069	0.541542	0	0	11.1312	26.0841	PLIN3
111	SLC Transporter Disorders R-HSA-5619102	3/99	0.0988851	0.541542	0	0	2.7956	6.46844	HEPH;NUP35;SLC3A2
112	IRE1alpha Activates Chaperones R-HSA-381070	2/48	0.100056	0.541542	0	0	3.88176	8.93592	HSPA5;GOSR2
113	PI3K Events In ERBB4 Signaling R-HSA-1250342	1/10	0.106091	0.541542	0	0	9.89389	22.1965	BTC
114	RHOBTB3 ATPase Cycle R-HSA-9706019	1/10	0.106091	0.541542	0	0	9.89389	22.1965	PLIN3
115	FGFR2b Ligand Binding And Activation R-HSA-190377	1/10	0.106091	0.541542	0	0	9.89389	22.1965	FGFBP1
116	Gap Junction Degradation R-HSA-190873	1/10	0.106091	0.541542	0	0	9.89389	22.1965	MYO6
117	Chondroitin Sulfate/Dermatan Sulfate Metabolism R-HSA-1793185	2/50	0.107133	0.541542	0	0	3.71965	8.30851	HEXA;SDC3
118	Toll-like Receptor Cascades R-HSA-168898	4/162	0.107848	0.541542	0	0	2.26796	5.05083	DUSP4;TLR10;BIRC2;BIRC3
119	Toll Like Receptor 3 (TLR3) Cascade R-HSA-168164	3/103	0.10806	0.541542	0	0	2.68323	5.97036	DUSP4;BIRC2;BIRC3
120	Metabolism Of Proteins R-HSA-392499	27/1890	0.108331	0.541542	0	0	1.32461	2.94403	DCTN6;OTUD5;INO80E;RAB3A;GOSR2;B3GLCT;KLK2;RGS7;PIAS4;UBE2F;SFTPB;MUCL1;DHPS;IGF2;RAB33A;KCTD7;RCN1;NRN1L;GLB1;TADA3;RAET1L;UBA3;RAB18;UBA2;NUP35;BIRC2;BIRC3
121	IRS-related Events Triggered By IGF1R R-HSA-2428928	2/51	0.110721	0.541542	0	0	3.64355	8.01852	FGF8;IGF2
122	Hemostasis R-HSA-109582	10/576	0.111702	0.541542	0	0	1.59351	3.49284	CAP1;ITGB1;SELPLG;HSPA5;SDC3;IGF2;OLR1;ATP1B3;SLC3A2;SH2B3
123	tRNA Processing R-HSA-72306	3/105	0.112768	0.541542	0	0	2.63035	5.74054	PUS1;RPP40;NUP35
124	Apoptotic Execution Phase R-HSA-75153	2/52	0.11434	0.541542	0	0	3.5705	7.74291	DBNL;BIRC2
125	Signaling By PDGF R-HSA-186797	2/52	0.11434	0.541542	0	0	3.5705	7.74291	PDGFC;COL6A3
126	IGF1R Signaling Cascade R-HSA-2428924	2/52	0.11434	0.541542	0	0	3.5705	7.74291	FGF8;IGF2
127	PI5P, PP2A And IER3 Regulate PI3K/AKT Signaling R-HSA-6811558	3/106	0.115151	0.541542	0	0	2.60468	5.63005	BTC;FGF8;CD80
128	ATF6 (ATF6-alpha) Activates Chaperones R-HSA-381033	1/11	0.116063	0.541542	0	0	8.90405	19.176	HSPA5
129	DSCAM Interactions R-HSA-376172	1/11	0.116063	0.541542	0	0	8.90405	19.176	DSCAM
130	Digestion Of Dietary Carbohydrate R-HSA-189085	1/11	0.116063	0.541542	0	0	8.90405	19.176	CHIT1
131	SUMOylation Of Immune Response Proteins R-HSA-4755510	1/11	0.116063	0.541542	0	0	8.90405	19.176	PIAS4
132	Signaling By Activated Point Mutants Of FGFR1 R-HSA-1839122	1/11	0.116063	0.541542	0	0	8.90405	19.176	FGF8
133	Mucopolysaccharidoses R-HSA-2206281	1/11	0.116063	0.541542	0	0	8.90405	19.176	GLB1
134	MyD88-independent TLR4 Cascade R-HSA-166166	3/107	0.117552	0.541542	0	0	2.5795	5.52238	DUSP4;BIRC2;BIRC3
135	Nucleotide-binding Domain, Leucine Rich Repeat Containing NLR Signaling Pathways R-HSA-168643	2/53	0.117989	0.541542	0	0	3.50031	7.48074	BIRC2;BIRC3
136	Signaling By Type 1 Insulin-like Growth Factor 1 Receptor (IGF1R) R-HSA-2404192	2/53	0.117989	0.541542	0	0	3.50031	7.48074	FGF8;IGF2
137	Heparan Sulfate/Heparin (HS-GAG) Metabolism R-HSA-1638091	2/53	0.117989	0.541542	0	0	3.50031	7.48074	GLB1;SDC3
138	Platelet Adhesion To Exposed Collagen R-HSA-75892	1/12	0.125924	0.541542	0	0	8.09419	16.7718	ITGB1
139	Pyrimidine Catabolism R-HSA-73621	1/12	0.125924	0.541542	0	0	8.09419	16.7718	NT5C1A
140	Butyrophilin (BTN) Family Interactions R-HSA-8851680	1/12	0.125924	0.541542	0	0	8.09419	16.7718	BTN3A1
141	CD28 Dependent Vav1 Pathway R-HSA-389359	1/12	0.125924	0.541542	0	0	8.09419	16.7718	CD80
142	Caspase-mediated Cleavage Of Cytoskeletal Proteins R-HSA-264870	1/12	0.125924	0.541542	0	0	8.09419	16.7718	DBNL
143	FGFR1c Ligand Binding And Activation R-HSA-190373	1/12	0.125924	0.541542	0	0	8.09419	16.7718	FGF8
144	FGFR3 Mutant Receptor Activation R-HSA-2033514	1/12	0.125924	0.541542	0	0	8.09419	16.7718	FGF8
145	GRB2 Events In EGFR Signaling R-HSA-179812	1/12	0.125924	0.541542	0	0	8.09419	16.7718	BTC
146	Translation Of Replicase And Assembly Of Replication Transcription Complex R-HSA-9679504	1/12	0.125924	0.541542	0	0	8.09419	16.7718	CHMP6
147	Hyaluronan Uptake And Degradation R-HSA-2160916	1/12	0.125924	0.541542	0	0	8.09419	16.7718	HEXA
148	Vitamin D (Calciferol) Metabolism R-HSA-196791	1/12	0.125924	0.541542	0	0	8.09419	16.7718	PIAS4
149	p38MAPK Events R-HSA-171007	1/12	0.125924	0.541542	0	0	8.09419	16.7718	RALB
150	Class I MHC Mediated Antigen Processing And Presentation R-HSA-983169	7/378	0.131089	0.541542	0	0	1.69514	3.44433	UBE2F;HSPA5;HECTD3;UBA5;NCF4;UBA3;KCTD7
151	Negative Regulation Of PI3K/AKT Network R-HSA-199418	3/113	0.132345	0.541542	0	0	2.43806	4.93059	BTC;FGF8;CD80
152	tRNA Processing In Nucleus R-HSA-6784531	2/57	0.132864	0.541542	0	0	3.24508	6.54998	RPP40;NUP35
153	Signaling By NTRK1 (TRKA) R-HSA-187037	3/114	0.134872	0.541542	0	0	2.41597	4.84023	DUSP4;RALB;TCF12
154	HDR Thru Homologous Recombination (HRR) Or Single Strand Annealing (SSA) R-HSA-5693567	3/114	0.134872	0.541542	0	0	2.41597	4.84023	PIAS4;POLD4;TIMELESS
155	Phospholipase C-mediated Cascade; FGFR3 R-HSA-5654227	1/13	0.135676	0.541542	0	0	7.41929	14.8199	FGF8
156	Defective EXT1 Causes Exostoses 1, TRPS2 And CHDS R-HSA-3656253	1/13	0.135676	0.541542	0	0	7.41929	14.8199	SDC3
157	SHC1 Events In EGFR Signaling R-HSA-180336	1/13	0.135676	0.541542	0	0	7.41929	14.8199	BTC
158	SHC1 Events In ERBB4 Signaling R-HSA-1250347	1/13	0.135676	0.541542	0	0	7.41929	14.8199	BTC
159	ERBB2 Activates PTK6 Signaling R-HSA-8847993	1/13	0.135676	0.541542	0	0	7.41929	14.8199	BTC
160	ERKs Are Inactivated R-HSA-202670	1/13	0.135676	0.541542	0	0	7.41929	14.8199	DUSP4
161	FCGR Activation R-HSA-2029481	1/13	0.135676	0.541542	0	0	7.41929	14.8199	CD247
162	FGFR2c Ligand Binding And Activation R-HSA-190375	1/13	0.135676	0.541542	0	0	7.41929	14.8199	FGF8
163	FGFR3 Ligand Binding And Activation R-HSA-190239	1/13	0.135676	0.541542	0	0	7.41929	14.8199	FGF8
164	FGFRL1 Modulation Of FGFR1 Signaling R-HSA-5658623	1/13	0.135676	0.541542	0	0	7.41929	14.8199	FGF8
165	TNFR1-induced Proapoptotic Signaling R-HSA-5357786	1/13	0.135676	0.541542	0	0	7.41929	14.8199	TRADD
166	Apoptosis R-HSA-109581	4/178	0.138278	0.541542	0	0	2.05773	4.07121	DBNL;TRADD;CFLAR;BIRC2
167	Intra-Golgi And Retrograde Golgi-to-ER Traffic R-HSA-6811442	4/181	0.144334	0.541542	0	0	2.02255	3.9149	DCTN6;GOSR2;RAB18;PLIN3
168	AKT Phosphorylates Targets In Cytosol R-HSA-198323	1/14	0.14532	0.541542	0	0	6.84823	13.209	AKT1S1
169	CS/DS Degradation R-HSA-2024101	1/14	0.14532	0.541542	0	0	6.84823	13.209	HEXA
170	Removal Of Flap Intermediate R-HSA-69166	1/14	0.14532	0.541542	0	0	6.84823	13.209	POLD4
171	FGFR4 Ligand Binding And Activation R-HSA-190322	1/14	0.14532	0.541542	0	0	6.84823	13.209	FGF8
172	Leading Strand Synthesis R-HSA-69109	1/14	0.14532	0.541542	0	0	6.84823	13.209	POLD4
173	Mismatch Repair (MMR) Directed By MSH2:MSH3 (MutSbeta) R-HSA-5358606	1/14	0.14532	0.541542	0	0	6.84823	13.209	POLD4
174	Mismatch Repair (MMR) Directed By MSH2:MSH6 (MutSalpha) R-HSA-5358565	1/14	0.14532	0.541542	0	0	6.84823	13.209	POLD4
175	Neurotransmitter Receptors And Postsynaptic Signal Transmission R-HSA-112314	4/182	0.146376	0.541542	0	0	2.01108	3.86445	GABBR2;MYO6;CASK;LIN7C
176	Homology Directed Repair R-HSA-5693538	3/119	0.147748	0.541542	0	0	2.31125	4.41967	PIAS4;POLD4;TIMELESS
177	Cell-cell Junction Organization R-HSA-421270	2/61	0.148135	0.541542	0	0	3.02447	5.77562	CDH13;CDH8
178	Nuclear Events (Kinase And Transcription Factor Activation) R-HSA-198725	2/61	0.148135	0.541542	0	0	3.02447	5.77562	DUSP4;TCF12
179	Glycosaminoglycan Metabolism R-HSA-1630316	3/120	0.15037	0.541542	0	0	2.29138	4.34136	GLB1;SDC3;HEXA
180	Signal Transduction R-HSA-162582	33/2465	0.152192	0.541542	0	0	1.23871	2.33202	ITGB1;RTKN;RALB;CD80;TRADD;AMIGO2;NCF4;KLK2;FGF8;MYO6;PDGFC;SPOP;GPHA2;SH2B3;HGFAC;RGS7;DUSP4;GABBR2;WNT10A;FGFBP1;TCF12;IGF2;CFLAR;ZWINT;USF1;BTC;IL5;AKT1S1;GNRH2;PLIN3;COL6A3;BIRC2;BIRC3
181	HCMV Infection R-HSA-9609646	3/121	0.153008	0.541542	0	0	2.27184	4.26486	ITGB1;NUP35;CHMP6
182	Neutrophil Degranulation R-HSA-6798695	8/468	0.15358	0.541542	0	0	1.56255	2.92749	CHIT1;CAP1;DBNL;RAB3A;GLB1;ALOX5;RAB18;OLR1
183	Phase 2 - Plateau Phase R-HSA-5576893	1/15	0.154856	0.541542	0	0	6.35875	11.8607	KCNE3
184	Phospholipase C-mediated Cascade; FGFR4 R-HSA-5654228	1/15	0.154856	0.541542	0	0	6.35875	11.8607	FGF8
185	Processive Synthesis On Lagging Strand R-HSA-69183	1/15	0.154856	0.541542	0	0	6.35875	11.8607	POLD4
186	ERBB2 Regulates Cell Motility R-HSA-6785631	1/15	0.154856	0.541542	0	0	6.35875	11.8607	BTC
187	GRB2 Events In ERBB2 Signaling R-HSA-1963640	1/15	0.154856	0.541542	0	0	6.35875	11.8607	BTC
188	mRNA Decay By 5 To 3 Exoribonuclease R-HSA-430039	1/15	0.154856	0.541542	0	0	6.35875	11.8607	DCP1A
189	Mismatch Repair R-HSA-5358508	1/15	0.154856	0.541542	0	0	6.35875	11.8607	POLD4
190	Negative Regulation Of FLT3 R-HSA-9706369	1/15	0.154856	0.541542	0	0	6.35875	11.8607	SH2B3
191	Rab Regulation Of Trafficking R-HSA-9007101	3/122	0.155659	0.541542	0	0	2.25264	4.1901	RAB3A;RAB18;RAB33A
192	Signaling By MET R-HSA-6806834	2/63	0.155899	0.541542	0	0	2.92501	5.43626	ITGB1;HGFAC
193	Regulation Of IGF Transport And Uptake By IGFBPs R-HSA-381426	3/123	0.158325	0.541542	0	0	2.23375	4.11703	RCN1;IGF2;KLK2
194	Semaphorin Interactions R-HSA-373755	2/64	0.15981	0.541542	0	0	2.87768	5.27701	ITGB1;SEMA3E
195	Platelet Degranulation R-HSA-114608	3/125	0.163699	0.541542	0	0	2.19691	3.97579	CAP1;HSPA5;IGF2
196	PI3K Events In ERBB2 Signaling R-HSA-1963642	1/16	0.164286	0.541542	0	0	5.93453	10.7186	BTC
197	Phospholipase C-mediated Cascade: FGFR1 R-HSA-5654219	1/16	0.164286	0.541542	0	0	5.93453	10.7186	FGF8
198	Processing Of SMDT1 R-HSA-8949664	1/16	0.164286	0.541542	0	0	5.93453	10.7186	STOML2
199	Cell-extracellular Matrix Interactions R-HSA-446353	1/16	0.164286	0.541542	0	0	5.93453	10.7186	ITGB1
200	Regulation Of KIT Signaling R-HSA-1433559	1/16	0.164286	0.541542	0	0	5.93453	10.7186	SH2B3
201	FGFR1 Ligand Binding And Activation R-HSA-190242	1/16	0.164286	0.541542	0	0	5.93453	10.7186	FGF8
202	Hyaluronan Metabolism R-HSA-2142845	1/16	0.164286	0.541542	0	0	5.93453	10.7186	HEXA
203	Cardiac Conduction R-HSA-5576891	3/126	0.166407	0.541542	0	0	2.17894	3.90753	KCNE3;KCNIP4;ATP1B3
204	Collagen Biosynthesis And Modifying Enzymes R-HSA-1650814	2/67	0.171647	0.541542	0	0	2.74445	4.83658	SERPINH1;COL6A3
205	Sensory Processing Of Sound By Inner Hair Cells Of Cochlea R-HSA-9662360	2/67	0.171647	0.541542	0	0	2.74445	4.83658	RAB3A;CASK
206	Activated Point Mutants Of FGFR2 R-HSA-2033519	1/17	0.173612	0.541542	0	0	5.56334	9.74104	FGF8
207	Purine Catabolism R-HSA-74259	1/17	0.173612	0.541542	0	0	5.56334	9.74104	NT5C1A
208	Biosynthesis Of DHA-derived SPMs R-HSA-9018677	1/17	0.173612	0.541542	0	0	5.56334	9.74104	ALOX5
209	Butyrate Response Factor 1 Binds And Destabilizes mRNA R-HSA-450385	1/17	0.173612	0.541542	0	0	5.56334	9.74104	DCP1A
210	RNA Polymerase III Chain Elongation R-HSA-73780	1/17	0.173612	0.541542	0	0	5.56334	9.74104	POLR3K
211	Removal Of Flap Intermediate From C-strand R-HSA-174437	1/17	0.173612	0.541542	0	0	5.56334	9.74104	POLD4
212	SHC-mediated cascade:FGFR3 R-HSA-5654704	1/17	0.173612	0.541542	0	0	5.56334	9.74104	FGF8
213	FOXO-mediated Transcription Of Cell Cycle Genes R-HSA-9617828	1/17	0.173612	0.541542	0	0	5.56334	9.74104	FOXG1
214	GAB1 Signalosome R-HSA-180292	1/17	0.173612	0.541542	0	0	5.56334	9.74104	BTC
215	Translocation Of ZAP-70 To Immunological Synapse R-HSA-202430	1/17	0.173612	0.541542	0	0	5.56334	9.74104	CD247
216	Tristetraprolin (TTP, ZFP36) Binds And Destabilizes mRNA R-HSA-450513	1/17	0.173612	0.541542	0	0	5.56334	9.74104	DCP1A
217	Vitamin B5 (Pantothenate) Metabolism R-HSA-199220	1/17	0.173612	0.541542	0	0	5.56334	9.74104	ENPP3
218	MET Activates PTK2 Signaling R-HSA-8874081	1/17	0.173612	0.541542	0	0	5.56334	9.74104	ITGB1
219	Costimulation By CD28 Family R-HSA-388841	2/68	0.175625	0.542681	0	0	2.70273	4.70114	CD80;CD247
220	Muscle Contraction R-HSA-397014	4/196	0.176085	0.542681	0	0	1.86311	3.23582	KCNE3;TMOD4;KCNIP4;ATP1B3
221	Response To Elevated Platelet Cytosolic Ca2+ R-HSA-76005	3/130	0.177366	0.542681	0	0	2.10988	3.64912	CAP1;HSPA5;IGF2
222	Diseases Associated With O-glycosylation Of Proteins R-HSA-3906995	2/69	0.179617	0.542681	0	0	2.66225	4.57089	MUCL1;B3GLCT
223	RHO GTPase Effectors R-HSA-195258	5/269	0.182521	0.542681	0	0	1.69525	2.88344	ITGB1;RTKN;NCF4;KLK2;ZWINT
224	PI-3K cascade:FGFR3 R-HSA-5654710	1/18	0.182834	0.542681	0	0	5.23582	8.89659	FGF8
225	Phospholipase C-mediated Cascade; FGFR2 R-HSA-5654221	1/18	0.182834	0.542681	0	0	5.23582	8.89659	FGF8
226	Defective GALNT12 Causes CRCS1 R-HSA-5083636	1/18	0.182834	0.542681	0	0	5.23582	8.89659	MUCL1
227	Defective GALNT3 Causes HFTC R-HSA-5083625	1/18	0.182834	0.542681	0	0	5.23582	8.89659	MUCL1
228	Signaling By NTRKs R-HSA-166520	3/132	0.182919	0.542681	0	0	2.07696	3.52815	DUSP4;RALB;TCF12
229	Signaling By FGFR2 R-HSA-5654738	2/72	0.191674	0.542681	0	0	2.54777	4.20881	FGFBP1;FGF8
230	Processive Synthesis On C-strand Of Telomere R-HSA-174414	1/19	0.191954	0.542681	0	0	4.94469	8.16123	POLD4
231	Biosynthesis Of Specialized Proresolving Mediators (SPMs) R-HSA-9018678	1/19	0.191954	0.542681	0	0	4.94469	8.16123	ALOX5
232	Defective C1GALT1C1 Causes TNPS R-HSA-5083632	1/19	0.191954	0.542681	0	0	4.94469	8.16123	MUCL1
233	SHC-mediated cascade:FGFR4 R-HSA-5654719	1/19	0.191954	0.542681	0	0	4.94469	8.16123	FGF8
234	SUMOylation Of Transcription Factors R-HSA-3232118	1/19	0.191954	0.542681	0	0	4.94469	8.16123	PIAS4
235	Signaling To RAS R-HSA-167044	1/19	0.191954	0.542681	0	0	4.94469	8.16123	RALB
236	FRS-mediated FGFR3 Signaling R-HSA-5654706	1/19	0.191954	0.542681	0	0	4.94469	8.16123	FGF8
237	Activation Of NMDA Receptors And Postsynaptic Events R-HSA-442755	2/74	0.199771	0.542681	0	0	2.47675	3.98901	CASK;LIN7C
238	PI-3K cascade:FGFR4 R-HSA-5654720	1/20	0.200972	0.542681	0	0	4.68421	7.51624	FGF8
239	Phosphorylation Of CD3 And TCR Zeta Chains R-HSA-202427	1/20	0.200972	0.542681	0	0	4.68421	7.51624	CD247
240	Chaperone Mediated Autophagy R-HSA-9613829	1/20	0.200972	0.542681	0	0	4.68421	7.51624	PLIN3
241	Receptor-type Tyrosine-Protein Phosphatases R-HSA-388844	1/20	0.200972	0.542681	0	0	4.68421	7.51624	LRRC4B
242	Defective B3GALT6 Causes EDSP2 And SEMDJL1 R-HSA-4420332	1/20	0.200972	0.542681	0	0	4.68421	7.51624	SDC3
243	Defective B3GAT3 Causes JDSSDHD R-HSA-3560801	1/20	0.200972	0.542681	0	0	4.68421	7.51624	SDC3
244	Defective B4GALT7 Causes EDS, Progeroid Type R-HSA-3560783	1/20	0.200972	0.542681	0	0	4.68421	7.51624	SDC3
245	SHC-mediated cascade:FGFR1 R-HSA-5654688	1/20	0.200972	0.542681	0	0	4.68421	7.51624	FGF8
246	Diseases Associated With N-glycosylation Of Proteins R-HSA-3781860	1/20	0.200972	0.542681	0	0	4.68421	7.51624	GLB1
247	Signal Transduction By L1 R-HSA-445144	1/20	0.200972	0.542681	0	0	4.68421	7.51624	ITGB1
248	Lagging Strand Synthesis R-HSA-69186	1/20	0.200972	0.542681	0	0	4.68421	7.51624	POLD4
249	Deubiquitination R-HSA-5688426	5/279	0.201713	0.542681	0	0	1.63254	2.61355	OTUD5;INO80E;TADA3;BIRC2;BIRC3
250	Sensory Processing Of Sound R-HSA-9659379	2/75	0.203834	0.542681	0	0	2.4427	3.88498	RAB3A;CASK
251	ISG15 Antiviral Mechanism R-HSA-1169408	2/75	0.203834	0.542681	0	0	2.4427	3.88498	NUP35;EIF4E2
252	Nuclear Envelope (NE) Reassembly R-HSA-2995410	2/75	0.203834	0.542681	0	0	2.4427	3.88498	NUP35;CHMP6
253	Toll Like Receptor 4 (TLR4) Cascade R-HSA-166016	3/140	0.205571	0.542681	0	0	1.95488	3.09255	DUSP4;BIRC2;BIRC3
254	SUMOylation Of DNA Damage Response And Repair Proteins R-HSA-3108214	2/76	0.207907	0.542681	0	0	2.40956	3.78462	PIAS4;NUP35
255	PCNA-Dependent Long Patch Base Excision Repair R-HSA-5651801	1/21	0.20989	0.542681	0	0	4.44977	6.94686	POLD4
256	PD-1 Signaling R-HSA-389948	1/21	0.20989	0.542681	0	0	4.44977	6.94686	CD247
257	PI-3K cascade:FGFR1 R-HSA-5654689	1/21	0.20989	0.542681	0	0	4.44977	6.94686	FGF8
258	CTLA4 Inhibitory Signaling R-HSA-389513	1/21	0.20989	0.542681	0	0	4.44977	6.94686	CD80
259	SHC1 Events In ERBB2 Signaling R-HSA-1250196	1/21	0.20989	0.542681	0	0	4.44977	6.94686	BTC
260	Signaling By ERBB2 TMD/JMD Mutants R-HSA-9665686	1/21	0.20989	0.542681	0	0	4.44977	6.94686	BTC
261	Signaling By FGFR3 In Disease R-HSA-5655332	1/21	0.20989	0.542681	0	0	4.44977	6.94686	FGF8
262	FRS-mediated FGFR4 Signaling R-HSA-5654712	1/21	0.20989	0.542681	0	0	4.44977	6.94686	FGF8
263	Synthesis Of Leukotrienes (LT) And Eoxins (EX) R-HSA-2142691	1/21	0.20989	0.542681	0	0	4.44977	6.94686	ALOX5
264	RNA Polymerase III Transcription Termination R-HSA-73980	1/22	0.218709	0.550364	0	0	4.23767	6.44131	POLR3K
265	SHC-mediated cascade:FGFR2 R-HSA-5654699	1/22	0.218709	0.550364	0	0	4.23767	6.44131	FGF8
266	ERK/MAPK Targets R-HSA-198753	1/22	0.218709	0.550364	0	0	4.23767	6.44131	DUSP4
267	FRS-mediated FGFR1 Signaling R-HSA-5654693	1/22	0.218709	0.550364	0	0	4.23767	6.44131	FGF8
268	Laminin Interactions R-HSA-3000157	1/22	0.218709	0.550364	0	0	4.23767	6.44131	ITGB1
269	Mitochondrial Calcium Ion Transport R-HSA-8949215	1/22	0.218709	0.550364	0	0	4.23767	6.44131	STOML2
270	Nephrin Family Interactions R-HSA-373753	1/22	0.218709	0.550364	0	0	4.23767	6.44131	CASK
271	Processing Of DNA Double-Strand Break Ends R-HSA-5693607	2/80	0.224276	0.550364	0	0	2.28553	3.41659	PIAS4;TIMELESS
272	COPI-mediated Anterograde Transport R-HSA-6807878	2/80	0.224276	0.550364	0	0	2.28553	3.41659	DCTN6;GOSR2
273	Membrane Trafficking R-HSA-199991	9/599	0.226646	0.550364	0	0	1.36768	2.03013	BTC;DCTN6;RAB3A;GOSR2;MYO6;RAB18;PLIN3;CHMP6;RAB33A
274	PI-3K cascade:FGFR2 R-HSA-5654695	1/23	0.22743	0.550364	0	0	4.04484	5.99006	FGF8
275	RAF-independent MAPK1/3 Activation R-HSA-112409	1/23	0.22743	0.550364	0	0	4.04484	5.99006	DUSP4
276	RHOBTB1 GTPase Cycle R-HSA-9013422	1/23	0.22743	0.550364	0	0	4.04484	5.99006	MYO6
277	CD28 Dependent PI3K/Akt Signaling R-HSA-389357	1/23	0.22743	0.550364	0	0	4.04484	5.99006	CD80
278	RHOBTB2 GTPase Cycle R-HSA-9013418	1/23	0.22743	0.550364	0	0	4.04484	5.99006	MYO6
279	Digestion R-HSA-8935690	1/23	0.22743	0.550364	0	0	4.04484	5.99006	CHIT1
280	Triglyceride Catabolism R-HSA-163560	1/23	0.22743	0.550364	0	0	4.04484	5.99006	PLIN3
281	Miscellaneous Transport And Binding Events R-HSA-5223345	1/23	0.22743	0.550364	0	0	4.04484	5.99006	MMGT1
282	SARS-CoV Infections R-HSA-9679506	6/369	0.23083	0.551026	0	0	1.47877	2.16798	CD79B;ITGB1;SDC3;NUP35;ATP1B3;CHMP6
283	DNA Double-Strand Break Repair R-HSA-5693532	3/149	0.231761	0.551026	0	0	1.83353	2.68071	PIAS4;POLD4;TIMELESS
284	Global Genome Nucleotide Excision Repair (GG-NER) R-HSA-5696399	2/82	0.232499	0.551026	0	0	2.22817	3.25061	POLD4;INO80E
285	RHO GTPases Activate NADPH Oxidases R-HSA-5668599	1/24	0.236054	0.551026	0	0	3.86878	5.58534	NCF4
286	Downstream Signaling Of Activated FGFR3 R-HSA-5654708	1/24	0.236054	0.551026	0	0	3.86878	5.58534	FGF8
287	Signaling By EGFR In Cancer R-HSA-1643713	1/24	0.236054	0.551026	0	0	3.86878	5.58534	BTC
288	Signaling By ERBB2 KD Mutants R-HSA-9664565	1/24	0.236054	0.551026	0	0	3.86878	5.58534	BTC
289	Estrogen-dependent Nuclear Events Downstream Of ESR-membrane Signaling R-HSA-9634638	1/24	0.236054	0.551026	0	0	3.86878	5.58534	BTC
290	FRS-mediated FGFR2 Signaling R-HSA-5654700	1/24	0.236054	0.551026	0	0	3.86878	5.58534	FGF8
291	mTORC1-mediated Signaling R-HSA-166208	1/24	0.236054	0.551026	0	0	3.86878	5.58534	AKT1S1
292	Antiviral Mechanism By IFN-stimulated Genes R-HSA-1169410	2/83	0.236617	0.551026	0	0	2.20055	3.17167	NUP35;EIF4E2
293	Polymerase Switching On C-strand Of Telomere R-HSA-174411	1/25	0.244582	0.551682	0	0	3.70739	5.22077	POLD4
294	Resolution Of AP Sites Via Multiple-Nucleotide Patch Replacement Pathway R-HSA-110373	1/25	0.244582	0.551682	0	0	3.70739	5.22077	POLD4
295	Signaling By ERBB2 In Cancer R-HSA-1227990	1/25	0.244582	0.551682	0	0	3.70739	5.22077	BTC
296	Gap Junction Trafficking R-HSA-190828	1/25	0.244582	0.551682	0	0	3.70739	5.22077	MYO6
297	Gap-filling DNA Repair Synthesis And Ligation In GG-NER R-HSA-5696397	1/25	0.244582	0.551682	0	0	3.70739	5.22077	POLD4
298	Termination Of O-glycan Biosynthesis R-HSA-977068	1/25	0.244582	0.551682	0	0	3.70739	5.22077	MUCL1
299	Inactivation Of CSF3 (G-CSF) Signaling R-HSA-9705462	1/25	0.244582	0.551682	0	0	3.70739	5.22077	CSF3R
300	Signaling By FGFR R-HSA-190236	2/86	0.248994	0.551682	0	0	2.12163	2.94976	FGFBP1;FGF8
301	Transport Of Bile Salts And Organic Acids, Metal Ions And Amine Compounds R-HSA-425366	2/86	0.248994	0.551682	0	0	2.12163	2.94976	SLC14A2;HEPH
302	GAG Synthesis Requires Tetrasaccharide Linker Sequence R-HSA-1971475	1/26	0.253016	0.551682	0	0	3.55892	4.89104	SDC3
303	Attenuation Phase R-HSA-3371568	1/26	0.253016	0.551682	0	0	3.55892	4.89104	SERPINH1
304	Pyroptosis R-HSA-5620971	1/26	0.253016	0.551682	0	0	3.55892	4.89104	CHMP6
305	RNA Polymerase III Transcription Initiation From Type 2 Promoter R-HSA-76066	1/26	0.253016	0.551682	0	0	3.55892	4.89104	POLR3K
306	Constitutive Signaling By AKT1 E17K In Cancer R-HSA-5674400	1/26	0.253016	0.551682	0	0	3.55892	4.89104	AKT1S1
307	Role Of Phospholipids In Phagocytosis R-HSA-2029485	1/26	0.253016	0.551682	0	0	3.55892	4.89104	CD247
308	Downstream Signaling Of Activated FGFR4 R-HSA-5654716	1/26	0.253016	0.551682	0	0	3.55892	4.89104	FGF8
309	WNT Ligand Biogenesis And Trafficking R-HSA-3238698	1/26	0.253016	0.551682	0	0	3.55892	4.89104	WNT10A
310	Interleukin-20 Family Signaling R-HSA-8854691	1/26	0.253016	0.551682	0	0	3.55892	4.89104	IL22
311	Metal Ion SLC Transporters R-HSA-425410	1/26	0.253016	0.551682	0	0	3.55892	4.89104	HEPH
312	RAC2 GTPase Cycle R-HSA-9013404	2/87	0.253125	0.551682	0	0	2.09657	2.88042	ITGB1;NCF4
313	Antigen Processing: Ubiquitination And Proteasome Degradation R-HSA-983168	5/307	0.258642	0.552005	0	0	1.47905	2.00014	UBE2F;HECTD3;UBA5;UBA3;KCTD7
314	Postmitotic Nuclear Pore Complex (NPC) Reformation R-HSA-9615933	1/27	0.261355	0.552005	0	0	3.42186	4.59171	NUP35
315	RNA Polymerase III Transcription Initiation From Type 1 Promoter R-HSA-76061	1/27	0.261355	0.552005	0	0	3.42186	4.59171	POLR3K
316	RNA Polymerase III Transcription Initiation From Type 3 Promoter R-HSA-76071	1/27	0.261355	0.552005	0	0	3.42186	4.59171	POLR3K
317	Gap Junction Trafficking And Regulation R-HSA-157858	1/27	0.261355	0.552005	0	0	3.42186	4.59171	MYO6
318	Role Of Nef In HIV-1 Replication And Disease Pathogenesis R-HSA-164952	1/27	0.261355	0.552005	0	0	3.42186	4.59171	CD247
319	Interleukin Receptor SHC Signaling R-HSA-912526	1/27	0.261355	0.552005	0	0	3.42186	4.59171	IL5
320	Antimicrobial Peptides R-HSA-6803157	2/89	0.26139	0.552005	0	0	2.04816	2.7481	S100A7A;DEFB127
321	RAB GEFs Exchange GTP For GDP On RABs R-HSA-8876198	2/89	0.26139	0.552005	0	0	2.04816	2.7481	RAB3A;RAB18
322	Unfolded Protein Response (UPR) R-HSA-381119	2/89	0.26139	0.552005	0	0	2.04816	2.7481	HSPA5;GOSR2
323	Collagen Formation R-HSA-1474290	2/90	0.265524	0.553886	0	0	2.02478	2.68496	SERPINH1;COL6A3
324	Antigen Presentation: Folding, Assembly, Peptide Loading Of Class I MHC R-HSA-983170	1/28	0.269602	0.553886	0	0	3.29496	4.31906	HSPA5
325	Digestion And Absorption R-HSA-8963743	1/28	0.269602	0.553886	0	0	3.29496	4.31906	CHIT1
326	Interconversion Of Nucleotide Di- And Triphosphates R-HSA-499943	1/28	0.269602	0.553886	0	0	3.29496	4.31906	AK5
327	MET Promotes Cell Motility R-HSA-8875878	1/28	0.269602	0.553886	0	0	3.29496	4.31906	ITGB1
328	HCMV Late Events R-HSA-9610379	2/91	0.269659	0.553886	0	0	2.00193	2.62373	NUP35;CHMP6
329	Post-translational Modification: Synthesis Of GPI-anchored Proteins R-HSA-163125	2/92	0.273792	0.553886	0	0	1.97959	2.56433	NRN1L;RAET1L
330	Chromatin Modifying Enzymes R-HSA-3247509	4/238	0.274822	0.553886	0	0	1.52543	1.97029	DOT1L;TADA3;ARID1A;PADI1
331	Activation Of G Protein Gated Potassium Channels R-HSA-1296041	1/29	0.277758	0.553886	0	0	3.17712	4.06991	GABBR2
332	Budding And Maturation Of HIV Virion R-HSA-162588	1/29	0.277758	0.553886	0	0	3.17712	4.06991	CHMP6
333	Dectin-2 Family R-HSA-5621480	1/29	0.277758	0.553886	0	0	3.17712	4.06991	MUCL1
334	SUMOylation Of Intracellular Receptors R-HSA-4090294	1/29	0.277758	0.553886	0	0	3.17712	4.06991	PIAS4
335	Downregulation Of ERBB2 Signaling R-HSA-8863795	1/29	0.277758	0.553886	0	0	3.17712	4.06991	BTC
336	Downstream Signaling Of Activated FGFR2 R-HSA-5654696	1/29	0.277758	0.553886	0	0	3.17712	4.06991	FGF8
337	Surfactant Metabolism R-HSA-5683826	1/29	0.277758	0.553886	0	0	3.17712	4.06991	SFTPB
338	TNFs Bind Their Physiological Receptors R-HSA-5669034	1/29	0.277758	0.553886	0	0	3.17712	4.06991	TNFRSF25
339	HSF1 Activation R-HSA-3371511	1/29	0.277758	0.553886	0	0	3.17712	4.06991	SERPINH1
340	Myogenesis R-HSA-525793	1/29	0.277758	0.553886	0	0	3.17712	4.06991	TCF12
341	Negative Regulation Of FGFR3 Signaling R-HSA-5654732	1/29	0.277758	0.553886	0	0	3.17712	4.06991	FGF8
342	Vesicle-mediated Transport R-HSA-5653656	9/637	0.281724	0.554951	0	0	1.28238	1.62455	BTC;DCTN6;RAB3A;GOSR2;MYO6;RAB18;PLIN3;CHMP6;RAB33A
343	Recognition Of DNA Damage By PCNA-containing Replication Complex R-HSA-110314	1/30	0.285822	0.554951	0	0	3.06741	3.84158	POLD4
344	Downstream Signaling Of Activated FGFR1 R-HSA-5654687	1/30	0.285822	0.554951	0	0	3.06741	3.84158	FGF8
345	Signaling By CSF3 (G-CSF) R-HSA-9674555	1/30	0.285822	0.554951	0	0	3.06741	3.84158	CSF3R
346	Endosomal Sorting Complex Required For Transport (ESCRT) R-HSA-917729	1/30	0.285822	0.554951	0	0	3.06741	3.84158	CHMP6
347	FGFR1 Mutant Receptor Activation R-HSA-1839124	1/30	0.285822	0.554951	0	0	3.06741	3.84158	FGF8
348	HS-GAG Biosynthesis R-HSA-2022928	1/30	0.285822	0.554951	0	0	3.06741	3.84158	SDC3
349	MAPK Targets/ Nuclear Events Mediated By MAP Kinases R-HSA-450282	1/30	0.285822	0.554951	0	0	3.06741	3.84158	DUSP4
350	Metabolism Of Nucleotides R-HSA-15869	2/95	0.286185	0.554951	0	0	1.91544	2.39643	NT5C1A;AK5
351	HCMV Early Events R-HSA-9609690	2/96	0.290312	0.554951	0	0	1.89496	2.34369	ITGB1;NUP35
352	MyD88 Cascade Initiated On Plasma Membrane R-HSA-975871	2/96	0.290312	0.554951	0	0	1.89496	2.34369	DUSP4;TLR10
353	Antigen Activates B Cell Receptor Leading To Second Messenger Generation R-HSA-983695	1/31	0.293797	0.554951	0	0	2.96502	3.63174	CD79B
354	Regulation Of MECP2 Expression And Activity R-HSA-9022692	1/31	0.293797	0.554951	0	0	2.96502	3.63174	FOXG1
355	DNA Strand Elongation R-HSA-69190	1/31	0.293797	0.554951	0	0	2.96502	3.63174	POLD4
356	Diseases Associated With TLR Signaling Cascade R-HSA-5602358	1/31	0.293797	0.554951	0	0	2.96502	3.63174	TLR10
357	Sealing Of Nuclear Envelope (NE) By ESCRT-III R-HSA-9668328	1/31	0.293797	0.554951	0	0	2.96502	3.63174	CHMP6
358	EGFR Downregulation R-HSA-182971	1/31	0.293797	0.554951	0	0	2.96502	3.63174	BTC
359	Glutamate Binding, Activation Of AMPA Receptors And Synaptic Plasticity R-HSA-399721	1/31	0.293797	0.554951	0	0	2.96502	3.63174	MYO6
360	Negative Regulation Of FGFR4 Signaling R-HSA-5654733	1/31	0.293797	0.554951	0	0	2.96502	3.63174	FGF8
361	PERK Regulates Gene Expression R-HSA-381042	1/32	0.301684	0.559702	0	0	2.86922	3.43841	HSPA5
362	Cargo Concentration In ER R-HSA-5694530	1/32	0.301684	0.559702	0	0	2.86922	3.43841	GOSR2
363	Defective TPR May Confer Susceptibility Towards Thyroid Papillary Carcinoma (TPC) R-HSA-5619107	1/32	0.301684	0.559702	0	0	2.86922	3.43841	NUP35
364	Generation Of Second Messenger Molecules R-HSA-202433	1/32	0.301684	0.559702	0	0	2.86922	3.43841	CD247
365	Termination Of Translesion DNA Synthesis R-HSA-5656169	1/32	0.301684	0.559702	0	0	2.86922	3.43841	POLD4
366	Nuclear Signaling By ERBB4 R-HSA-1251985	1/32	0.301684	0.559702	0	0	2.86922	3.43841	BTC
367	SUMOylation R-HSA-2990846	3/174	0.306934	0.559702	0	0	1.56348	1.84666	PIAS4;UBA2;NUP35
368	Activation Of Matrix Metalloproteinases R-HSA-1592389	1/33	0.309482	0.559702	0	0	2.77942	3.25985	KLK2
369	Amino Acid Transport Across Plasma Membrane R-HSA-352230	1/33	0.309482	0.559702	0	0	2.77942	3.25985	SLC3A2
370	Diseases Of Carbohydrate Metabolism R-HSA-5663084	1/33	0.309482	0.559702	0	0	2.77942	3.25985	GLB1
371	Sialic Acid Metabolism R-HSA-4085001	1/33	0.309482	0.559702	0	0	2.77942	3.25985	GLB1
372	FGFR2 Mutant Receptor Activation R-HSA-1839126	1/33	0.309482	0.559702	0	0	2.77942	3.25985	FGF8
373	Signaling To ERKs R-HSA-187687	1/33	0.309482	0.559702	0	0	2.77942	3.25985	RALB
374	Striated Muscle Contraction R-HSA-390522	1/33	0.309482	0.559702	0	0	2.77942	3.25985	TMOD4
375	Telomere C-strand (Lagging Strand) Synthesis R-HSA-174417	1/33	0.309482	0.559702	0	0	2.77942	3.25985	POLD4
376	Negative Regulation Of FGFR1 Signaling R-HSA-5654726	1/33	0.309482	0.559702	0	0	2.77942	3.25985	FGF8
377	Disorders Of Transmembrane Transporters R-HSA-5619115	3/176	0.313026	0.562031	0	0	1.54524	1.79475	HEPH;NUP35;SLC3A2
378	CD28 Co-Stimulation R-HSA-389356	1/34	0.317194	0.562031	0	0	2.69506	3.09457	CD80
379	Negative Regulation Of FGFR2 Signaling R-HSA-5654727	1/34	0.317194	0.562031	0	0	2.69506	3.09457	FGF8
380	Nuclear Import Of Rev Protein R-HSA-180746	1/34	0.317194	0.562031	0	0	2.69506	3.09457	NUP35
381	RAC1 GTPase Cycle R-HSA-9013149	3/178	0.319121	0.562031	0	0	1.52743	1.7446	ITGB1;NCF4;AMIGO2
382	Nucleotide Catabolism R-HSA-8956319	1/35	0.324821	0.562031	0	0	2.61566	2.94126	NT5C1A
383	Beta Defensins R-HSA-1461957	1/35	0.324821	0.562031	0	0	2.61566	2.94126	DEFB127
384	RHOBTB GTPase Cycle R-HSA-9706574	1/35	0.324821	0.562031	0	0	2.61566	2.94126	MYO6
385	RNA Polymerase III Transcription Initiation R-HSA-76046	1/35	0.324821	0.562031	0	0	2.61566	2.94126	POLR3K
386	RUNX1 Interacts With Co-Factors Whose Precise Effect On RUNX1 Targets Is Not Known R-HSA-8939243	1/35	0.324821	0.562031	0	0	2.61566	2.94126	ARID1A
387	Rev-mediated Nuclear Export Of HIV RNA R-HSA-165054	1/35	0.324821	0.562031	0	0	2.61566	2.94126	NUP35
388	Transport Of Ribonucleoproteins Into Host Nucleus R-HSA-168271	1/35	0.324821	0.562031	0	0	2.61566	2.94126	NUP35
389	Transport Of SLBP Independent Mature mRNA R-HSA-159227	1/35	0.324821	0.562031	0	0	2.61566	2.94126	NUP35
390	Vpr-mediated Nuclear Import Of PICs R-HSA-180910	1/35	0.324821	0.562031	0	0	2.61566	2.94126	NUP35
391	Inwardly Rectifying K+ Channels R-HSA-1296065	1/35	0.324821	0.562031	0	0	2.61566	2.94126	GABBR2
392	NEP/NS2 Interacts With Cellular Export Machinery R-HSA-168333	1/35	0.324821	0.562031	0	0	2.61566	2.94126	NUP35
393	Negative Regulators Of DDX58/IFIH1 Signaling R-HSA-936440	1/35	0.324821	0.562031	0	0	2.61566	2.94126	OTUD5
394	Activated PKN1 Stimulates Transcription Of Androgen Receptor Regulated KLK2 And KLK3 R-HSA-5625886	1/36	0.332362	0.562232	0	0	2.5408	2.79877	KLK2
395	ROS And RNS Production In Phagocytes R-HSA-1222556	1/36	0.332362	0.562232	0	0	2.5408	2.79877	NCF4
396	Regulation Of TP53 Degradation R-HSA-6804757	1/36	0.332362	0.562232	0	0	2.5408	2.79877	RFFL
397	Signaling By FGFR1 In Disease R-HSA-5655302	1/36	0.332362	0.562232	0	0	2.5408	2.79877	FGF8
398	Export Of Viral Ribonucleoproteins From Nucleus R-HSA-168274	1/36	0.332362	0.562232	0	0	2.5408	2.79877	NUP35
399	Transport Of SLBP Dependant Mature mRNA R-HSA-159230	1/36	0.332362	0.562232	0	0	2.5408	2.79877	NUP35
400	Nuclear Pore Complex (NPC) Disassembly R-HSA-3301854	1/36	0.332362	0.562232	0	0	2.5408	2.79877	NUP35
401	O-linked Glycosylation R-HSA-5173105	2/107	0.335425	0.562232	0	0	1.6955	1.85209	MUCL1;B3GLCT
402	Interleukin-4 And Interleukin-13 Signaling R-HSA-6785807	2/107	0.335425	0.562232	0	0	1.6955	1.85209	ITGB1;ALOX5
403	Nucleotide Excision Repair R-HSA-5696398	2/108	0.33949	0.562232	0	0	1.67942	1.81429	POLD4;INO80E
404	Regulation Of TP53 Expression And Degradation R-HSA-6806003	1/37	0.33982	0.562232	0	0	2.4701	2.66607	RFFL
405	Cooperation Of PDCL (PhLP1) And TRiC/CCT In G-protein Beta Folding R-HSA-6814122	1/37	0.33982	0.562232	0	0	2.4701	2.66607	RGS7
406	DNA Damage Recognition In GG-NER R-HSA-5696394	1/37	0.33982	0.562232	0	0	2.4701	2.66607	INO80E
407	Defective B3GALTL Causes PpS R-HSA-5083635	1/37	0.33982	0.562232	0	0	2.4701	2.66607	B3GLCT
408	FLT3 Signaling R-HSA-9607240	1/37	0.33982	0.562232	0	0	2.4701	2.66607	SH2B3
409	Triglyceride Metabolism R-HSA-8979227	1/37	0.33982	0.562232	0	0	2.4701	2.66607	PLIN3
410	Interactions Of Rev With Host Cellular Proteins R-HSA-177243	1/37	0.33982	0.562232	0	0	2.4701	2.66607	NUP35
411	NCAM1 Interactions R-HSA-419037	1/37	0.33982	0.562232	0	0	2.4701	2.66607	COL6A3
412	Signaling By B Cell Receptor (BCR) R-HSA-983705	2/109	0.343548	0.566168	0	0	1.66364	1.77748	CD79B;NFKBIE
413	O-glycosylation Of TSR Domain-Containing Proteins R-HSA-5173214	1/38	0.347194	0.566168	0	0	2.40321	2.54229	B3GLCT
414	Resolution Of Abasic Sites (AP Sites) R-HSA-73933	1/38	0.347194	0.566168	0	0	2.40321	2.54229	POLD4
415	FCGR3A-mediated IL10 Synthesis R-HSA-9664323	1/38	0.347194	0.566168	0	0	2.40321	2.54229	CD247
416	HSP90 Chaperone Cycle For Steroid Hormone Receptors (SHR) In Presence Of Ligand R-HSA-3371497	1/38	0.347194	0.566168	0	0	2.40321	2.54229	DCTN6
417	Interactions Of Vpr With Host Cellular Proteins R-HSA-176033	1/38	0.347194	0.566168	0	0	2.40321	2.54229	NUP35
418	PIP3 Activates AKT Signaling R-HSA-1257604	4/268	0.350068	0.569488	0	0	1.35001	1.41701	BTC;FGF8;CD80;AKT1S1
419	Ovarian Tumor Domain Proteases R-HSA-5689896	1/39	0.354487	0.569861	0	0	2.33985	2.42662	OTUD5
420	RHOU GTPase Cycle R-HSA-9013420	1/39	0.354487	0.569861	0	0	2.33985	2.42662	MYO6
421	Signaling By FGFR3 R-HSA-5654741	1/39	0.354487	0.569861	0	0	2.33985	2.42662	FGF8
422	Translesion Synthesis By Y Family DNA Polymerases Bypasses Lesions On DNA Template R-HSA-110313	1/39	0.354487	0.569861	0	0	2.33985	2.42662	POLD4
423	NGF-stimulated Transcription R-HSA-9031628	1/39	0.354487	0.569861	0	0	2.33985	2.42662	TCF12
424	Golgi-to-ER Retrograde Transport R-HSA-8856688	2/112	0.355672	0.570417	0	0	1.61802	1.67262	DCTN6;RAB18
425	RAF/MAP Kinase Cascade R-HSA-5673001	4/271	0.357655	0.572248	0	0	1.33463	1.37225	BTC;DUSP4;FGF8;IL5
426	RNA Polymerase III Abortive And Retractive Initiation R-HSA-749476	1/40	0.361699	0.574661	0	0	2.27974	2.31837	POLR3K
427	Class C/3 (Metabotropic Glutamate/Pheromone Receptors) R-HSA-420499	1/40	0.361699	0.574661	0	0	2.27974	2.31837	GABBR2
428	Signaling By FGFR4 R-HSA-5654743	1/40	0.361699	0.574661	0	0	2.27974	2.31837	FGF8
429	Macroautophagy R-HSA-1632852	2/114	0.36371	0.57651	0	0	1.58896	1.60707	PLIN3;CHMP6
430	Dual Incision In GG-NER R-HSA-5696400	1/41	0.36883	0.57828	0	0	2.22264	2.2169	POLD4
431	MTOR Signaling R-HSA-165159	1/41	0.36883	0.57828	0	0	2.22264	2.2169	AKT1S1
432	Negative Regulation Of MAPK Pathway R-HSA-5675221	1/41	0.36883	0.57828	0	0	2.22264	2.2169	DUSP4
433	MAPK1/MAPK3 Signaling R-HSA-5684996	4/277	0.372825	0.57828	0	0	1.3049	1.28747	BTC;DUSP4;FGF8;IL5
434	Activation Of GABAB Receptors R-HSA-991365	1/42	0.375882	0.57828	0	0	2.16831	2.12165	GABBR2
435	PRC2 Methylates Histones And DNA R-HSA-212300	1/42	0.375882	0.57828	0	0	2.16831	2.12165	JARID2
436	Signaling By FGFR2 In Disease R-HSA-5655253	1/42	0.375882	0.57828	0	0	2.16831	2.12165	FGF8
437	Signaling By SCF-KIT R-HSA-1433557	1/42	0.375882	0.57828	0	0	2.16831	2.12165	SH2B3
438	Gamma Carboxylation, Hypusine Formation And Arylsulfatase Activation R-HSA-163841	1/42	0.375882	0.57828	0	0	2.16831	2.12165	DHPS
439	Transport Of Mature mRNA Derived From An Intronless Transcript R-HSA-159231	1/42	0.375882	0.57828	0	0	2.16831	2.12165	NUP35
440	Intra-Golgi Traffic R-HSA-6811438	1/42	0.375882	0.57828	0	0	2.16831	2.12165	GOSR2
441	tRNA Modification In Nucleus And Cytosol R-HSA-6782315	1/42	0.375882	0.57828	0	0	2.16831	2.12165	PUS1
442	NS1 Mediated Effects On Host Pathways R-HSA-168276	1/42	0.375882	0.57828	0	0	2.16831	2.12165	NUP35
443	Disease R-HSA-1643685	21/1736	0.380864	0.581008	0	0	1.09489	1.05691	ITGB1;SFTPB;MUCL1;CD80;TRADD;SDC3;HEXA;B3GLCT;ATP1B3;SLC3A2;BTC;CD79B;FGF8;HEPH;GLB1;AKT1S1;NUP35;TLR10;CD247;CHMP6;GPHA2
444	Retinoid Metabolism And Transport R-HSA-975634	1/43	0.382855	0.581008	0	0	2.11658	2.03213	SDC3
445	Defensins R-HSA-1461973	1/43	0.382855	0.581008	0	0	2.11658	2.03213	DEFB127
446	SUMOylation Of Transcription Cofactors R-HSA-3899300	1/43	0.382855	0.581008	0	0	2.11658	2.03213	PIAS4
447	GPER1 Signaling R-HSA-9634597	1/43	0.382855	0.581008	0	0	2.11658	2.03213	ITGB1
448	Transport Of Mature mRNAs Derived From Intronless Transcripts R-HSA-159234	1/43	0.382855	0.581008	0	0	2.11658	2.03213	NUP35
449	RHO GTPases Activate Formins R-HSA-5663220	2/119	0.383636	0.581008	0	0	1.52067	1.4569	ITGB1;ZWINT
450	Ub-specific Processing Proteases R-HSA-5689880	3/201	0.388968	0.581208	0	0	1.34842	1.27325	TADA3;BIRC2;BIRC3
451	PI3K Cascade R-HSA-109704	1/44	0.389751	0.581208	0	0	2.06725	1.94786	FGF8
452	Collagen Chain Trimerization R-HSA-8948216	1/44	0.389751	0.581208	0	0	2.06725	1.94786	COL6A3
453	TGF-beta Receptor Signaling Activates SMADs R-HSA-2173789	1/44	0.389751	0.581208	0	0	2.06725	1.94786	ITGB1
454	Interleukin-12 Signaling R-HSA-9020591	1/44	0.389751	0.581208	0	0	2.06725	1.94786	IL12RB1
455	Interleukin-2 Family Signaling R-HSA-451927	1/44	0.389751	0.581208	0	0	2.06725	1.94786	IL5
456	Interleukin-3, Interleukin-5 And GM-CSF Signaling R-HSA-512988	1/44	0.389751	0.581208	0	0	2.06725	1.94786	IL5
457	Metabolism Of Carbohydrates R-HSA-71387	4/285	0.393009	0.584783	0	0	1.26723	1.1835	GLB1;SDC3;HEXA;NUP35
458	Regulation Of Complement Cascade R-HSA-977606	1/45	0.396571	0.586235	0	0	2.02017	1.86846	C4BPB
459	TBC/RABGAPs R-HSA-8854214	1/45	0.396571	0.586235	0	0	2.02017	1.86846	RAB33A
460	Interleukin-10 Signaling R-HSA-6783783	1/45	0.396571	0.586235	0	0	2.02017	1.86846	CD80
461	XBP1(S) Activates Chaperone Genes R-HSA-381038	1/46	0.403314	0.59491	0	0	1.97518	1.79354	GOSR2
462	PKMTs Methylate Histone Lysines R-HSA-3214841	1/47	0.409982	0.598258	0	0	1.93214	1.72277	DOT1L
463	SUMOylation Of RNA Binding Proteins R-HSA-4570464	1/47	0.409982	0.598258	0	0	1.93214	1.72277	NUP35
464	IRS-mediated Signaling R-HSA-112399	1/47	0.409982	0.598258	0	0	1.93214	1.72277	FGF8
465	Viral Messenger RNA Synthesis R-HSA-168325	1/47	0.409982	0.598258	0	0	1.93214	1.72277	NUP35
466	Metabolism Of Fat-Soluble Vitamins R-HSA-6806667	1/47	0.409982	0.598258	0	0	1.93214	1.72277	SDC3
467	Cellular Responses To Stress R-HSA-2262752	9/722	0.414597	0.603695	0	0	1.12448	0.990051	DCTN6;CCS;HSPA5;GOSR2;NCF4;AKT1S1;SERPINH1;NUP35;EIF2AK4
468	DNA Damage Bypass R-HSA-73893	1/48	0.416577	0.603992	0	0	1.89093	1.65586	POLD4
469	Retrograde Transport At Trans-Golgi-Network R-HSA-6811440	1/48	0.416577	0.603992	0	0	1.89093	1.65586	PLIN3
470	Autophagy R-HSA-9612973	2/128	0.4188	0.604425	0	0	1.41141	1.22843	PLIN3;CHMP6
471	RMTs Methylate Histone Arginines R-HSA-3214858	1/49	0.423097	0.604425	0	0	1.85145	1.59253	ARID1A
472	Signaling By EGFR R-HSA-177929	1/49	0.423097	0.604425	0	0	1.85145	1.59253	BTC
473	Signaling By ERBB2 R-HSA-1227986	1/49	0.423097	0.604425	0	0	1.85145	1.59253	BTC
474	Signaling By FGFR1 R-HSA-5654736	1/49	0.423097	0.604425	0	0	1.85145	1.59253	FGF8
475	mRNA Splicing - Minor Pathway R-HSA-72165	1/49	0.423097	0.604425	0	0	1.85145	1.59253	PRPF6
476	Netrin-1 Signaling R-HSA-373752	1/49	0.423097	0.604425	0	0	1.85145	1.59253	DSCAM
477	Host Interactions Of HIV Factors R-HSA-162909	2/130	0.426478	0.607977	0	0	1.38921	1.18388	NUP35;CD247
478	Extension Of Telomeres R-HSA-180786	1/50	0.429546	0.609793	0	0	1.81357	1.53252	POLD4
479	Ion Homeostasis R-HSA-5578775	1/50	0.429546	0.609793	0	0	1.81357	1.53252	ATP1B3
480	Nonhomologous End-Joining (NHEJ) R-HSA-5693571	1/51	0.435922	0.617556	0	0	1.77721	1.4756	PIAS4
481	Cellular Responses To Stimuli R-HSA-8953897	9/736	0.436898	0.617653	0	0	1.10202	0.912533	DCTN6;CCS;HSPA5;GOSR2;NCF4;AKT1S1;SERPINH1;NUP35;EIF2AK4
482	ER To Golgi Anterograde Transport R-HSA-199977	2/133	0.437895	0.617777	0	0	1.35719	1.12074	DCTN6;GOSR2
483	SARS-CoV-1 Infection R-HSA-9678108	1/52	0.442228	0.620031	0	0	1.74227	1.42157	CHMP6
484	Signaling By Non-Receptor Tyrosine Kinases R-HSA-9006927	1/52	0.442228	0.620031	0	0	1.74227	1.42157	BTC
485	Metabolism Of Non-Coding RNA R-HSA-194441	1/52	0.442228	0.620031	0	0	1.74227	1.42157	NUP35
486	Intracellular Signaling By Second Messengers R-HSA-9006925	4/306	0.445422	0.620829	0	0	1.17784	0.952558	BTC;FGF8;CD80;AKT1S1
487	Sensory Processing Of Sound By Outer Hair Cells Of Cochlea R-HSA-9662361	1/53	0.448463	0.620829	0	0	1.70868	1.37024	CASK
488	Insulin Receptor Signaling Cascade R-HSA-74751	1/53	0.448463	0.620829	0	0	1.70868	1.37024	FGF8
489	Ion Transport By P-type ATPases R-HSA-936837	1/53	0.448463	0.620829	0	0	1.70868	1.37024	ATP1B3
490	Nuclear Envelope Breakdown R-HSA-2980766	1/53	0.448463	0.620829	0	0	1.70868	1.37024	NUP35
491	Nuclear Receptor Transcription Pathway R-HSA-383280	1/53	0.448463	0.620829	0	0	1.70868	1.37024	NR0B2
492	Late Phase Of HIV Life Cycle R-HSA-162599	2/136	0.449188	0.620829	0	0	1.3266	1.0617	NUP35;CHMP6
493	Interleukin-12 Family Signaling R-HSA-447115	1/54	0.454629	0.626115	0	0	1.67636	1.32143	IL12RB1
494	DNA Repair R-HSA-73894	4/310	0.455265	0.626115	0	0	1.1622	0.914512	PIAS4;POLD4;INO80E;TIMELESS
495	Signaling By Rho GTPases, Miro GTPases And RHOBTB3 R-HSA-9716542	8/660	0.455775	0.626115	0	0	1.09145	0.857617	ITGB1;RTKN;MYO6;AMIGO2;NCF4;PLIN3;KLK2;ZWINT
496	Complement Cascade R-HSA-166658	1/55	0.460726	0.63037	0	0	1.64523	1.27497	C4BPB
497	ECM Proteoglycans R-HSA-3000178	1/55	0.460726	0.63037	0	0	1.64523	1.27497	ITGB1
498	Deadenylation-dependent mRNA Decay R-HSA-429914	1/56	0.466756	0.637337	0	0	1.61523	1.23073	DCP1A
499	C-type Lectin Receptors (CLRs) R-HSA-5621481	2/141	0.467723	0.637379	0	0	1.27856	0.971548	MUCL1;UBA3
500	HIV Infection R-HSA-162906	3/229	0.471379	0.637794	0	0	1.17967	0.887218	NUP35;CD247;CHMP6
501	Assembly Of Collagen Fibrils And Other Multimeric Structures R-HSA-2022090	1/57	0.472718	0.637794	0	0	1.58631	1.18855	COL6A3
502	SUMOylation Of Chromatin Organization Proteins R-HSA-4551638	1/57	0.472718	0.637794	0	0	1.58631	1.18855	NUP35
503	Signaling By ERBB4 R-HSA-1236394	1/57	0.472718	0.637794	0	0	1.58631	1.18855	BTC
504	NCAM Signaling For Neurite Out-Growth R-HSA-375165	1/57	0.472718	0.637794	0	0	1.58631	1.18855	COL6A3
505	MAPK Family Signaling Cascades R-HSA-5683057	4/318	0.474773	0.639298	0	0	1.13213	0.843344	BTC;DUSP4;FGF8;IL5
506	NIK To Noncanonical NF-kB Signaling R-HSA-5676590	1/58	0.478614	0.642149	0	0	1.5584	1.14832	UBA3
507	Mitotic Anaphase R-HSA-68882	3/232	0.479929	0.642149	0	0	1.16403	0.854536	NUP35;CHMP6;ZWINT
508	Mitotic Metaphase And Anaphase R-HSA-2555396	3/233	0.482765	0.642149	0	0	1.15891	0.84395	NUP35;CHMP6;ZWINT
509	O-linked Glycosylation Of Mucins R-HSA-913709	1/59	0.484444	0.642149	0	0	1.53145	1.10993	MUCL1
510	Arachidonic Acid Metabolism R-HSA-2142753	1/59	0.484444	0.642149	0	0	1.53145	1.10993	ALOX5
511	GABA Receptor Activation R-HSA-977443	1/59	0.484444	0.642149	0	0	1.53145	1.10993	GABBR2
512	Transcriptional Regulation Of Granulopoiesis R-HSA-9616222	1/59	0.484444	0.642149	0	0	1.53145	1.10993	CSF3R
513	Iron Uptake And Transport R-HSA-917937	1/59	0.484444	0.642149	0	0	1.53145	1.10993	HEPH
514	Recruitment And ATM-mediated Phosphorylation Of Repair And Signal Proteins At DNA Double Strand Breaks R-HSA-5693565	1/60	0.49021	0.646013	0	0	1.50542	1.07325	PIAS4
515	FCGR3A-mediated Phagocytosis R-HSA-9664422	1/60	0.49021	0.646013	0	0	1.50542	1.07325	CD247
516	Transcriptional Regulation By MECP2 R-HSA-8986944	1/60	0.49021	0.646013	0	0	1.50542	1.07325	FOXG1
517	Neddylation R-HSA-8951664	3/237	0.494034	0.646908	0	0	1.13887	0.803074	UBE2F;UBA3;KCTD7
518	DNA Double Strand Break Response R-HSA-5693606	1/61	0.495911	0.646908	0	0	1.48026	1.03819	PIAS4
519	Dectin-1 Mediated Noncanonical NF-kB Signaling R-HSA-5607761	1/61	0.495911	0.646908	0	0	1.48026	1.03819	UBA3
520	Selective Autophagy R-HSA-9663891	1/61	0.495911	0.646908	0	0	1.48026	1.03819	PLIN3
521	Signaling By FGFR In Disease R-HSA-1226099	1/61	0.495911	0.646908	0	0	1.48026	1.03819	FGF8
522	HIV Life Cycle R-HSA-162587	2/149	0.496597	0.646908	0	0	1.20848	0.84591	NUP35;CHMP6
523	RHO GTPases Activate PKNs R-HSA-5625740	1/62	0.501549	0.649625	0	0	1.45591	1.00466	KLK2
524	Regulation Of Actin Dynamics For Phagocytic Cup Formation R-HSA-2029482	1/62	0.501549	0.649625	0	0	1.45591	1.00466	CD247
525	MAP Kinase Activation R-HSA-450294	1/62	0.501549	0.649625	0	0	1.45591	1.00466	DUSP4
526	Cytosolic Sensors Of Pathogen-Associated DNA R-HSA-1834949	1/63	0.507124	0.653168	0	0	1.43236	0.972572	POLR3K
527	Synthesis Of Substrates In N-glycan Biosythesis R-HSA-446219	1/63	0.507124	0.653168	0	0	1.43236	0.972572	GLB1
528	Interleukin-1 Family Signaling R-HSA-446652	2/152	0.507166	0.653168	0	0	1.18413	0.803928	MAP3K3;ALOX5
529	G Alpha (S) Signaling Events R-HSA-418555	2/153	0.510657	0.656421	0	0	1.17623	0.790494	ITGB1;GPHA2
530	Gap-filling DNA Repair Synthesis And Ligation In TC-NER R-HSA-6782210	1/64	0.512637	0.657723	0	0	1.40955	0.941845	POLD4
531	Dual Incision In TC-NER R-HSA-6782135	1/65	0.518088	0.662218	0	0	1.38746	0.912405	POLD4
532	FOXO-mediated Transcription R-HSA-9614085	1/65	0.518088	0.662218	0	0	1.38746	0.912405	FOXG1
533	SLC-mediated Transmembrane Transport R-HSA-425407	3/247	0.521663	0.664115	0	0	1.09164	0.710364	SLC14A2;HEPH;SLC3A2
534	Activation Of NF-kappaB In B Cells R-HSA-1169091	1/66	0.523479	0.664115	0	0	1.36604	0.884182	NFKBIE
535	COPII-mediated Vesicle Transport R-HSA-204005	1/66	0.523479	0.664115	0	0	1.36604	0.884182	GOSR2
536	Integrin Cell Surface Interactions R-HSA-216083	1/66	0.523479	0.664115	0	0	1.36604	0.884182	ITGB1
537	HDR Thru Homologous Recombination (HRR) R-HSA-5685942	1/67	0.52881	0.669629	0	0	1.34528	0.857111	POLD4
538	RHOB GTPase Cycle R-HSA-9013026	1/69	0.539294	0.677856	0	0	1.30558	0.806187	RTKN
539	Glycolysis R-HSA-70171	1/69	0.539294	0.677856	0	0	1.30558	0.806187	NUP35
540	Interleukin-17 Signaling R-HSA-448424	1/69	0.539294	0.677856	0	0	1.30558	0.806187	DUSP4
541	Loss Of Nlp From Mitotic Centrosomes R-HSA-380259	1/69	0.539294	0.677856	0	0	1.30558	0.806187	CEP41
542	Platelet Activation, Signaling And Aggregation R-HSA-76002	3/254	0.54051	0.678131	0	0	1.06081	0.652655	CAP1;HSPA5;IGF2
543	RHO GTPase Cycle R-HSA-9012999	5/441	0.54758	0.684971	0	0	1.01743	0.612746	ITGB1;RTKN;MYO6;AMIGO2;NCF4
544	Transport To Golgi And Subsequent Modification R-HSA-948021	2/164	0.547977	0.684971	0	0	1.09575	0.659117	DCTN6;GOSR2
545	Diseases Of Programmed Cell Death R-HSA-9645723	1/71	0.549546	0.685672	0	0	1.26815	0.759192	TRADD
546	Anti-inflammatory Response Favoring Leishmania Infection R-HSA-9662851	2/165	0.55127	0.686563	0	0	1.08897	0.648516	CD247;GPHA2
547	AURKA Activation By TPX2 R-HSA-8854518	1/72	0.554586	0.688173	0	0	1.25022	0.737047	CEP41
548	Base Excision Repair R-HSA-73884	1/72	0.554586	0.688173	0	0	1.25022	0.737047	POLD4
549	RHOC GTPase Cycle R-HSA-9013106	1/73	0.559571	0.691833	0	0	1.2328	0.715743	RTKN
550	Extra-nuclear Estrogen Signaling R-HSA-9009391	1/73	0.559571	0.691833	0	0	1.2328	0.715743	BTC
551	SUMO E3 Ligases SUMOylate Target Proteins R-HSA-3108232	2/168	0.561047	0.692399	0	0	1.06913	0.617902	PIAS4;NUP35
552	RHOG GTPase Cycle R-HSA-9013408	1/74	0.564499	0.69414	0	0	1.21585	0.69524	ITGB1
553	Transport Of Mature mRNA Derived From An Intron-Containing Transcript R-HSA-159236	1/74	0.564499	0.69414	0	0	1.21585	0.69524	NUP35
554	Transcriptional Regulation By Small RNAs R-HSA-5578749	1/76	0.574193	0.704785	0	0	1.1833	0.656485	NUP35
555	Biosynthesis Of N-glycan Precursor (Dolichol LLO) And Transfer To Protein R-HSA-446193	1/77	0.578959	0.705541	0	0	1.16767	0.638162	GLB1
556	Signaling By Insulin Receptor R-HSA-74752	1/77	0.578959	0.705541	0	0	1.16767	0.638162	FGF8
557	G2/M DNA Damage Checkpoint R-HSA-69473	1/77	0.578959	0.705541	0	0	1.16767	0.638162	PIAS4
558	Transcription-Coupled Nucleotide Excision Repair (TC-NER) R-HSA-6781827	1/77	0.578959	0.705541	0	0	1.16767	0.638162	POLD4
559	Signaling By Rho GTPases R-HSA-194315	7/644	0.580591	0.706264	0	0	0.973748	0.529436	ITGB1;RTKN;MYO6;AMIGO2;NCF4;KLK2;ZWINT
560	Ion Channel Transport R-HSA-983712	2/175	0.583268	0.708254	0	0	1.0255	0.552857	CLCNKB;ATP1B3
561	Downstream Signaling Events Of B Cell Receptor (BCR) R-HSA-1168372	1/79	0.588332	0.713129	0	0	1.13762	0.603466	NFKBIE
562	Recruitment Of NuMA To Mitotic Centrosomes R-HSA-380320	1/80	0.59294	0.717436	0	0	1.12316	0.587034	CEP41
563	Centrosome Maturation R-HSA-380287	1/81	0.597497	0.720386	0	0	1.10907	0.571176	CEP41
564	DDX58/IFIH1-mediated Induction Of Interferon-Alpha/Beta R-HSA-168928	1/81	0.597497	0.720386	0	0	1.10907	0.571176	OTUD5
565	PI Metabolism R-HSA-1483255	1/82	0.602003	0.724535	0	0	1.09532	0.555866	ENPP6
566	Cellular Response To Chemical Stress R-HSA-9711123	2/182	0.604653	0.726438	0	0	0.985269	0.49569	CCS;NCF4
567	Transport Of Mature Transcript To Cytoplasm R-HSA-72202	1/83	0.606459	0.727323	0	0	1.08191	0.54108	NUP35
568	Asparagine N-linked Glycosylation R-HSA-446203	3/282	0.61144	0.731619	0	0	0.952981	0.468808	DCTN6;GLB1;GOSR2
569	SARS-CoV-2 Infection R-HSA-9694516	3/283	0.613834	0.731619	0	0	0.949529	0.463399	SDC3;NUP35;CHMP6
570	M Phase R-HSA-68886	4/380	0.614848	0.731619	0	0	0.942437	0.458383	NUP35;CEP41;CHMP6;ZWINT
571	Hedgehog On State R-HSA-5632684	1/85	0.615222	0.731619	0	0	1.05604	0.512993	SPOP
572	Metabolism Of Vitamins And Cofactors R-HSA-196854	2/186	0.616497	0.731619	0	0	0.963653	0.466121	SDC3;ENPP3
573	Mitotic Prometaphase R-HSA-68877	2/186	0.616497	0.731619	0	0	0.963653	0.466121	CEP41;ZWINT
574	ESR-mediated Signaling R-HSA-8939211	2/188	0.622316	0.73642	0	0	0.953194	0.452106	BTC;USF1
575	Regulation Of PLK1 Activity At G2/M Transition R-HSA-2565942	1/87	0.623791	0.73642	0	0	1.03137	0.486746	CEP41
576	Fcgamma Receptor (FCGR) Dependent Phagocytosis R-HSA-2029480	1/87	0.623791	0.73642	0	0	1.03137	0.486746	CD247
577	Regulation Of mRNA Stability By Proteins That Bind AU-rich Elements R-HSA-450531	1/88	0.628004	0.740109	0	0	1.01947	0.474265	DCP1A
578	Glucose Metabolism R-HSA-70326	1/89	0.632171	0.74373	0	0	1.00783	0.462188	NUP35
579	Chaperonin-mediated Protein Folding R-HSA-390466	1/90	0.63629	0.747284	0	0	0.996457	0.450499	RGS7
580	Signaling By TGF-beta Receptor Complex R-HSA-170834	1/91	0.640364	0.750771	0	0	0.985335	0.439182	ITGB1
581	Class B/2 (Secretin Family Receptors) R-HSA-373080	1/92	0.644392	0.752898	0	0	0.974458	0.428223	WNT10A
582	Telomere Maintenance R-HSA-157579	1/92	0.644392	0.752898	0	0	0.974458	0.428223	POLD4
583	Unattached Kinetochores Signal Amplification Via A MAD2 Inhibitory Signal R-HSA-141444	1/93	0.648375	0.754958	0	0	0.963817	0.417608	ZWINT
584	VEGFA-VEGFR2 Pathway R-HSA-4420097	1/93	0.648375	0.754958	0	0	0.963817	0.417608	NCF4
585	Downstream TCR Signaling R-HSA-202424	1/94	0.652314	0.758246	0	0	0.953405	0.407322	CD247
586	Interferon Signaling R-HSA-913531	2/200	0.655811	0.760174	0	0	0.894876	0.377533	NUP35;EIF4E2
587	UCH Proteinases R-HSA-5689603	1/95	0.656209	0.760174	0	0	0.943214	0.397353	INO80E
588	Protein Folding R-HSA-391251	1/96	0.660061	0.763336	0	0	0.933239	0.387689	RGS7
589	Anchoring Of Basal Body To Plasma Membrane R-HSA-5620912	1/97	0.663869	0.764297	0	0	0.92347	0.378318	CEP41
590	EML4 And NUDC In Mitotic Spindle Formation R-HSA-9648025	1/97	0.663869	0.764297	0	0	0.92347	0.378318	ZWINT
591	Transcriptional Regulation By RUNX1 R-HSA-8878171	2/204	0.666438	0.764297	0	0	0.876977	0.355884	TCF12;ARID1A
592	RUNX1 Regulates Transcription Of Genes Involved In Differentiation Of HSCs R-HSA-8939236	1/98	0.667636	0.764297	0	0	0.913904	0.369229	TCF12
593	Response Of EIF2AK4 (GCN2) To Amino Acid Deficiency R-HSA-9633012	1/98	0.667636	0.764297	0	0	0.913904	0.369229	EIF2AK4
594	Visual Phototransduction R-HSA-2187338	1/98	0.667636	0.764297	0	0	0.913904	0.369229	SDC3
595	CLEC7A (Dectin-1) Signaling R-HSA-5607764	1/99	0.67136	0.765981	0	0	0.904532	0.360411	UBA3
596	L1CAM Interactions R-HSA-373760	1/99	0.67136	0.765981	0	0	0.904532	0.360411	ITGB1
597	Stimuli-sensing Channels R-HSA-2672351	1/100	0.675042	0.768892	0	0	0.89535	0.351855	CLCNKB
598	Transport Of Small Molecules R-HSA-382551	7/706	0.676292	0.769028	0	0	0.884504	0.345956	SLC14A2;STOML2;HEPH;MMGT1;CLCNKB;ATP1B3;SLC3A2
599	TRAF6 Mediated Induction Of NFkB And MAP Kinases Upon TLR7/8 Or 9 Activation R-HSA-975138	1/101	0.678684	0.770459	0	0	0.886351	0.34355	DUSP4
600	Potassium Channels R-HSA-1296071	1/102	0.682285	0.770687	0	0	0.877531	0.335488	GABBR2
601	Signaling By VEGF R-HSA-194138	1/102	0.682285	0.770687	0	0	0.877531	0.335488	NCF4
602	MyD88 Dependent Cascade Initiated On Endosome R-HSA-975155	1/102	0.682285	0.770687	0	0	0.877531	0.335488	DUSP4
603	Toll Like Receptor 7/8 (TLR7/8) Cascade R-HSA-168181	1/103	0.685845	0.771931	0	0	0.868884	0.327659	DUSP4
604	Antigen processing-Cross Presentation R-HSA-1236975	1/104	0.689366	0.771931	0	0	0.860404	0.320055	NCF4
605	Cargo Recognition For Clathrin-Mediated Endocytosis R-HSA-8856825	1/104	0.689366	0.771931	0	0	0.860404	0.320055	BTC
606	Transport Of Inorganic Cations/Anions And Amino Acids/Oligopeptides R-HSA-425393	1/104	0.689366	0.771931	0	0	0.860404	0.320055	SLC3A2
607	MHC Class II Antigen Presentation R-HSA-2132295	1/104	0.689366	0.771931	0	0	0.860404	0.320055	DCTN6
608	Axon Guidance R-HSA-422475	5/519	0.690197	0.771931	0	0	0.859556	0.318704	CAP1;ITGB1;DSCAM;COL6A3;SEMA3E
609	Post-translational Protein Phosphorylation R-HSA-8957275	1/106	0.696291	0.772764	0	0	0.84393	0.305493	RCN1
610	Resolution Of Sister Chromatid Cohesion R-HSA-2500257	1/106	0.696291	0.772764	0	0	0.84393	0.305493	ZWINT
611	Toll Like Receptor 9 (TLR9) Cascade R-HSA-168138	1/106	0.696291	0.772764	0	0	0.84393	0.305493	DUSP4
612	HATs Acetylate Histones R-HSA-3214847	1/106	0.696291	0.772764	0	0	0.84393	0.305493	TADA3
613	Cell Cycle, Mitotic R-HSA-69278	5/523	0.696624	0.772764	0	0	0.852742	0.308274	POLD4;NUP35;CEP41;CHMP6;ZWINT
614	Diseases Of Signal Transduction By Growth Factor Receptors And Second Messengers R-HSA-5663202	4/424	0.699023	0.774163	0	0	0.841792	0.301421	BTC;FGF8;CD80;AKT1S1
615	Gene Silencing By RNA R-HSA-211000	1/108	0.703061	0.777369	0	0	0.828071	0.291739	NUP35
616	Degradation Of Extracellular Matrix R-HSA-1474228	1/109	0.70639	0.779781	0	0	0.820362	0.285148	KLK2
617	Mitotic Spindle Checkpoint R-HSA-69618	1/110	0.709682	0.782145	0	0	0.812794	0.278738	ZWINT
618	Metabolism Of Lipids R-HSA-556833	7/732	0.712124	0.783567	0	0	0.851622	0.289128	PIAS4;GLB1;ALOX5;CPTP;HEXA;PLIN3;ENPP6
619	Mitotic Prophase R-HSA-68875	1/112	0.716155	0.784196	0	0	0.798068	0.266442	NUP35
620	MyD88:MAL(TIRAP) Cascade Initiated On Plasma Membrane R-HSA-166058	1/112	0.716155	0.784196	0	0	0.798068	0.266442	DUSP4
621	Nonsense Mediated Decay (NMD) Enhanced By Exon Junction Complex (EJC) R-HSA-975957	1/112	0.716155	0.784196	0	0	0.798068	0.266442	DCP1A
622	Interleukin-1 Signaling R-HSA-9020702	1/114	0.722485	0.789855	0	0	0.783864	0.254801	MAP3K3
623	Epigenetic Regulation Of Gene Expression R-HSA-212165	1/116	0.728675	0.794068	0	0	0.770153	0.243775	JARID2
624	TCR Signaling R-HSA-202403	1/116	0.728675	0.794068	0	0	0.770153	0.243775	CD247
625	Nervous System Development R-HSA-9675108	5/545	0.730336	0.794605	0	0	0.817066	0.256764	CAP1;ITGB1;DSCAM;COL6A3;SEMA3E
626	Chromosome Maintenance R-HSA-73886	1/118	0.734726	0.797515	0	0	0.756911	0.233323	POLD4
627	Estrogen-dependent Gene Expression R-HSA-9018519	1/119	0.737702	0.797515	0	0	0.750458	0.228301	USF1
628	Signaling By TGFB Family Members R-HSA-9006936	1/119	0.737702	0.797515	0	0	0.750458	0.228301	ITGB1
629	Synthesis Of DNA R-HSA-69239	1/119	0.737702	0.797515	0	0	0.750458	0.228301	POLD4
630	Cell Cycle R-HSA-1640170	6/654	0.740985	0.799793	0	0	0.816223	0.244683	PIAS4;POLD4;NUP35;CEP41;CHMP6;ZWINT
631	SARS-CoV-2 Activates/Modulates Innate And Adaptive Immune Responses R-HSA-9705671	1/121	0.743553	0.801293	0	0	0.737875	0.218644	NUP35
632	Metabolism Of Water-Soluble Vitamins And Cofactors R-HSA-196849	1/122	0.74643	0.803121	0	0	0.73174	0.214	ENPP3
633	GPCR Ligand Binding R-HSA-500792	4/458	0.754487	0.809378	0	0	0.777382	0.219001	GABBR2;WNT10A;GNRH2;GPHA2
634	Processing Of Capped Intron-Containing Pre-mRNA R-HSA-72203	2/242	0.754626	0.809378	0	0	0.736689	0.207402	PRPF6;NUP35
635	Metabolism Of RNA R-HSA-8953854	6/666	0.756474	0.810082	0	0	0.80088	0.223515	PRPF6;PUS1;RPP40;IGF2;NUP35;DCP1A
636	Leishmania Infection R-HSA-9658195	2/247	0.764604	0.817501	0	0	0.72147	0.193641	CD247;GPHA2
637	ADORA2B Mediated Anti-Inflammatory Cytokine Production R-HSA-9660821	1/131	0.770917	0.822957	0	0	0.680769	0.177119	GPHA2
638	Signaling By Hedgehog R-HSA-5358351	1/135	0.78103	0.832446	0	0	0.660313	0.163191	SPOP
639	Factors Involved In Megakaryocyte Development And Platelet Production R-HSA-983231	1/136	0.783488	0.833277	0	0	0.655389	0.159914	SH2B3
640	Signaling By GPCR R-HSA-372790	6/689	0.784261	0.833277	0	0	0.772979	0.187844	ITGB1;GABBR2;WNT10A;GNRH2;GPHA2;RGS7
641	Influenza Viral RNA Transcription And Replication R-HSA-168273	1/137	0.785919	0.833736	0	0	0.650537	0.156715	NUP35
642	Signaling By Nuclear Receptors R-HSA-9006931	2/260	0.788918	0.835615	0	0	0.684661	0.162328	BTC;USF1
643	Clathrin-mediated Endocytosis R-HSA-8856828	1/142	0.797671	0.843571	0	0	0.627308	0.141809	BTC
644	Cell Cycle Checkpoints R-HSA-69620	2/271	0.807744	0.852667	0	0	0.656294	0.140126	PIAS4;ZWINT
645	RHOA GTPase Cycle R-HSA-8980692	1/147	0.80878	0.852667	0	0	0.605671	0.128541	RTKN
646	G2/M Checkpoints R-HSA-69481	1/148	0.810928	0.853608	0	0	0.60152	0.126064	PIAS4
647	Cellular Response To Starvation R-HSA-9711097	1/153	0.821312	0.861871	0	0	0.581585	0.114486	EIF2AK4
648	Metabolism Of Steroids R-HSA-8957322	1/153	0.821312	0.861871	0	0	0.581585	0.114486	PIAS4
649	GPCR Downstream Signaling R-HSA-388396	5/619	0.823717	0.863063	0	0	0.715828	0.138819	ITGB1;GABBR2;GNRH2;GPHA2;RGS7
650	DNA Replication R-HSA-69306	1/155	0.825305	0.863396	0	0	0.573973	0.110204	POLD4
651	Regulation Of TP53 Activity R-HSA-5633007	1/157	0.829209	0.864819	0	0	0.566557	0.106106	RFFL
652	Influenza Infection R-HSA-168255	1/157	0.829209	0.864819	0	0	0.566557	0.106106	NUP35
653	S Phase R-HSA-69242	1/161	0.836759	0.871357	0	0	0.55228	0.0984271	POLD4
654	Infectious Disease R-HSA-5663205	8/961	0.845402	0.879011	0	0	0.734972	0.123434	CD79B;ITGB1;SDC3;NUP35;ATP1B3;CD247;CHMP6;GPHA2
655	Separation Of Sister Chromatids R-HSA-2467813	1/170	0.852553	0.885093	0	0	0.522629	0.0833701	ZWINT
656	Fatty Acid Metabolism R-HSA-8978868	1/173	0.857471	0.888842	0	0	0.513435	0.0789496	ALOX5
657	G Alpha (I) Signaling Events R-HSA-418594	2/312	0.865411	0.895707	0	0	0.568297	0.0821477	GABBR2;RGS7
658	Major Pathway Of rRNA Processing In Nucleolus And Cytosol R-HSA-6791226	1/179	0.866824	0.895806	0	0	0.495976	0.0708844	RPP40
659	mRNA Splicing - Major Pathway R-HSA-72163	1/181	0.869804	0.897522	0	0	0.490415	0.0684067	PRPF6
660	G2/M Transition R-HSA-69275	1/182	0.871269	0.897671	0	0	0.487681	0.0672046	CEP41
661	Mitotic G2-G2/M Phases R-HSA-453274	1/184	0.87415	0.899277	0	0	0.482302	0.0648713	CEP41
662	Cilium Assembly R-HSA-5617833	1/186	0.876966	0.900811	0	0	0.477039	0.0626288	CEP41
663	mRNA Splicing R-HSA-72172	1/189	0.881074	0.902124	0	0	0.469355	0.0594267	PRPF6
664	rRNA Processing In Nucleus And Cytosol R-HSA-8868773	1/189	0.881074	0.902124	0	0	0.469355	0.0594267	RPP40
665	Class A/1 (Rhodopsin-like Receptors) R-HSA-373076	2/327	0.882224	0.902124	0	0	0.54165	0.0678737	GNRH2;GPHA2
666	SARS-CoV-2-host Interactions R-HSA-9705683	1/196	0.890135	0.908847	0	0	0.452345	0.0526446	NUP35
667	rRNA Processing R-HSA-72312	1/199	0.893805	0.911226	0	0	0.445423	0.0500064	RPP40
668	Phospholipid Metabolism R-HSA-1483257	1/208	0.904098	0.920062	0	0	0.425861	0.042934	ENPP6
669	Signaling By ROBO Receptors R-HSA-376176	1/209	0.905179	0.920062	0	0	0.423792	0.0422192	CAP1
670	G Alpha (Q) Signaling Events R-HSA-416476	1/212	0.908348	0.921906	0	0	0.417702	0.0401526	GNRH2
671	Metabolism Of Amino Acids And Derivatives R-HSA-71291	2/364	0.915758	0.928041	0	0	0.485363	0.0427134	TDO2;SLC3A2
672	Organelle Biogenesis And Maintenance R-HSA-1852241	1/275	0.95517	0.966541	0	0	0.320625	0.0147059	CEP41
673	Developmental Biology R-HSA-1266738	7/1073	0.958204	0.968171	0	0	0.568832	0.024286	CAP1;ITGB1;CSF3R;DSCAM;TCF12;COL6A3;SEMA3E
674	Signaling By WNT R-HSA-195721	1/294	0.963883	0.972463	0	0	0.299542	0.0110188	WNT10A
675	Sensory Perception R-HSA-9709957	3/616	0.96975	0.976933	0	0	0.426309	0.013095	RAB3A;SDC3;CASK
676	Transcriptional Regulation By TP53 R-HSA-3700989	1/354	0.981772	0.987581	0	0	0.247863	0.00455969	RFFL
677	Metabolism R-HSA-1430728	14/2049	0.985957	0.990326	0	0	0.584009	0.00825954	PIAS4;SDC3;HEXA;SLC3A2;AK5;TDO2;GLB1;ALOX5;CPTP;NT5C1A;PLIN3;NUP35;ENPP3;ENPP6
678	Gene Expression (Transcription) R-HSA-74160	8/1449	0.992872	0.9958	0	0	0.47347	0.00338721	FOXG1;TCF12;NUP35;JARID2;ARID1A;RFFL;NR0B2;POLR3K
679	Generic Transcription Pathway R-HSA-212436	5/1190	0.997594	0.999063	0	0	0.35985	0.000866885	FOXG1;TCF12;ARID1A;RFFL;NR0B2
680	RNA Polymerase II Transcription R-HSA-73857	5/1312	0.999176	0.999176	0	0	0.324119	0.000267324	FOXG1;TCF12;ARID1A;RFFL;NR0B2

## Sheet: KEGG Magenta
	Term	Overlap	P.value	Adjusted.P.value	Old.P.value	Old.Adjusted.P.value	Odds.Ratio	Combined.Score	Genes
1	NF-kappa B signaling pathway	6/104	0.00109902	0.131385	0	0	5.55224	37.8293	PIAS4;DDX58;TRADD;CFLAR;BIRC2;BIRC3
2	Type I diabetes mellitus	4/43	0.00132046	0.131385	0	0	9.24388	61.2849	CD80;PTPRN;ICA1;FAS
3	Th1 and Th2 cell differentiation	5/92	0.00369302	0.222341	0	0	5.19087	29.0757	IL5;CD247;IL12RB1;NFKBIE;DLL3
4	Ubiquitin mediated proteolysis	6/140	0.00488708	0.222341	0	0	4.05317	21.5676	PIAS4;UBE2F;UBA3;UBA2;BIRC2;BIRC3
5	Cell adhesion molecules	6/148	0.00637925	0.222341	0	0	3.82326	19.3255	ITGB1;SELPLG;CD80;SDC3;TIGIT;LRRC4B
6	TNF signaling pathway	5/112	0.00843021	0.222341	0	0	4.21633	20.1369	TRADD;FAS;CFLAR;BIRC2;BIRC3
7	Allograft rejection	3/38	0.00865661	0.222341	0	0	7.69169	36.5311	IL5;CD80;FAS
8	Necroptosis	6/159	0.00893832	0.222341	0	0	3.5464	16.7298	TRADD;FAS;CFLAR;CHMP6;BIRC2;BIRC3
9	Pathways in cancer	12/531	0.0163863	0.306957	0	0	2.11029	8.67607	ITGB1;WNT10A;CSF3R;FGF8;IL5;RALB;IGF2;FAS;IL12RB1;BIRC2;BIRC3;DLL3
10	Other glycan degradation	2/18	0.0168372	0.306957	0	0	11.177	45.6488	GLB1;HEXA
11	Cytokine-cytokine receptor interaction	8/295	0.0179833	0.306957	0	0	2.52686	10.1537	ACVR1;IL22;CSF3R;IL5;FAS;TNFRSF25;IL12RB1;GDF5
12	Glycosaminoglycan degradation	2/19	0.0186814	0.306957	0	0	10.519	41.8681	GLB1;HEXA
13	Autoimmune thyroid disease	3/53	0.0212893	0.306957	0	0	5.38009	20.7109	IL5;CD80;FAS
14	Apoptosis	5/142	0.021595	0.306957	0	0	3.28802	12.6105	TRADD;FAS;CFLAR;BIRC2;BIRC3
15	Focal adhesion	6/201	0.0254636	0.332781	0	0	2.7766	10.1915	ITGB1;PDGFC;TNC;COL6A3;BIRC2;BIRC3
16	Protein digestion and absorption	4/103	0.0282629	0.332781	0	0	3.63046	12.947	KCNE3;COL6A3;ATP1B3;SLC3A2
17	Hepatitis C	5/157	0.0314902	0.332781	0	0	2.96128	10.2403	DDX58;TRADD;FAS;EIF2AK4;CFLAR
18	Th17 cell differentiation	4/107	0.0318895	0.332781	0	0	3.48876	12.0205	IL22;CD247;NFKBIE;IL12RB1
19	JAK-STAT signaling pathway	5/162	0.0353273	0.332781	0	0	2.86624	9.58213	PIAS4;IL22;CSF3R;IL5;IL12RB1
20	Inflammatory bowel disease	3/65	0.0360479	0.332781	0	0	4.33614	14.4086	IL22;IL5;IL12RB1
21	Hippo signaling pathway	5/163	0.0361279	0.332781	0	0	2.84796	9.45718	WNT10A;DLG4;GDF5;BIRC2;BIRC3
22	Toxoplasmosis	4/112	0.0367899	0.332781	0	0	3.3264	10.9855	ITGB1;ALOX5;BIRC2;BIRC3
23	RIG-I-like receptor signaling pathway	3/70	0.0434057	0.361591	0	0	4.01153	12.5848	OTUD5;DDX58;TRADD
24	PI3K-Akt signaling pathway	8/354	0.0455287	0.361591	0	0	2.08964	6.45575	ITGB1;CSF3R;FGF8;PDGFC;IGF2;TNC;COL6A3;EIF4E2
25	RNA polymerase	2/31	0.0465715	0.361591	0	0	6.16258	18.8992	POLR2J2;POLR3K
26	MAPK signaling pathway	7/294	0.047243	0.361591	0	0	2.20077	6.71774	DUSP4;MAP3K3;FGF8;TRADD;PDGFC;IGF2;FAS
27	Base excision repair	2/33	0.0521257	0.384186	0	0	5.76441	17.0286	POLD4;APEX2
28	Nicotinate and nicotinamide metabolism	2/35	0.0579025	0.405891	0	0	5.41451	15.4259	NT5C1A;ENPP3
29	Natural killer cell mediated cytotoxicity	4/131	0.05915	0.405891	0	0	2.82602	7.99107	RAET1L;FAS;CD247;MICB
30	Measles	4/139	0.0703133	0.453141	0	0	2.65747	7.05503	DDX58;TRADD;FAS;EIF2AK4
31	ECM-receptor interaction	3/88	0.0754324	0.453141	0	0	3.15914	8.16487	ITGB1;TNC;COL6A3
32	Epstein-Barr virus infection	5/202	0.0761648	0.453141	0	0	2.27961	5.86966	DDX58;TRADD;FAS;CD247;NFKBIE
33	PD-L1 expression and PD-1 checkpoint pathway in cancer	3/89	0.0774504	0.453141	0	0	3.12225	7.98709	MAP3K3;CD247;NFKBIE
34	Human papillomavirus infection	7/331	0.0781657	0.453141	0	0	1.94574	4.95956	ITGB1;WNT10A;TRADD;TADA3;TNC;FAS;COL6A3
35	Graft-versus-host disease	2/42	0.0796981	0.453141	0	0	4.46538	11.2952	CD80;FAS
36	Small cell lung cancer	3/92	0.083645	0.457719	0	0	3.01655	7.48458	ITGB1;BIRC2;BIRC3
37	Riboflavin metabolism	1/8	0.0858097	0.457719	0	0	12.722	31.2405	ENPP3
38	IL-17 signaling pathway	3/94	0.0878892	0.457719	0	0	2.94995	7.17333	S100A7A;IL5;TRADD
39	Glycosphingolipid biosynthesis	2/45	0.0897037	0.457719	0	0	4.15321	10.0144	GLB1;HEXA
40	mTOR signaling pathway	4/154	0.0939136	0.463049	0	0	2.38989	5.65301	WNT10A;AKT1S1;SLC3A2;EIF4E2
41	Hematopoietic cell lineage	3/99	0.0988851	0.463049	0	0	2.7956	6.46844	CSF3R;IL5;CD1A
42	Amino sugar and nucleotide sugar metabolism	2/48	0.100056	0.463049	0	0	3.88176	8.93592	CHIT1;HEXA
43	Intestinal immune network for IgA production	2/48	0.100056	0.463049	0	0	3.88176	8.93592	IL5;CD80
44	Chagas disease	3/102	0.105736	0.478215	0	0	2.71047	6.08991	FAS;CFLAR;CD247
45	T cell receptor signaling pathway	3/104	0.110404	0.488232	0	0	2.65653	5.85394	IL5;CD247;NFKBIE
46	Endocrine and other factor-regulated calcium reabsorption	2/53	0.117989	0.51043	0	0	3.50031	7.48074	ATP1B3;KLK2
47	Influenza A	4/172	0.126486	0.535249	0	0	2.13188	4.40791	TPSB2;DDX58;TRADD;FAS
48	Pyrimidine metabolism	2/56	0.129105	0.535249	0	0	3.30535	6.76646	NT5C1A;ENPP3
49	Mineral absorption	2/60	0.144283	0.576508	0	0	3.07677	5.95655	HEPH;ATP1B3
50	Salmonella infection	5/249	0.1464	0.576508	0	0	1.83608	3.52788	DCTN6;TRADD;MYO6;BIRC2;BIRC3
51	Neurotrophin signaling pathway	3/119	0.147748	0.576508	0	0	2.31125	4.41967	MAP3K3;NFKBIE;SH2B3
52	Thiamine metabolism	1/15	0.154856	0.582675	0	0	6.35875	11.8607	AK5
53	Cytosolic DNA-sensing pathway	2/63	0.155899	0.582675	0	0	2.92501	5.43626	DDX58;POLR3K
54	GnRH secretion	2/64	0.15981	0.582675	0	0	2.87768	5.27701	GABBR2;GNRH2
55	Pathways of neurodegeneration	8/475	0.162562	0.582675	0	0	1.53857	2.79512	DCTN6;WNT10A;CCS;HSPA5;DLG4;FAS;NEFH;COX6A2
56	Purine metabolism	3/129	0.174607	0.582675	0	0	2.12673	3.7116	NT5C1A;ENPP3;AK5
57	Fc epsilon RI signaling pathway	2/68	0.175625	0.582675	0	0	2.70273	4.70114	IL5;ALOX5
58	Pathogenic Escherichia coli infection	4/197	0.178282	0.582675	0	0	1.85336	3.19591	ITGB1;TRADD;MYO6;FAS
59	Adipocytokine signaling pathway	2/69	0.179617	0.582675	0	0	2.66225	4.57089	TRADD;NFKBIE
60	Melanoma	2/72	0.191674	0.582675	0	0	2.54777	4.20881	FGF8;PDGFC
61	Proteoglycans in cancer	4/205	0.196184	0.582675	0	0	1.77887	2.89725	ITGB1;WNT10A;IGF2;FAS
62	Autophagy	3/137	0.196999	0.582675	0	0	1.99895	3.24741	AKT1S1;EIF2AK4;CFLAR
63	Thyroid hormone synthesis	2/75	0.203834	0.582675	0	0	2.4427	3.88498	HSPA5;ATP1B3
64	Rap1 signaling pathway	4/210	0.207644	0.582675	0	0	1.73525	2.72769	ITGB1;FGF8;RALB;PDGFC
65	Pertussis	2/76	0.207907	0.582675	0	0	2.40956	3.78462	ITGB1;C4BPB
66	Pantothenate and CoA biosynthesis	1/21	0.20989	0.582675	0	0	4.44977	6.94686	ENPP3
67	Bacterial invasion of epithelial cells	2/77	0.211988	0.582675	0	0	2.37732	3.68775	ITGB1;SEPTIN11
68	Leishmaniasis	2/77	0.211988	0.582675	0	0	2.37732	3.68775	ITGB1;NCF4
69	Signaling pathways regulating pluripotency of stem cells	3/143	0.214227	0.582675	0	0	1.91269	2.94693	ACVR1;WNT10A;JARID2
70	Synaptic vesicle cycle	2/78	0.216077	0.582675	0	0	2.34592	3.59422	RAB3A;CPLX1
71	Lipid and atherosclerosis	4/215	0.219292	0.582675	0	0	1.6937	2.56993	HSPA5;NCF4;OLR1;FAS
72	Amyotrophic lateral sclerosis	6/364	0.221851	0.582675	0	0	1.49981	2.25833	DCTN6;CCS;HSPA5;NUP35;NEFH;COX6A2
73	Breast cancer	3/147	0.225886	0.582675	0	0	1.85919	2.76596	WNT10A;FGF8;DLL3
74	Mismatch repair	1/23	0.22743	0.582675	0	0	4.04484	5.99006	POLD4
75	Protein export	1/23	0.22743	0.582675	0	0	4.04484	5.99006	HSPA5
76	Proximal tubule bicarbonate reclamation	1/23	0.22743	0.582675	0	0	4.04484	5.99006	ATP1B3
77	Renin-angiotensin system	1/23	0.22743	0.582675	0	0	4.04484	5.99006	KLK2
78	B cell receptor signaling pathway	2/81	0.228385	0.582675	0	0	2.25649	3.3322	CD79B;NFKBIE
79	Phagosome	3/152	0.240626	0.606135	0	0	1.79634	2.5589	ITGB1;NCF4;OLR1
80	Insulin secretion	2/86	0.248994	0.619372	0	0	2.12163	2.94976	RAB3A;ATP1B3
81	Cardiac muscle contraction	2/87	0.253125	0.621874	0	0	2.09657	2.88042	ATP1B3;COX6A2
82	Ras signaling pathway	4/232	0.260077	0.626623	0	0	1.56605	2.10912	FGF8;RALB;PDGFC;IGF2
83	Collecting duct acid secretion	1/27	0.261355	0.626623	0	0	3.42186	4.59171	CLCNKB
84	Bile secretion	2/90	0.265524	0.62904	0	0	2.02478	2.68496	ATP1B3;NR0B2
85	GnRH signaling pathway	2/93	0.277925	0.650671	0	0	1.95773	2.50669	MAP3K3;GNRH2
86	TGF-beta signaling pathway	2/94	0.282056	0.651593	0	0	1.93636	2.45075	ACVR1;GDF5
87	Hepatocellular carcinoma	3/168	0.288694	0.651593	0	0	1.62083	2.01369	WNT10A;IGF2;ARID1A
88	Asthma	1/31	0.293797	0.651593	0	0	2.96502	3.63174	IL5
89	Galactose metabolism	1/31	0.293797	0.651593	0	0	2.96502	3.63174	GLB1
90	Shigellosis	4/246	0.29469	0.651593	0	0	1.4744	1.80146	ITGB1;TRADD;AKT1S1;SEPTIN11
91	SNARE interactions in vesicular transport	1/33	0.309482	0.67678	0	0	2.77942	3.25985	GOSR2
92	Longevity regulating pathway	2/102	0.314998	0.681354	0	0	1.78072	2.05707	AKT1S1;EIF4E2
93	DNA replication	1/36	0.332362	0.703618	0	0	2.5408	2.79877	POLD4
94	Starch and sucrose metabolism	1/36	0.332362	0.703618	0	0	2.5408	2.79877	ENPP3
95	African trypanosomiasis	1/37	0.33982	0.704418	0	0	2.4701	2.66607	FAS
96	Aldosterone-regulated sodium reabsorption	1/37	0.33982	0.704418	0	0	2.4701	2.66607	ATP1B3
97	RNA transport	3/186	0.343504	0.704714	0	0	1.46006	1.56016	RPP40;NUP35;EIF4E2
98	Various types of N-glycan biosynthesis	1/39	0.354487	0.705742	0	0	2.33985	2.42662	HEXA
99	Transcriptional misregulation in cancer	3/192	0.361751	0.705742	0	0	1.41328	1.43702	DOT1L;BIRC2;BIRC3
100	Glutamatergic synapse	2/114	0.36371	0.705742	0	0	1.58896	1.60707	HOMER1;DLG4
101	Leukocyte transendothelial migration	2/114	0.36371	0.705742	0	0	1.58896	1.60707	ITGB1;NCF4
102	Kaposi sarcoma-associated herpesvirus infection	3/193	0.364786	0.705742	0	0	1.40577	1.41764	TRADD;FAS;MICB
103	Ferroptosis	1/41	0.36883	0.705742	0	0	2.22264	2.2169	SLC3A2
104	Homologous recombination	1/41	0.36883	0.705742	0	0	2.22264	2.2169	POLD4
105	Tryptophan metabolism	1/42	0.375882	0.712386	0	0	2.16831	2.12165	TDO2
106	Porphyrin and chlorophyll metabolism	1/43	0.382855	0.718757	0	0	2.11658	2.03213	HEPH
107	Vasopressin-regulated water reabsorption	1/44	0.389751	0.724865	0	0	2.06725	1.94786	DCTN6
108	Carbohydrate digestion and absorption	1/47	0.409982	0.72567	0	0	1.93214	1.72277	ATP1B3
109	Nucleotide excision repair	1/47	0.409982	0.72567	0	0	1.93214	1.72277	POLD4
110	Other types of O-glycan biosynthesis	1/47	0.409982	0.72567	0	0	1.93214	1.72277	B3GLCT
111	Lysosome	2/128	0.4188	0.72567	0	0	1.41141	1.22843	GLB1;HEXA
112	Human immunodeficiency virus 1 infection	3/212	0.421835	0.72567	0	0	1.27673	1.102	TRADD;FAS;CD247
113	Cocaine addiction	1/49	0.423097	0.72567	0	0	1.85145	1.59253	DLG4
114	Ether lipid metabolism	1/49	0.423097	0.72567	0	0	1.85145	1.59253	ENPP6
115	Sphingolipid metabolism	1/49	0.423097	0.72567	0	0	1.85145	1.59253	GLB1
116	Cholesterol metabolism	1/50	0.429546	0.72567	0	0	1.81357	1.53252	LRP1
117	Malaria	1/50	0.429546	0.72567	0	0	1.81357	1.53252	LRP1
118	FoxO signaling pathway	2/131	0.430297	0.72567	0	0	1.37837	1.16235	HOMER1;FOXG1
119	Ovarian steroidogenesis	1/51	0.435922	0.728867	0	0	1.77721	1.4756	ALOX5
120	Regulation of actin cytoskeleton	3/218	0.439518	0.728867	0	0	1.24072	1.01997	ITGB1;FGF8;PDGFC
121	Huntington disease	4/306	0.445422	0.732554	0	0	1.17784	0.952558	DCTN6;POLR2J2;DLG4;COX6A2
122	Fluid shear stress and atherosclerosis	2/139	0.460353	0.750904	0	0	1.29735	1.00644	ACVR1;PIAS4
123	Hedgehog signaling pathway	1/56	0.466756	0.755158	0	0	1.61523	1.23073	SPOP
124	Thermogenesis	3/232	0.479929	0.760175	0	0	1.16403	0.854536	AKT1S1;ARID1A;COX6A2
125	Herpes simplex virus 1 infection	6/498	0.481789	0.760175	0	0	1.08379	0.791439	DDX58;TRADD;FAS;EIF2AK4;BIRC2;BIRC3
126	Notch signaling pathway	1/59	0.484444	0.760175	0	0	1.53145	1.10993	DLL3
127	Viral myocarditis	1/60	0.49021	0.760175	0	0	1.50542	1.07325	CD80
128	Phospholipase D signaling pathway	2/148	0.493042	0.760175	0	0	1.21682	0.86049	RALB;PDGFC
129	Arachidonic acid metabolism	1/61	0.495911	0.760175	0	0	1.48026	1.03819	ALOX5
130	Gastric cancer	2/149	0.496597	0.760175	0	0	1.20848	0.84591	WNT10A;FGF8
131	Basal cell carcinoma	1/63	0.507124	0.764528	0	0	1.43236	0.972572	WNT10A
132	Lysine degradation	1/63	0.507124	0.764528	0	0	1.43236	0.972572	DOT1L
133	Non-alcoholic fatty liver disease	2/155	0.51759	0.77444	0	0	1.16074	0.764428	FAS;COX6A2
134	Endocytosis	3/252	0.535168	0.794765	0	0	1.06944	0.668587	SNX1;CHMP6;FOLR1
135	Hepatitis B	2/162	0.541341	0.795566	0	0	1.10956	0.680944	DDX58;FAS
136	Prolactin signaling pathway	1/70	0.544449	0.795566	0	0	1.28659	0.782223	CSN2
137	Wnt signaling pathway	2/166	0.554546	0.795566	0	0	1.08228	0.638116	WNT10A;CER1
138	p53 signaling pathway	1/73	0.559571	0.795566	0	0	1.2328	0.715743	FAS
139	Tight junction	2/169	0.564273	0.795566	0	0	1.06267	0.608079	ITGB1;CD1A
140	PPAR signaling pathway	1/74	0.564499	0.795566	0	0	1.21585	0.69524	OLR1
141	Protein processing in endoplasmic reticulum	2/171	0.570672	0.795566	0	0	1.04999	0.58898	HSPA5;EIF2AK4
142	Gastric acid secretion	1/76	0.574193	0.795566	0	0	1.1833	0.656485	ATP1B3
143	Pancreatic cancer	1/76	0.574193	0.795566	0	0	1.1833	0.656485	RALB
144	Arrhythmogenic right ventricular cardiomyopathy	1/77	0.578959	0.795566	0	0	1.16767	0.638162	ITGB1
145	Antigen processing and presentation	1/78	0.583671	0.795566	0	0	1.15245	0.620499	HSPA5
146	RNA degradation	1/79	0.588332	0.795566	0	0	1.13762	0.603466	DCP1A
147	Prion disease	3/273	0.589451	0.795566	0	0	0.985202	0.520742	HSPA5;NCF4;COX6A2
148	Alzheimer disease	4/369	0.591689	0.795566	0	0	0.971389	0.50976	WNT10A;LRP1;FAS;COX6A2
149	NOD-like receptor signaling pathway	2/181	0.601649	0.795566	0	0	0.990824	0.503419	BIRC2;BIRC3
150	Axon guidance	2/182	0.604653	0.795566	0	0	0.985269	0.49569	ITGB1;SEMA3E
151	Complement and coagulation cascades	1/85	0.615222	0.795566	0	0	1.05604	0.512993	C4BPB
152	ErbB signaling pathway	1/85	0.615222	0.795566	0	0	1.05604	0.512993	BTC
153	Colorectal cancer	1/86	0.619531	0.795566	0	0	1.04356	0.499649	RALB
154	Taste transduction	1/86	0.619531	0.795566	0	0	1.04356	0.499649	GABBR2
155	Neutrophil extracellular trap formation	2/189	0.625201	0.795566	0	0	0.948048	0.445282	SELPLG;NCF4
156	Gap junction	1/88	0.628004	0.795566	0	0	1.01947	0.474265	PDGFC
157	GABAergic synapse	1/89	0.632171	0.795566	0	0	1.00783	0.462188	GABBR2
158	Hypertrophic cardiomyopathy	1/90	0.63629	0.795566	0	0	0.996457	0.450499	ITGB1
159	Morphine addiction	1/91	0.640364	0.795566	0	0	0.985335	0.439182	GABBR2
160	Rheumatoid arthritis	1/93	0.648375	0.795566	0	0	0.963817	0.417608	CD80
161	Salivary secretion	1/93	0.648375	0.795566	0	0	0.963817	0.417608	ATP1B3
162	Staphylococcus aureus infection	1/95	0.656209	0.795566	0	0	0.943214	0.397353	SELPLG
163	Dilated cardiomyopathy	1/96	0.660061	0.795566	0	0	0.933239	0.387689	ITGB1
164	Diabetic cardiomyopathy	2/203	0.663806	0.795566	0	0	0.881385	0.361161	NCF4;COX6A2
165	Prostate cancer	1/97	0.663869	0.795566	0	0	0.92347	0.378318	PDGFC
166	Aldosterone synthesis and secretion	1/98	0.667636	0.795566	0	0	0.913904	0.369229	ATP1B3
167	Choline metabolism in cancer	1/98	0.667636	0.795566	0	0	0.913904	0.369229	PDGFC
168	Melanogenesis	1/101	0.678684	0.798674	0	0	0.886351	0.34355	WNT10A
169	Amoebiasis	1/102	0.682285	0.798674	0	0	0.877531	0.335488	CD1A
170	Pancreatic secretion	1/102	0.682285	0.798674	0	0	0.877531	0.335488	ATP1B3
171	Toll-like receptor signaling pathway	1/104	0.689366	0.802245	0	0	0.860404	0.320055	CD80
172	cAMP signaling pathway	2/216	0.696741	0.806114	0	0	0.827293	0.298935	GABBR2;ATP1B3
173	Ribosome biogenesis in eukaryotes	1/108	0.703061	0.807883	0	0	0.828071	0.291739	RPP40
174	HIF-1 signaling pathway	1/109	0.70639	0.807883	0	0	0.820362	0.285148	EIF4E2
175	Human cytomegalovirus infection	2/225	0.717952	0.813343	0	0	0.793539	0.262941	TRADD;FAS
176	Serotonergic synapse	1/113	0.719338	0.813343	0	0	0.790903	0.260542	ALOX5
177	Sphingolipid signaling pathway	1/119	0.737702	0.822337	0	0	0.750458	0.228301	TRADD
178	AMPK signaling pathway	1/120	0.740644	0.822337	0	0	0.744114	0.223409	AKT1S1
179	Thyroid hormone signaling pathway	1/121	0.743553	0.822337	0	0	0.737875	0.218644	ATP1B3
180	Chemical carcinogenesis	2/239	0.748466	0.822337	0	0	0.746129	0.216175	FGF8;DLL3
181	Calcium signaling pathway	2/240	0.750534	0.822337	0	0	0.742956	0.213206	FGF8;PDGFC
182	Platelet activation	1/124	0.752087	0.822337	0	0	0.719769	0.205064	ITGB1
183	Osteoclast differentiation	1/127	0.760339	0.826817	0	0	0.702524	0.192485	NCF4
184	Parkinson disease	2/249	0.768496	0.827502	0	0	0.715555	0.18842	HSPA5;COX6A2
185	Oxidative phosphorylation	1/133	0.776031	0.827502	0	0	0.670386	0.169985	COX6A2
186	Systemic lupus erythematosus	1/135	0.78103	0.827502	0	0	0.660313	0.163191	CD80
187	Estrogen signaling pathway	1/137	0.785919	0.827502	0	0	0.650537	0.156715	GABBR2
188	Insulin signaling pathway	1/137	0.785919	0.827502	0	0	0.650537	0.156715	EIF4E2
189	Yersinia infection	1/137	0.785919	0.827502	0	0	0.650537	0.156715	ITGB1
190	Adrenergic signaling in cardiomyocytes	1/150	0.815152	0.849294	0	0	0.593385	0.121277	ATP1B3
191	Spliceosome	1/150	0.815152	0.849294	0	0	0.593385	0.121277	PRPF6
192	Cushing syndrome	1/155	0.825305	0.855394	0	0	0.573973	0.110204	WNT10A
193	cGMP-PKG signaling pathway	1/167	0.847465	0.873811	0	0	0.532156	0.088075	ATP1B3
194	Tuberculosis	1/180	0.868323	0.890702	0	0	0.49318	0.0696331	TRADD
195	Neuroactive ligand-receptor interaction	2/341	0.89615	0.912262	0	0	0.518907	0.0568967	GABBR2;GNRH2
196	Viral carcinogenesis	1/203	0.898509	0.912262	0	0	0.436513	0.0467149	TRADD
197	Human T-cell leukemia virus 1 infection	1/219	0.915339	0.924632	0	0	0.404145	0.0357508	MAP3K3
198	Coronavirus disease	1/232	0.926944	0.931626	0	0	0.381147	0.0289145	DDX58
199	MicroRNAs in cancer	1/310	0.969897	0.969897	0	0	0.283798	0.00867436	TNC

[truncated: 5 more sheets: Grey60 module, Hallmark Grey60, GO BP Grey60, Reactome Grey60, KEGG Grey60]
